# Supplementary material for: Exploratory Circular RNA Profiling in Adrenocortical Tumors
Source: Cancers (Basel). 2022 Sep 2;14(17):4313. doi: 10.3390/cancers14174313 (PMC9454786; doi:10.3390/cancers14174313)
Supplement: Supplementary file 1 [file cancers-14-04313-s001.zip]

Archive with 4 entries (4 files):
- Supplementary Table S1.xlsx
- Supplementary Table S2.xlsx
- Supplementary Table S3.xlsx
- Supplementary-Table S4.xlsx
