# Supplementary material for: Exploratory Circular RNA Profiling in Adrenocortical Tumors
Source: Cancers (Basel). 2022 Sep 2;14(17):4313. doi: 10.3390/cancers14174313 (PMC9454786; doi:10.3390/cancers14174313)
Supplement: Supplementary file 1 [file cancers-14-04313-s001.zip › Supplementary Table S1.xlsx]

## Sheet: Sheet1
Gene	strand	chr1		start	end		circpedia ID	circATLAS ID	own ID	Template
PHC3	-	chr3		170145422	170149244		HSA_CIRCpedia_44334	hsa-PHC3_0006	PHC3:-:chr3:170145422:170149244	ATCAACCTCTCCACTTCTCCTACACCTGCACAGTTAATAAGCCGTTCCCAGGCTTCCAGTTCTACCAGCGGCAGTATTACCCAACAGACTATGTTACTAGGGAGTACTTCCCCTACCCTAACGGCAAGCCAAGCTCAAATGTATCTCCGAGCTCAAATGCTGATTTTCACACCCGCTACCACTGTGGCTGCTGTACAGTCTGACATTCCTGTTGTCTCGTCGTCATCGTCATCTTCCTGTCAGTCTGCAGCTACTCAG
FCGBP	-	chr19		39877662	39893527		HSA_CIRCpedia_348989	hsa-FCGBP_0002	FCGBP:-:chr19:39877662:39893527	GTGAACGGTGTGCTCACAGCCTTGCCTGTCTCCGTGGCCGACGGGCGGATTTCAGTGGCCCAGGGTGCATCGAAGGCACTGCTGGTGGCTGACTTTGGACTGCAAGTCAGCTATGACTGGAACTGGCGGGTAGACGTGACGCTCCCCAGCAGCTATCATGGCGCAGTGTGCGGGCTCTGCGGTAACATGGACCGCAACCCCAACAATGACCAGGTCTTCCCTAATGGCACACTGGCTCCCTCCATACCCATCTGGGGCGGCAGCTGGCGAGCCCCAGGCTGGGACCCACTGTGTTGGGACGAATGTCGGGGGTCCTGCCCAACGTGCCCTGAGGACCGGTTGGAGCAGTACGAGGGCCCTGGCTTCTGCGGACCCCTTTCATCTGGCACAGGGGGCCCC…
TIMMDC1	+	chr3		119503531	119504021		HSA_CIRCpedia_43071	hsa-TIMMDC1_0005	TIMMDC1:+:chr3:119503531:119504021	CAATCTGCACATCGTGCTGCCACACGAGGCTTCATTCGTTATGGCTGGCGCTGGGGTTGGAGAACTGCAGTGTTTGTGACTATATTCAACACAGTGAACACTAGTCTGAATGTATACCGAAATAAAGATGCCTTAAGCCATTTTGTAATTGCAGGAG
KDM4C	+	chr9		6880011	6893232		HSA_CIRCpedia_64306	hsa-KDM4C_0003	KDM4C:+:chr9:6880011:6893232	GTATGCTATACCTCCGGAGCATGGAAAACGACTTGAAAGACTAGCTCAAGGTTTTTTCCCAAGCAGCTCCCAAGGGTGTGATGCATTTCTTCGCCACAAGATGACATTGATTTCTCCATCAGTATTGAAGAAATATGGTATTCCCTTTGACAAGATAACCCAGGAGGCTGGAGAATTCATGATCACTTTCCCATATGGCTACCATGCTGGTTTTAATCATGGTTTCAACTGTGCAGAATCTACAAATTTTGCTACTGTCAGATGGATTGACTATGGAAAAGTTGCCAAATTG
MAN1A2	+	chr1		117402185	117420649		HSA_CIRCpedia_27486	hsa-MAN1A2_0003	MAN1A2:+:chr1:117402185:117420649	GGAAGAGGAAGAACGTCTGAGAAATAAAATTCGAGCTGATCATGAGAAGGCCTTGGAAGAAGCAAAAGAAAAATTAAGAAAGTCAAGAGAGGAAATTCGAGCAGAAATTCAGACAGAGAAAAATAAGGTAGTCCAAGAAATGAAGATAAAAGAGAACAAGCCACTGCCACCAGTCCCTATTCCCAACCTTGTAGGAATACGTGGTGGAGACCCAGAAGATAATGACATAAGAGAGAAAAGGGAAAAAATTAAAGAGATGATGAAACATGCTTGGGATAACTATAGGACATATGGGTGGGGACATAATGAACTCAGACCTATTGCAAGGAAAGGACACTCCCCTAACATATTTGGTAATAAAAGTCTAAGAGAAGCGTGGAAGTTCACAAATGGGTGCTA…
	Primer pair1			Primer pair2			Primer pair3
	Left	Right	Probe1	Left	Right	Probe2	Left	Right	Probe3
PHC3:-:chr3:170145422:170149244	TGCAGCTACTCAGATCAACCT	GTTGGGTAATACTGCCGCTG	CCACTTCTCCTACACCTGCA	GCTGATTTTCACACCCGCTA	AGGTTGATCTGAGTAGCTGCA	TTGTCTCGTCGTCATCGTCA	GCTACTCAGATCAACCTCTCCA	GGGTAATACTGCCGCTGGTA	CCGTTCCCAGGCTTCCAGT
FCGBP:-:chr19:39877662:39893527	TACAACCACAGCCTGACACT	GAGCACACCGTTCACATCC	TCACAGCCTTGCCTGTCTCC	GCGGATGTGAACGGTGTG	AGTCCAAAGTCAGCCACCAG	TCCCCAGCAGCTATCATGGC	GAAGCTACAGGGTGAACGGT	ACACCGTTCACATCCGCC	GGATTTCAGTGGCCCAGGGT
TIMMDC1:+:chr3:119503531:119504021	AGCCATTTTGTAATTGCAGGA	CACAAACACTGCAGTTCTCCA	ATTCGTTATGGCTGGCGCTG	CCTTAAGCCATTTTGTAATTGCA	TTCTCCAACCCCAGCGC	TCATTCGTTATGGCTGGCGC	TGTATACCGAAATAAAGATGCCT	GTGTGGCAGCACGATGT	AGCCATTTTGTAATTGCAGGAGC
KDM4C:+:chr9:6880011:6893232	GGATTGACTATGGAAAAGTTGCC	AAATGCATCACACCCTTGGG	CCTCCGGAGCATGGAAAACG	TCATGGTTTCAACTGTGCAGA	AAGTCGTTTTCCATGCTCCG	TGGAAAAGTTGCCAAATTGGTATGC	TTGCTACTGTCAGATGGATTGA	TTGGGAGCTGCTTGGGAAAA	CCGGAGCATGGAAAACGACT
MAN1A2:+:chr1:117402185:117420649	CAGGAGAGGAGGGAAGAGGA	TGCTTCTTCCAAGGCCTTCT	ACGTCTGAGAAATAAAATTCGAGCTGA	GAGGAGGGAAGAGGAAGAACG	CTTTTGCTTCTTCCAAGGCCT	CGTCTGAGAAATAAAATTCGAGCTGA	GAGGTGTCTGTGTTTGAAGTCA	ACGTTCTTCCTCTTCCCTCC	TTGGAGGCCTACTTGCAGCA
