# Supplementary material for: Exploratory Circular RNA Profiling in Adrenocortical Tumors
Source: Cancers (Basel). 2022 Sep 2;14(17):4313. doi: 10.3390/cancers14174313 (PMC9454786; doi:10.3390/cancers14174313)
Supplement: Supplementary file 1 [file cancers-14-04313-s001.zip › Supplementary Table S2.xlsx]

## Sheet: all_known_circRNA
chr	Start	End	CircPedia ID	CircPedia genome	CircPedia gene	ENSGENE ID	CircPedia tissue, cell line	CircPedia strand	Stand	CircAtlas name	CIRI2_gene	CircExplorer2_gene	Circexplorer2_gene_ID
chr1	1223243	1223968	HSA_CIRCpedia_27442	human_hg38	SDF4	ENST00000360001.10	Cerebellum, HepG2, H1, Hs68, SH-SY5Y_D0_exp1, HUVEC, AG04450, K562, NHEK, SH-SY5Y_D4_exp2, Cortex, Heart, BJ, GM12878, HeLa_S3, A549, Diencephalon, Parietal, SK_N_SH, Occipital, Liver_T10, Liver_N14, Liver_N13, Liver_T14, Liver_N8, Liver_T15, Liver, Liver_N10, Liver_N11, Liver_T13, Liver_N6, Liver_T11, Liver_T12, Liver_N7, Liver_N12, Liver_T7, Liver_N15, Liver_T6, Stomach, Thyroid, Liver_T19, Liv…	-, -, -, -, -, -, -, -, -, -, -, -, -, -, -, -, -, -, -, -, -, -, -, -, -, -, -, -, -, -, -, -, -, -, -, -, -, -, -, -, -, -, -, -, -, -, -, -, -, -, -	-	hsa-SDF4_0001	SDF4,	SDF4	NM_016176
chr1	1256991	1257310	HSA_CIRCpedia_27522	human_hg38	UBE2J2	ENST00000450390.6	Cortex, H1, Cerebellum, SH-SY5Y_D0_exp2, BJ, H9, GM12878, Forebrain, K562, Temporal, SK_N_SH, Occipital, Diencephalon, NHEK, Parietal, Hs68, PA1, SH-SY5Y_D4_exp1, Heart, AG04450, A549, HepG2, HeLa_S3, HUVEC, Hs68, PA1, Liver_T14, Liver_N14, Liver_T13, Liver_N10, Liver_N6, Liver_N15, Liver_T3, Liver_T10, Lung, Stomach, Liver_T19, Liver_T18, Liver_N18, Liver_N17, Liver_N19	-, -, -, -, -, -, -, -, -, -, -, -, -, -, -, -, -, -, -, -, -, -, -, -, -, -, -, -, -, -, -, -, -, -, -, -, -, -, -, -, -	-	hsa-UBE2J2_0005	UBE2J2,	UBE2J2	NM_058167
chr1	1337636	1337871	NA	NA	NA	NA	NA	NA	NA	NA	DVL1,	NA	NA
chr1	1495484	1529331	NA	NA	NA	NA	NA	NA	+	hsa-ATAD3A_0001	n/a	NA	NA
chr1	1636332	1703269	NA	NA	NA	NA	NA	NA	NA	NA	NA	NA	NA
chr1	1637080	1704146	NA	NA	NA	NA	NA	NA	-	hsa-RP1-283E3_0016	NA	NA	NA
chr1	1637407	1704344	NA	NA	NA	NA	NA	NA	-	hsa-RP1-283E3_0002	NA	NA	NA
chr1	1669663	1734835	NA	NA	NA	NA	NA	NA	-	hsa-SLC35E2_0005	n/a	NA	NA
chr1	1675462	1737809	NA	NA	NA	NA	NA	NA	NA	NA	NA	NA	NA
chr1	1676063	1738448	NA	NA	NA	NA	NA	NA	-	hsa-SLC35E2_0012	NA	NA	NA
chr1	1676377	1739057	NA	NA	NA	NA	NA	NA	NA	NA	NA	NA	NA
chr1	1676505	1739362	NA	NA	NA	NA	NA	NA	NA	NA	NA	NA	NA
chr1	1692448	1739704	NA	NA	NA	NA	NA	NA	-	hsa-SLC35E2_0003	n/a	NA	NA
chr1	1697291	1745897	NA	NA	NA	NA	NA	NA	NA	NA	NA	NA	NA
chr1	1804418	1806538	HSA_CIRCpedia_28773	human_hg38	GNB1	ENST00000610897.4	Parietal, H9, K562, HeLa_S3, A549, SH-SY5Y_D2_exp1, Hs68, HepG2, PA1, Diencephalon, AG04450, Cortex, Cerebellum, Occipital, SH-SY5Y_D4_exp2, NHEK, SH-SY5Y_D4_exp1, BJ, SH-SY5Y_D0_exp2, HUVEC, H1, GM12878, Hs68, PA1, PA1, SH-SY5Y_D0_exp1, Liver_N8, Liver_T3, Liver_T13, Liver_T7, Liver_T8, Liver_N13, Liver, Liver_T14, Liver_N3, Thyroid, Liver_N21, Liver_N18, Liver_N17, Liver_T19, Liver_T21, Liver_T…	-, -, -, -, -, -, -, -, -, -, -, -, -, -, -, -, -, -, -, -, -, -, -, -, -, -, -, -, -, -, -, -, -, -, -, -, -, -, -, -, -, -, -, -	-	hsa-GNB1_0001	GNB1,	GNB1	NM_001282538
chr1	1804418	1817875	HSA_CIRCpedia_28775	human_hg38	GNB1	ENST00000610897.4	Temporal, K562, H1, HepG2, Hs68, HeLa_S3, SH-SY5Y_D4_exp2, Cerebellum, Diencephalon, HUVEC, SH-SY5Y_D2_exp1, Occipital, Forebrain, Cortex, BJ, A549, PA1, SH-SY5Y_D8_exp2, AG04450, GM12878, NHEK, H9, Hs68, PA1, Parietal, Liver_N8, Liver_N3, Liver_T12, Liver_N10, Liver_N11, Liver_N12, Liver_N13, Liver_T15, Liver_T7, Liver_T13, Liver_N15, Stomach, Kidney, Liver_N18, Liver_N22, Liver_N21, Liver_T17, …	-, -, -, -, -, -, -, -, -, -, -, -, -, -, -, -, -, -, -, -, -, -, -, -, -, -, -, -, -, -, -, -, -, -, -, -, -, -, -, -, -, -, -	-	hsa-GNB1_0018	GNB1,	GNB1	NM_001282539
chr1	1815755	1825499	HSA_CIRCpedia_28865	human_hg38	GNB1	ENST00000610897.4	NHEK, SH-SY5Y_D4_exp2, Cerebellum, Parietal, Diencephalon, SH-SY5Y_D2_exp1, H1, Forebrain, Heart, AG04450, Temporal, SK_N_SH, GM12878, A549, Hs68, SH-SY5Y_D0_exp2, H9, Occipital, BJ, HeLa_S3, SH-SY5Y_D0_exp1, K562, Cortex, HepG2, Hs68, PA1, PA1, Liver_N15, Liver_N8, Liver_N12, Liver_T11, Liver_T14, Liver_T3, Liver, Liver_T13, Liver_N13, Liver_N6, Liver_T15, Liver_T10, Liver_T7, Liver_T12, Liver_N…	-, -, -, -, -, -, -, -, -, -, -, -, -, -, -, -, -, -, -, -, -, -, -, -, -, -, -, -, -, -, -, -, -, -, -, -, -, -, -, -, -, -, -, -, -, -, -, -, -, -, -, -, -, -, -, -, -	-	hsa-GNB1_0019	GNB1,	GNB1	NM_001282539
chr1	2189753	2193738	NA	NA	NA	NA	NA	NA	NA	NA	FAAP20,	NA	NA
chr1	6804204	6807088	NA	NA	NA	NA	NA	NA	NA	NA	CAMTA1,	NA	NA
chr1	7287539	7287640	NA	NA	NA	NA	NA	NA	NA	NA	NA	NA	NA
chr1	7777159	7778169	HSA_CIRCpedia_32961	human_hg38	VAMP3	ENST00000054666.10	Occipital, Cortex, BJ, SH-SY5Y_D8_exp2, H9, SH-SY5Y_D4_exp1, PA1, SH-SY5Y_D4_exp2, K562, A549, GM12878, Diencephalon, Forebrain, SH-SY5Y_D0_exp2, Heart, NHEK, H1, Hs68, AG04450, SH-SY5Y_D2_exp1, HUVEC, HeLa_S3, Temporal, Cerebellum, Parietal, HepG2, SH-SY5Y_D0_exp1, H9, H9, Hs68, PA1, PA1, Liver_N14, Liver_N7, Liver_N10, Liver_T3, Liver_N8, Liver_T8, Liver, Liver_N3, Liver_T12, Liver_T10, Liver_N…	+, +, +, +, +, +, +, +, +, +, +, +, +, +, +, +, +, +, +, +, +, +, +, +, +, +, +, +, +, +, +, +, +, +, +, +, +, +, +, +, +, +, +, +, +, +, +, +, +, +, +, +, +, +, +, +, +, +, +, +, +, +, +, +, +, +, +, +, +	+	hsa-VAMP3_0001	VAMP3,	VAMP3	NM_004781
chr1	8012551	8012655	NA	NA	NA	NA	NA	NA	NA	NA	NA	NA	NA
chr1	8541213	8557523	HSA_CIRCpedia_33039	human_hg38	RERE	ENST00000337907.7	Forebrain, K562, Cortex, Parietal, Diencephalon, SH-SY5Y_D4_exp2, Hs68, NHEK, Heart, HUVEC, SH-SY5Y_D4_exp1, H1, Temporal, A549, AG04450, HepG2, SH-SY5Y_D2_exp1, Cerebellum, Occipital, SH-SY5Y_D0_exp2, PA1, H9, GM12878, BJ, HeLa_S3, SH-SY5Y_D0_exp1, H9, Hs68, PA1, PA1, Liver_N13, Liver_T12, Liver_N15, Liver_N11, Liver_T14, Liver_T7, Liver_T13, Liver_T15, Liver_N6, Liver_N7, Liver_T3, Liver_T10, L…	-, -, -, -, -, -, -, -, -, -, -, -, -, -, -, -, -, -, -, -, -, -, -, -, -, -, -, -, -, -, -, -, -, -, -, -, -, -, -, -, -, -, -, -, -, -, -, -, -, -, -, -, -, -, -, -, -, -, -, -, -, -, -, -, -	-	hsa-RERE_0007	RERE,	RERE	NM_001042681
chr1	9721587	9721744	NA	NA	NA	NA	NA	NA	NA	NA	NA	PIK3CD	NM_005026
chr1	9931890	9934860	HSA_CIRCpedia_33327	human_hg38	LZIC	ENST00000488540.5	Cortex, Temporal, HepG2, NHEK, SH-SY5Y_D0_exp2, AG04450, H9, Cerebellum, HeLa_S3, Heart, Occipital, PA1, H1, HUVEC, Parietal, Forebrain, SH-SY5Y_D8_exp2, SH-SY5Y_D4_exp1, A549, SH-SY5Y_D0_exp1, SH-SY5Y_D4_exp2, GM12878, SH-SY5Y_D2_exp1, SK_N_SH, Diencephalon, Hs68, H9, H9, Hs68, PA1, PA1, K562, BJ, Liver_T11, Liver_N3, Liver_N14, Liver_N7, Liver_T10, Liver_T15, Liver_N6, Liver_N12, Liver_N15, Liv…	-, -, -, -, -, -, -, -, -, -, -, -, -, -, -, -, -, -, -, -, -, -, -, -, -, -, -, -, -, -, -, -, -, -, -, -, -, -, -, -, -, -, -, -, -, -, -, -, -, -, -, -, -, -, -, -, -, -, -, -, -, -, -, -, -, -, -, -, -, -	-	hsa-LZIC_0003	LZIC,	LZIC	NM_001316975
chr1	10130499	10130813	HSA_CIRCpedia_27063	human_hg38	UBE4B	ENST00000253251.12	A549, Cerebellum, Occipital, K562, Parietal, BJ, Cortex, Hs68, HepG2, H9, H1, Liver_N6, Liver_T14, Liver_N20	+, +, +, +, +, +, +, +, +, +, +, +, +, +	+	hsa-UBE4B_0047	UBE4B,	UBE4B	NM_001105562
chr1	10347760	10348733	HSA_CIRCpedia_27112	human_hg38	KIF1B	NM_015074	Temporal, Parietal, Cerebellum, Hs68, Diencephalon, Cortex, Forebrain, Occipital, SH-SY5Y_D0_exp1, A549, Liver_N8, Liver_N14, Liver_T15, Liver_T8, Liver, Liver_T14, Liver_N11, Lung, Liver_N20, Liver_N21, Liver_N18, Liver_T18, Liver_T17, Liver_N19, Liver_N22	+, +, +, +, +, +, +, +, +, +, +, +, +, +, +, +, +, +, +, +, +, +, +, +, +	+	hsa-KIF1B_0057	KIF1B,	KIF1B	NM_001365951
chr1	12001836	12001957	NA	NA	NA	NA	NA	NA	NA	NA	NA	MFN2	NM_001127660
chr1	13730999	13742157	HSA_CIRCpedia_27666	human_hg38	PRDM2	ENST00000484063.6	PA1, K562, Occipital, A549, Heart, Temporal, GM12878, AG04450, H9, Diencephalon, Cortex, Parietal, NHEK, SH-SY5Y_D2_exp1, Hs68, SH-SY5Y_D0_exp1, BJ, Cerebellum, H9, Hs68, Liver_T11, Liver_T12, Liver_T7, Liver_T14, Liver_N8, Liver_N14, Liver_N13, Liver, Liver_T10, Liver_N11, Liver_N10, Liver_T15, Liver_T13, Liver_T8, Liver_N12, Lung, Stomach, Liver_N19, Liver_T21, Liver_T17, Liver_N20	+, +, +, +, +, +, +, +, +, +, +, +, +, +, +, +, +, +, +, +, +, +, +, +, +, +, +, +, +, +, +, +, +, +, +, +, +, +, +, +, +	+	hsa-PRDM2_0003	PRDM2,	PRDM2	NM_001135610
chr1	13769117	13773188	HSA_CIRCpedia_27670	human_hg38	PRDM2	ENST00000491134.5	BJ, Forebrain, Heart, AG04450, HepG2, Hs68, GM12878, PA1, Liver_N13, Liver_N7, Liver_N15, Liver_T11, Liver_T14, Liver_N12, Liver_T13, Liver_T15, Liver_N14, Liver, Liver_N20, Liver_N21, Liver_N19, Liver_N22, Liver_T22	+, +, +, +, +, +, +, +, +, +, +, +, +, +, +, +, +, +, +, +, +, +, +	+	hsa-PRDM2_0016	PRDM2,	NA	NA
chr1	15343775	15388515	NA	NA	NA	NA	NA	NA	NA	NA	FHAD1,	NA	NA
chr1	15717892	15721388	HSA_CIRCpedia_28440	human_hg38	PLEKHM2	NM_015164	GM12878, Temporal, Diencephalon, K562, AG04450, Occipital, SH-SY5Y_D0_exp1, PA1, H1, Cortex, Cerebellum, HUVEC, Hs68, A549, HeLa_S3, NHEK, HepG2, Parietal, Heart, BJ, SH-SY5Y_D2_exp1, Hs68, Liver_N12, Liver_N14, Liver_T10, Liver_T11, Liver_N8, Liver_T7, Liver_N15, Liver_N3, Liver_T8, Liver, Liver_T14, Liver_T13, Liver_N7, Liver_N6, Liver_T15, Liver_N10, Liver_T6, Stomach, Thyroid, Lung, Kidney, L…	+, +, +, +, +, +, +, +, +, +, +, +, +, +, +, +, +, +, +, +, +, +, +, +, +, +, +, +, +, +, +, +, +, +, +, +, +, +, +, +, +, +, +, +, +, +, +, +, +, +, +, +	+	hsa-PLEKHM2_0001	NA	PLEKHM2	NM_015164
chr1	15718811	15718986	NA	NA	NA	NA	NA	NA	NA	NA	NA	NA	NA
chr1	16201781	16202574	HSA_CIRCpedia_28542	human_hg38	ARHGEF19	NM_153213	Cerebellum, K562, H9, HeLa_S3, Diencephalon, HepG2, Hs68, BJ, NHEK, SH-SY5Y_D2_exp1, H1, AG04450, Cortex, Temporal, GM12878, SH-SY5Y_D8_exp2, H9, H9, Hs68, PA1, PA1, Liver_N13, Liver_T14, Liver_T3, Liver_T13, Liver_T7, Liver_N3, Liver_N8, Liver_N12, Liver_N15, Liver, Thyroid, Liver_N17, Liver_T22, Liver_N18	-, -, -, -, -, -, -, -, -, -, -, -, -, -, -, -, -, -, -, -, -, -, -, -, -, -, -, -, -, -, -, -, -, -, -	-	hsa-ARHGEF19_0001	ARHGEF19,	ARHGEF19	NM_153213
chr1	16484822	16631109	NA	NA	NA	NA	NA	NA	-	hsa-CROCCP2_0001	n/a	NA	NA
chr1	16576266	16581492	NA	NA	NA	NA	NA	NA	NA	NA	NA	NBPF1	NM_017940
chr1	16576266	16587797	HSA_CIRCpedia_347314	human_hg38	NBPF1	ENST00000430580.6	H1, Temporal	-, -	-	hsa-NBPF1_0002	NA	NBPF1	NM_017940
chr1	16577316	16589063	NA	NA	NA	NA	NA	NA	NA	NA	NA	NBPF1	NM_017940
chr1	16580744	16585698	NA	NA	NA	NA	NA	NA	NA	NA	NA	NBPF1	NM_017940
chr1	17580552	17588479	HSA_CIRCpedia_28968	human_hg38	ARHGEF10L	ENST00000361221.7	HepG2, AG04450, Parietal, Hs68, BJ, H1, Temporal, Cerebellum, GM12878, Occipital, Diencephalon, Cortex, HeLa_S3, A549, PA1, H9, NHEK, SH-SY5Y_D0_exp2, H9, Liver_T13, Liver_N14, Liver_T15, Liver_N8, Liver_N10, Liver_T11, Liver_T10, Liver_N13, Liver_N15, Liver_N11, Liver_T12, Liver_N7, Liver_T14, Liver_N12, Liver, Liver_N6, Lung, Stomach, Liver_T18, Liver_T22, Liver_N22, Liver_N21, Liver_T19, Liver…	+, +, +, +, +, +, +, +, +, +, +, +, +, +, +, +, +, +, +, +, +, +, +, +, +, +, +, +, +, +, +, +, +, +, +, +, +, +, +, +, +, +, +, +, +, +, +, +	+	hsa-ARHGEF10L_0001	ARHGEF10L,	ARHGEF10L	NM_018125
chr1	19193432	19197265	HSA_CIRCpedia_29296	human_hg38	UBR4	NM_020765	Occipital, Diencephalon, HepG2, K562, Cerebellum, Heart, Parietal, Hs68, NHEK, Temporal, Cortex, BJ, PA1, HeLa_S3, GM12878, Forebrain, H1, AG04450, H9, PA1, Liver_N8, Liver_T12, Liver_N12, Liver_T14, Liver_N15, Liver, Liver_T7, Liver_N7, Liver_N11, Stomach, Lung, Liver_T6, Liver_T20, Liver_N18, Liver_N17, Liver_N21, Liver_T21, Liver_T19, Liver_N19	-, -, -, -, -, -, -, -, -, -, -, -, -, -, -, -, -, -, -, -, -, -, -, -, -, -, -, -, -, -, -, -, -, -, -, -, -, -, -	-	hsa-UBR4_0011	UBR4,	UBR4	NM_020765
chr1	19269582	19307101	NA	NA	NA	NA	NA	NA	NA	NA	NA	NA	NA
chr1	20652547	20652620	NA	NA	NA	NA	NA	NA	NA	NA	NA	DDOST	NM_005216
chr1	20770929	20773610	HSA_CIRCpedia_29780	human_hg38	HP1BP3	ENST00000312239.9	Diencephalon, HeLa_S3, SH-SY5Y_D8_exp2, Forebrain, BJ, NHEK, SH-SY5Y_D4_exp1, Cortex, H9, Occipital, A549, Temporal, Hs68, SH-SY5Y_D0_exp1, Cerebellum, SH-SY5Y_D0_exp2, Parietal, AG04450, K562, PA1, GM12878, Heart, H9, Hs68, PA1, PA1, Liver_T11, Liver_T15, Liver_N15, Liver_T12, Liver_T14, Liver_N11, Liver_N8, Liver_T7, Liver_N10, Liver_T13, Liver, Liver_T8, Liver_N6, Liver_T10, Liver_T3, Liver_N1…	-, -, -, -, -, -, -, -, -, -, -, -, -, -, -, -, -, -, -, -, -, -, -, -, -, -, -, -, -, -, -, -, -, -, -, -, -, -, -, -, -, -, -, -, -, -, -, -, -, -, -, -, -, -, -, -, -, -, -, -, -, -, -	-	hsa-HP1BP3_0016	HP1BP3,	HP1BP3	NM_001376787
chr1	21050865	21089213	HSA_CIRCpedia_29965	human_hg38	EIF4G3	ENST00000374935.7	Hs68, H9, Temporal, Occipital, Parietal, BJ, AG04450, SH-SY5Y_D4_exp1, K562, Diencephalon, PA1, Cerebellum, HeLa_S3, H1, SH-SY5Y_D2_exp1, HepG2, Cortex, A549, H9, Hs68, PA1, Forebrain, Liver_N11, Liver_N7, Liver_T12, Liver_T10, Liver_T3, Liver_T7, Liver_T15, Liver_T11, Liver_N10, Liver_T14, Liver_N13, Liver_N14, Stomach, Liver_T6, Thyroid, Kidney, Liver_N21, Liver_N18, Liver_T21, Liver_N22, Liver…	-, -, -, -, -, -, -, -, -, -, -, -, -, -, -, -, -, -, -, -, -, -, -, -, -, -, -, -, -, -, -, -, -, -, -, -, -, -, -, -, -, -, -, -, -, -, -, -	-	hsa-EIF4G3_0022	EIF4G3,	EIF4G3	NM_001198801
chr1	21089137	21111383	HSA_CIRCpedia_29969	human_hg38	EIF4G3	ENST00000356916.7	SH-SY5Y_D0_exp1, SH-SY5Y_D4_exp2, HeLa_S3, HepG2, Cortex, Parietal, K562, NHEK, SH-SY5Y_D2_exp1, A549, PA1, H9, Diencephalon, SH-SY5Y_D0_exp2, Temporal, Cerebellum, Hs68, HUVEC, Heart, GM12878, Occipital, SK_N_SH, AG04450, BJ, H1, Hs68, PA1, PA1, Forebrain, Liver_T7, Liver_N12, Liver_T3, Liver_N11, Liver_T15, Liver_N15, Liver_N8, Liver, Liver_N6, Liver_N14, Liver_N7, Liver_N13, Liver_T10, Liver_T…	-, -, -, -, -, -, -, -, -, -, -, -, -, -, -, -, -, -, -, -, -, -, -, -, -, -, -, -, -, -, -, -, -, -, -, -, -, -, -, -, -, -, -, -, -, -, -, -, -, -, -, -, -, -, -, -, -, -, -, -, -	-	hsa-EIF4G3_0078	EIF4G3,	EIF4G3	NM_001198803
chr1	21089137	21134034	NA	NA	NA	NA	NA	NA	-	hsa-EIF4G3_0126	EIF4G3,	NA	NA
chr1	21227158	21228041	HSA_CIRCpedia_29997	human_hg38	ECE1	NM_001113347	GM12878, H1, BJ, AG04450, K562, PA1, A549, HeLa_S3, Hs68, SH-SY5Y_D2_exp1, Diencephalon, Liver, Liver_T15, Thyroid, Stomach, Liver_T20	-, -, -, -, -, -, -, -, -, -, -, -, -, -, -, -	-	hsa-ECE1_0020	ECE1,	ECE1	NM_001113347
chr1	21701497	21703618	HSA_CIRCpedia_30069	human_hg38	USP48	ENST00000400301.5	SH-SY5Y_D4_exp2, Parietal, Temporal, Diencephalon, PA1, Heart, Forebrain, Cerebellum, K562, Cortex, H9, SH-SY5Y_D0_exp1, Occipital, Hs68, Liver_T12, Liver_T7, Liver_N14, Liver_N11, Liver_N3, Liver_N12, Liver_N15, Liver_N6, Liver, Liver_N7, Liver_T14, Liver_N8, Liver_N13, Thyroid, Liver_T6, Liver_T18, Liver_N17, Liver_N20, Liver_T22, Liver_N18, Liver_N22, Liver_T17, Liver_T20, Liver_N19, Liver_N21	-, -, -, -, -, -, -, -, -, -, -, -, -, -, -, -, -, -, -, -, -, -, -, -, -, -, -, -, -, -, -, -, -, -, -, -, -, -, -	-	hsa-USP48_0024	NA	USP48	NM_001350164
chr1	21715388	21729832	HSA_CIRCpedia_113854	human_hg38	USP48	ENST00000400301.5	Parietal, Occipital, SH-SY5Y_D0_exp1, Diencephalon, Cortex, Temporal, Liver_T15, Liver_T3, Liver_T10, Liver_T13, Thyroid, Liver_N21, Liver_N19, Liver_T19	-, -, -, -, -, -, -, -, -, -, -, -, -, -	-	hsa-USP48_0072	USP48,	USP48	NM_001350168
chr1	21747066	21757783	HSA_CIRCpedia_30116	human_hg38	USP48	ENST00000400301.5	Heart, Diencephalon, GM12878, Cerebellum, Occipital, SH-SY5Y_D4_exp2, Temporal, HUVEC, K562, AG04450, Parietal, Cortex, Liver_T15, Liver_T13, Liver_T14, Liver_T3, Liver_T12, Liver_T7, Liver_T10, Liver_N7, Liver_N15, Liver_T6, Thyroid, Lung, Liver_N17, Liver_T19, Liver_N20, Liver_N18	-, -, -, -, -, -, -, -, -, -, -, -, -, -, -, -, -, -, -, -, -, -, -, -, -, -, -, -	-	hsa-USP48_0002	USP48,	USP48	NM_001350164
chr1	21823519	21823615	NA	NA	NA	NA	NA	NA	NA	NA	NA	HSPG2	NM_001291860
chr1	21852087	21852832	HSA_CIRCpedia_349966	human_hg38	HSPG2	NM_001291860	HUVEC, Liver_T14, Liver_N22	-, -, -	-	hsa-HSPG2_0102	NA	HSPG2	NM_001291860
chr1	23030468	23050520	HSA_CIRCpedia_30626	human_hg38	KDM1A	ENST00000356634.7	SH-SY5Y_D4_exp1, SH-SY5Y_D0_exp2, SH-SY5Y_D4_exp2, Heart, GM12878, AG04450, Diencephalon, BJ, Hs68, K562, A549, Cortex, SH-SY5Y_D2_exp1, HepG2, SH-SY5Y_D8_exp2, PA1, Parietal, Cerebellum, Temporal, H9, SH-SY5Y_D0_exp1, HUVEC, Forebrain, Occipital, HeLa_S3, NHEK, H9, Hs68, PA1, PA1, H1, Liver_N11, Liver_T3, Liver_T7, Liver_N13, Liver, Liver_N3, Liver_T14, Liver_N12, Liver_N15, Liver_T15, Liver_T11…	+, +, +, +, +, +, +, +, +, +, +, +, +, +, +, +, +, +, +, +, +, +, +, +, +, +, +, +, +, +, +, +, +, +, +, +, +, +, +, +, +, +, +, +, +, +, +, +, +, +, +, +, +, +, +, +, +, +, +, +, +, +, +, +, +, +, +, +	+	hsa-KDM1A_0031	KDM1A,	KDM1A	NM_001009999
chr1	23109021	23109650	HSA_CIRCpedia_30649	human_hg38	LUZP1	NM_033631	Diencephalon, Forebrain, Hs68, Occipital, Parietal, PA1, Cerebellum, Temporal, AG04450, H9, Liver_T11, Stomach, Liver_N17, Liver_N19	-, -, -, -, -, -, -, -, -, -, -, -, -, -	-	hsa-LUZP1_0001	LUZP1,	LUZP1	NM_033631
chr1	24514313	24514567	HSA_CIRCpedia_31051	human_hg38	RCAN3	ENST00000538532.5	SH-SY5Y_D8_exp2, PA1, SH-SY5Y_D4_exp2, Occipital, Parietal, SH-SY5Y_D2_exp1, HeLa_S3, AG04450, NHEK, BJ, Cortex, Cerebellum, Hs68, HepG2, Diencephalon, A549, H9, Temporal, Hs68, PA1, PA1, Liver_N11, Liver_T12, Liver_T10, Liver_T8, Liver_T14, Liver_N10, Liver_N3, Liver_N8, Liver_T11, Liver_N14, Liver_N15, Liver_N7, Liver_N12, Liver_N6, Liver, Liver_T3, Liver_T7, Liver_N13, Liver_T13, Liver_T6, Thy…	+, +, +, +, +, +, +, +, +, +, +, +, +, +, +, +, +, +, +, +, +, +, +, +, +, +, +, +, +, +, +, +, +, +, +, +, +, +, +, +, +, +, +, +, +, +, +, +, +, +, +, +, +, +, +, +	+	hsa-RCAN3_0002	NA	RCAN3	NM_001251979
chr1	24655651	24660799	NA	NA	NA	NA	NA	NA	+	hsa-SRRM1_0045	NA	SRRM1	NR_159383
chr1	24764840	24767486	NA	NA	NA	NA	NA	NA	NA	NA	CLIC4,	NA	NA
chr1	25227441	25228235	HSA_CIRCpedia_31069	human_hg38	SYF2	NM_015484	Cortex, Heart, Diencephalon, Hs68, Occipital, Parietal, K562, Cerebellum, Temporal, Forebrain, Hs68, Liver_N11, Liver_T13, Liver_T3, Liver_T8, Liver_N14, Liver_N13, Liver_N15, Liver_N12, Liver_T7, Liver, Liver_T11, Liver_N8, Liver_N3, Lung, Thyroid, Stomach, Liver_T19, Liver_N21, Liver_N19, Liver_T17, Liver_N17, Liver_N20, Liver_T21, Liver_T22	-, -, -, -, -, -, -, -, -, -, -, -, -, -, -, -, -, -, -, -, -, -, -, -, -, -, -, -, -, -, -, -, -, -, -	-	hsa-SYF2_0001	SYF2,	SYF2	NM_015484
chr1	25340473	25343073	HSA_CIRCpedia_31071	human_hg38	TMEM50A	ENST00000374358.4	Diencephalon, PA1, Occipital, Cortex, HeLa_S3, Parietal, H9, Temporal, AG04450, HUVEC, K562, Hs68, SH-SY5Y_D4_exp1, Cerebellum, Forebrain, H9, Hs68, PA1, Heart, GM12878, Liver_T15, Liver, Liver_T13, Liver_T7, Liver_N3, Liver_T11, Liver_N7, Liver_T12, Liver_N12, Liver_N6, Liver_N14, Liver_N15, Liver_T14, Liver_N13, Liver_N11, Thyroid, Stomach, Lung, Liver_T22, Liver_N17, Liver_T20, Liver_T21, Live…	+, +, +, +, +, +, +, +, +, +, +, +, +, +, +, +, +, +, +, +, +, +, +, +, +, +, +, +, +, +, +, +, +, +, +, +, +, +, +, +, +, +, +, +, +, +, +, +, +	+	hsa-TMEM50A_0003	TMEM50A,	TMEM50A	NM_014313
chr1	25340473	25351693	HSA_CIRCpedia_31072	human_hg38	TMEM50A	ENST00000374358.4	Cortex, Diencephalon, A549, Hs68, GM12878, Occipital, AG04450, Heart, Parietal, PA1, Temporal, Cerebellum, SH-SY5Y_D2_exp1, H1, K562, Forebrain, Hs68, PA1, Liver_N13, Liver_T10, Liver_T13, Liver, Liver_N14, Liver_N11, Liver_T7, Liver_N12, Liver_N15, Liver_T12, Liver_N3, Liver_T11, Liver_T14, Liver_T15, Liver_T8, Liver_N6, Stomach, Liver_T6, Liver_N19, Liver_T17, Liver_T19, Liver_N17, Liver_T20, L…	+, +, +, +, +, +, +, +, +, +, +, +, +, +, +, +, +, +, +, +, +, +, +, +, +, +, +, +, +, +, +, +, +, +, +, +, +, +, +, +, +, +, +, +, +	+	hsa-TMEM50A_0007	TMEM50A,	TMEM50A	NM_014313
chr1	25351625	25352974	HSA_CIRCpedia_31075	human_hg38	TMEM50A	ENST00000374358.4	BJ, AG04450, SH-SY5Y_D4_exp1, HepG2, Diencephalon, K562, HeLa_S3, Cerebellum, PA1, Temporal, Hs68, Occipital, Parietal, Cortex, PA1, H9, Liver, Liver_N15, Liver_N14, Liver_N11, Liver_N13, Thyroid, Liver_T17, Liver_T21, Liver_T22, Liver_N17, Liver_N21	+, +, +, +, +, +, +, +, +, +, +, +, +, +, +, +, +, +, +, +, +, +, +, +, +, +, +	+	hsa-TMEM50A_0005	TMEM50A,	TMEM50A	NM_014313
chr1	25351625	25356853	HSA_CIRCpedia_31076	human_hg38	TMEM50A	ENST00000374358.4	PA1, Parietal, Hs68, AG04450, Forebrain, HepG2, Diencephalon, Cerebellum, Temporal, Occipital, HUVEC, Cortex, H9, K562, NHEK, Heart, Liver_N10, Liver_N3, Liver, Liver_T7, Liver_T17, Liver_N20, Liver_N17, Liver_N21	+, +, +, +, +, +, +, +, +, +, +, +, +, +, +, +, +, +, +, +, +, +, +, +	+	hsa-TMEM50A_0004	NA	TMEM50A	NM_014313
chr1	26244214	26255264	NA	NA	NA	NA	NA	NA	NA	NA	CEP85,	NA	NA
chr1	26446315	26447660	HSA_CIRCpedia_31125	human_hg38	DHDDS	ENST00000434391.6	BJ, Parietal, Forebrain, SH-SY5Y_D8_exp2, A549, Cerebellum, Cortex, Heart, GM12878, K562, H9, SH-SY5Y_D4_exp2, Diencephalon, NHEK, HUVEC, H1, HeLa_S3, SH-SY5Y_D0_exp1, Occipital, AG04450, Temporal, Hs68, H9, Hs68, PA1, PA1, HepG2, PA1, Liver_N14, Liver_N3, Liver_N15, Liver_T13, Liver_N13, Liver_T14, Liver_T3, Liver_T12, Liver, Liver_T8, Liver_N6, Liver_N7, Liver_N10, Liver_N8, Liver_T15, Liver_N1…	+, +, +, +, +, +, +, +, +, +, +, +, +, +, +, +, +, +, +, +, +, +, +, +, +, +, +, +, +, +, +, +, +, +, +, +, +, +, +, +, +, +, +, +, +, +, +, +, +, +, +, +, +, +, +, +, +, +, +, +, +	+	hsa-DHDDS_0004	DHDDS,	DHDDS	NM_001319959
chr1	26942659	26943065	HSA_CIRCpedia_31146	human_hg38	NUDC	NM_006600	K562, BJ, Forebrain, SH-SY5Y_D0_exp1, Parietal, HUVEC, AG04450, GM12878, SH-SY5Y_D4_exp1, Diencephalon, Hs68, Heart, H1, Cortex, H9, PA1, SH-SY5Y_D0_exp2, NHEK, A549, HeLa_S3, Cerebellum, Occipital, Temporal, SK_N_SH, SH-SY5Y_D2_exp1, H9, H9, Hs68, PA1, PA1, Liver_N14, Liver_T14, Liver, Liver_T15, Liver_N6, Liver_N7, Liver_T7, Liver_N13, Liver_N11, Liver_T10, Liver_T3, Liver_N8, Liver_T11, Liver_…	+, +, +, +, +, +, +, +, +, +, +, +, +, +, +, +, +, +, +, +, +, +, +, +, +, +, +, +, +, +, +, +, +, +, +, +, +, +, +, +, +, +, +, +, +, +, +, +, +, +, +, +, +, +, +, +, +, +, +, +, +, +, +, +, +, +, +	+	hsa-NUDC_0004	NUDC,	NUDC	NM_006600
chr1	27260955	27263235	HSA_CIRCpedia_107479	human_hg38	WDTC1	ENST00000319394.7	Occipital, Parietal, Cortex, Hs68	+, +, +, +	NA	NA	NA	WDTC1	NM_001276252
chr1	27789561	27793632	HSA_CIRCpedia_31166	human_hg38	STX12	ENST00000373943.8	HepG2, Cerebellum, K562, HeLa_S3, Diencephalon, H1, H9, SH-SY5Y_D0_exp1, Heart, PA1, BJ, Cortex, Forebrain, NHEK, GM12878, Occipital, AG04450, SH-SY5Y_D2_exp1, Temporal, HUVEC, Parietal, A549, Hs68, Hs68, PA1, PA1, Liver_T14, Liver_T13, Liver_N14, Liver_T7, Liver_N11, Liver_N7, Liver_N6, Liver_N15, Liver_T11, Liver_N12, Liver_N8, Liver_T12, Liver_N3, Liver_N13, Liver_T8, Liver_N10, Liver, Liver_T…	+, +, +, +, +, +, +, +, +, +, +, +, +, +, +, +, +, +, +, +, +, +, +, +, +, +, +, +, +, +, +, +, +, +, +, +, +, +, +, +, +, +, +, +, +, +, +, +, +, +, +, +, +, +, +, +, +, +, +	+	hsa-STX12_0001	STX12,	STX12	NM_177424
chr1	29154695	29154910	HSA_CIRCpedia_31277	human_hg38	SRSF4	NM_005626	PA1, H9, HUVEC, SK_N_SH, SH-SY5Y_D0_exp1, H1, SH-SY5Y_D4_exp2, A549, NHEK, Hs68, K562, Cerebellum, BJ, Temporal, Heart, AG04450, Occipital, Cortex, HeLa_S3, GM12878, Parietal, HepG2, SH-SY5Y_D0_exp2, SH-SY5Y_D2_exp1, Diencephalon, H9, Hs68, PA1, PA1, Forebrain, Liver_T13, Liver_N11, Liver_T8, Liver_N6, Liver_N8, Liver_T15, Liver_N12, Liver_N10, Liver_N13, Liver_N14, Liver_T10, Liver_T7, Liver_T3,…	-, -, -, -, -, -, -, -, -, -, -, -, -, -, -, -, -, -, -, -, -, -, -, -, -, -, -, -, -, -, -, -, -, -, -, -, -, -, -, -, -, -, -, -, -, -, -, -, -, -, -, -, -, -, -, -, -, -, -, -, -, -, -, -, -, -, -	-	hsa-SRSF4_0002	SRSF4,	SRSF4	NM_005626
chr1	30945345	30982640	NA	NA	NA	NA	NA	NA	-	hsa-PUM1_0070	PUM1,	NA	NA
chr1	32592930	32593754	HSA_CIRCpedia_31432	human_hg38	AL033529.1	ENST00000480336.1	SH-SY5Y_D0_exp2, Heart, H9, SH-SY5Y_D4_exp1, K562, Diencephalon, Occipital, Parietal, HeLa_S3, HUVEC, NHEK, Temporal, SH-SY5Y_D0_exp1, HepG2, AG04450, PA1, BJ, Cortex, SH-SY5Y_D2_exp1, Hs68, Cerebellum, H1, Forebrain, Hs68, Liver_T10, Liver_T14, Liver_N13, Liver_N11, Liver, Liver_T13, Liver_N15, Liver_N14, Liver_T12, Liver_N6, Liver_T3, Kidney, Stomach, Thyroid, Lung, Liver_T21, Liver_T19, Liver_…	+, +, +, +, +, +, +, +, +, +, +, +, +, +, +, +, +, +, +, +, +, +, +, +, +, +, +, +, +, +, +, +, +, +, +, +, +, +, +, +, +, +, +, +, +, +	+	hsa-ZBTB8A_0001	ZBTB8A,	ZBTB8A	NM_001040441
chr1	33294936	33295305	HSA_CIRCpedia_31485	human_hg38	ZNF362	ENST00000539719.5	Hs68, Occipital, H9, SH-SY5Y_D4_exp1, Parietal, GM12878, BJ, AG04450, SH-SY5Y_D4_exp2, Heart, NHEK, HeLa_S3, Cerebellum, Diencephalon, Temporal, SH-SY5Y_D0_exp2, SH-SY5Y_D0_exp1, SK_N_SH, PA1, SH-SY5Y_D8_exp2, SH-SY5Y_D2_exp1, HUVEC, A549, Cortex, H1, HepG2, H9, H9, Hs68, PA1, PA1, Forebrain, Liver_T11, Liver_N3, Liver, Liver_N15, Liver_N13, Liver_N7, Liver_T14, Liver_T15, Liver_N14, Liver_T3, Li…	+, +, +, +, +, +, +, +, +, +, +, +, +, +, +, +, +, +, +, +, +, +, +, +, +, +, +, +, +, +, +, +, +, +, +, +, +, +, +, +, +, +, +, +, +, +, +, +, +, +, +, +, +, +, +, +, +, +, +, +, +, +, +, +, +, +	+	hsa-ZNF362_0006	ZNF362,	ZNF362	NM_152493
chr1	35413971	35415714	HSA_CIRCpedia_31559	human_hg38	ZMYM4	ENST00000314607.10	Temporal, Cortex, Heart, Diencephalon, A549, PA1, AG04450, HeLa_S3, HepG2, H1, Parietal, Cerebellum, Occipital, NHEK, GM12878, Hs68, SH-SY5Y_D0_exp1, BJ, H9, K562, Hs68, PA1, PA1, Liver_N12, Liver_T8, Liver_N3, Liver_N8, Liver_T7, Liver_T12, Liver_T15, Liver_T3, Liver_N15, Liver_T14, Liver_N7, Liver_N13, Liver_N11, Liver_T11, Liver_N14, Liver, Liver_N6, Liver_T13, Thyroid, Lung, Stomach, Liver_N1…	+, +, +, +, +, +, +, +, +, +, +, +, +, +, +, +, +, +, +, +, +, +, +, +, +, +, +, +, +, +, +, +, +, +, +, +, +, +, +, +, +, +, +, +, +, +, +, +, +, +, +, +, +	+	hsa-ZMYM4_0012	ZMYM4,	ZMYM4	NM_001375653
chr1	35478965	35479212	HSA_CIRCpedia_31572	human_hg38	KIAA0319L	ENST00000325722.7	Occipital, Heart, Forebrain, HUVEC, BJ, H9, Temporal, Diencephalon, PA1, Cerebellum, AG04450, H1, Cortex, Parietal, Hs68, HeLa_S3, SH-SY5Y_D2_exp1, NHEK, Hs68, PA1, K562, Liver_N7, Liver_T12, Liver_T13, Liver_N10, Liver_T11, Liver_T7, Liver_T15, Liver_N3, Liver_N13, Liver_T8, Liver_N12, Liver_N8, Liver_T14, Thyroid, Liver_T22, Liver_N21, Liver_N19, Liver_N20, Liver_N17, Liver_T20, Liver_T21, Live…	-, -, -, -, -, -, -, -, -, -, -, -, -, -, -, -, -, -, -, -, -, -, -, -, -, -, -, -, -, -, -, -, -, -, -, -, -, -, -, -, -, -, -, -, -	-	hsa-KIAA0319L_0007	KIAA0319L,	KIAA0319L	NM_024874
chr1	35973374	35982712	HSA_CIRCpedia_139351	human_hg38	AGO3	ENST00000634486.1	Diencephalon, Cortex, Liver_N8, Liver_T6	+, +, +, +	+	hsa-AGO3_0038	AGO3,	NA	NA
chr1	36361220	36362656	HSA_CIRCpedia_31661	human_hg38	STK40	ENST00000473733.5	Hs68, SH-SY5Y_D0_exp2, Cerebellum, Cortex, NHEK, Temporal, K562, SH-SY5Y_D0_exp1, Diencephalon, PA1, Parietal, SH-SY5Y_D2_exp1, Occipital, Forebrain, H9, Hs68, PA1, AG04450, Liver_N10, Liver_N12, Liver_N11, Liver_T8, Liver_N3, Liver_T3, Liver_T7, Liver_N13, Liver_N7, Liver_T14, Liver_N14, Liver_T11, Liver_T15, Liver_N15, Liver_T12, Liver_N8, Liver, Liver_T13, Liver_N6, Thyroid, Lung, Stomach, Liv…	-, -, -, -, -, -, -, -, -, -, -, -, -, -, -, -, -, -, -, -, -, -, -, -, -, -, -, -, -, -, -, -, -, -, -, -, -, -, -, -, -, -, -, -, -, -, -, -, -, -, -, -	-	hsa-STK40_0006	STK40,	NA	NA
chr1	40267785	40272035	HSA_CIRCpedia_31822	human_hg38	ZMPSTE24	NM_005857	Cortex, H9, SH-SY5Y_D8_exp2, NHEK, GM12878, Cerebellum, Occipital, Parietal, SK_N_SH, PA1, SH-SY5Y_D0_exp1, Temporal, HeLa_S3, AG04450, Hs68, BJ, Forebrain, A549, K562, H1, Diencephalon, H9, Hs68, Liver_T8, Liver_T10, Liver, Liver_N13, Liver_N6, Liver_N12, Liver_N7, Liver_T13, Liver_N8, Liver_N14, Liver_N15, Liver_N10, Liver_T12, Stomach, Lung, Liver_T6, Liver_T19, Liver_N21, Liver_T21, Liver_T18…	+, +, +, +, +, +, +, +, +, +, +, +, +, +, +, +, +, +, +, +, +, +, +, +, +, +, +, +, +, +, +, +, +, +, +, +, +, +, +, +, +, +, +, +, +	+	hsa-ZMPSTE24_0001	NA	ZMPSTE24	NM_005857
chr1	40374174	40406839	NA	NA	NA	NA	NA	NA	NA	NA	SMAP2,	NA	NA
chr1	40563533	40568037	NA	NA	NA	NA	NA	NA	NA	NA	LOC105378673,	NA	NA
chr1	41070594	41075451	HSA_CIRCpedia_31875	human_hg38	SCMH1	NM_001031694	BJ, AG04450, Cortex, SH-SY5Y_D0_exp2, HeLa_S3, Cerebellum, SH-SY5Y_D4_exp2, Heart, Temporal, HepG2, Occipital, H1, Forebrain, SH-SY5Y_D8_exp2, H9, Hs68, GM12878, SH-SY5Y_D0_exp1, HUVEC, SK_N_SH, Diencephalon, SH-SY5Y_D2_exp1, SH-SY5Y_D4_exp1, NHEK, PA1, Parietal, K562, H9, H9, Hs68, PA1, PA1, A549, Liver_N11, Liver_N8, Liver_N3, Liver_T14, Liver_T11, Liver, Liver_N14, Liver_T13, Liver_T15, Liver_…	-, -, -, -, -, -, -, -, -, -, -, -, -, -, -, -, -, -, -, -, -, -, -, -, -, -, -, -, -, -, -, -, -, -, -, -, -, -, -, -, -, -, -, -, -, -, -, -, -, -, -, -, -, -, -, -, -, -, -, -, -, -, -, -, -, -, -, -, -, -	-	hsa-SCMH1_0001	SCMH1,	SCMH1	NM_001031694
chr1	42265114	42278672	HSA_CIRCpedia_31911	human_hg38	FOXJ3	ENST00000372572.5	K562, BJ, Occipital, GM12878, Parietal, Diencephalon, HUVEC, H9, H1, Cortex, AG04450, Forebrain, A549, NHEK, SH-SY5Y_D8_exp2, SH-SY5Y_D0_exp1, Hs68, PA1, Temporal, Cerebellum, Heart, HeLa_S3, H9, Hs68, PA1, PA1, Liver_N11, Liver, Liver_T10, Liver_T7, Liver_T14, Liver_N7, Liver_T3, Liver_N15, Liver_T12, Liver_N3, Liver_N13, Liver_N14, Liver_T11, Liver_N10, Liver_N6, Liver_T8, Liver_N12, Liver_T13,…	-, -, -, -, -, -, -, -, -, -, -, -, -, -, -, -, -, -, -, -, -, -, -, -, -, -, -, -, -, -, -, -, -, -, -, -, -, -, -, -, -, -, -, -, -, -, -, -, -, -, -, -, -, -, -, -, -, -, -, -, -	-	hsa-FOXJ3_0001	FOXJ3,	FOXJ3	NM_001198852
chr1	42482662	42498916	HSA_CIRCpedia_113867	human_hg38	CCDC30	ENST00000477155.5	Parietal, Diencephalon, SH-SY5Y_D0_exp1, Forebrain, Heart, Temporal, Occipital, Cerebellum, Cortex, Liver_N11, Liver_N6, Stomach, Liver_N21	+, +, +, +, +, +, +, +, +, +, +, +, +	+	hsa-CCDC30_0004	CCDC30,	CCDC30	NM_001355226
chr1	43439769	43439844	NA	NA	NA	NA	NA	NA	NA	NA	NA	SZT2	NM_001365999
chr1	43920403	43920928	HSA_CIRCpedia_32001	human_hg38	ST3GAL3	NM_001350619	Heart, A549, SH-SY5Y_D4_exp2, Temporal, HUVEC, HeLa_S3, H9, NHEK, Parietal, BJ, Hs68, Diencephalon, AG04450, SH-SY5Y_D2_exp1, H1, SK_N_SH, Occipital, Cerebellum, PA1, GM12878, Cortex, HepG2, K562, H9, Hs68, PA1, PA1, Liver_N10, Liver_N3, Liver_T14, Liver_T10, Liver_T3, Liver_T11, Liver, Liver_N13, Liver_T13, Liver_T8, Liver_N11, Liver_N15, Liver_T12, Liver_T15, Lung, Liver_T6, Kidney, Liver_N17, …	+, +, +, +, +, +, +, +, +, +, +, +, +, +, +, +, +, +, +, +, +, +, +, +, +, +, +, +, +, +, +, +, +, +, +, +, +, +, +, +, +, +, +, +, +, +, +, +, +	+	hsa-ST3GAL3_0004	ST3GAL3,	ST3GAL3	NM_001270460
chr1	44776491	44776589	NA	NA	NA	NA	NA	NA	NA	NA	NA	SNORD46	NR_000024
chr1	44892722	44897444	NA	NA	NA	NA	NA	NA	-	hsa-EIF2B3_0013	EIF2B3,	NA	NA
chr1	45332165	45332310	NA	NA	NA	NA	NA	NA	-	hsa-MUTYH_0011	MUTYH,	MUTYH	NM_001293191
chr1	45566568	45567020	HSA_CIRCpedia_32083	human_hg38	AKR1A1	ENST00000372070.7	Forebrain, Temporal, Occipital, HeLa_S3, HUVEC, Hs68, A549, Cortex, H9, AG04450, Diencephalon, NHEK, Parietal, PA1, HepG2, BJ, Heart, Cerebellum, SH-SY5Y_D2_exp1, GM12878, K562, H1, SH-SY5Y_D8_exp2, H9, Hs68, PA1, PA1, Liver_T8, Liver_N7, Liver_T14, Liver_T10, Liver_N6, Liver_N11, Liver_T12, Liver_N12, Liver_T13, Liver, Liver_N15, Liver_N3, Liver_N14, Liver_T15, Liver_T7, Liver_N13, Liver_T6, Thy…	+, +, +, +, +, +, +, +, +, +, +, +, +, +, +, +, +, +, +, +, +, +, +, +, +, +, +, +, +, +, +, +, +, +, +, +, +, +, +, +, +, +, +, +, +, +, +, +, +, +, +, +, +, +, +, +, +	+	hsa-AKR1A1_0002	NA	NA	NA
chr1	45640209	45642499	HSA_CIRCpedia_32100	human_hg38	GPBP1L1	ENST00000290795.7	PA1, SH-SY5Y_D4_exp1, BJ, HeLa_S3, Cerebellum, HUVEC, Temporal, Forebrain, Hs68, Parietal, Heart, SH-SY5Y_D4_exp2, Cortex, SH-SY5Y_D0_exp1, AG04450, GM12878, Occipital, A549, SK_N_SH, HepG2, H9, SH-SY5Y_D2_exp1, H1, K562, Diencephalon, NHEK, H9, Hs68, PA1, PA1, Liver_T13, Liver_N8, Liver_N12, Liver_N10, Liver_N14, Liver_T8, Liver_T14, Liver, Liver_N13, Liver_T15, Liver_N3, Liver_N6, Liver_N7, Liv…	-, -, -, -, -, -, -, -, -, -, -, -, -, -, -, -, -, -, -, -, -, -, -, -, -, -, -, -, -, -, -, -, -, -, -, -, -, -, -, -, -, -, -, -, -, -, -, -, -, -, -, -, -, -, -, -, -, -, -, -, -, -, -, -, -, -	-	hsa-GPBP1L1_0001	GPBP1L1,	GPBP1L1	NM_021639
chr1	45727639	45728796	NA	NA	NA	NA	NA	NA	+	hsa-IPP_0022	IPP,	NA	NA
chr1	47368468	47375293	HSA_CIRCpedia_32203	human_hg38	CMPK1	ENST00000371873.9	Occipital, SH-SY5Y_D0_exp2, Diencephalon, Cerebellum, Parietal, SH-SY5Y_D0_exp1, Cortex, SH-SY5Y_D4_exp1, Forebrain, Temporal, Hs68, Hs68, PA1, K562, Liver_T14, Liver_T3, Liver_T10, Liver_N13, Liver_N7, Liver_T13, Liver_N8, Liver_T7, Liver_N12, Liver_N6, Liver_T8, Liver_N3, Liver_N15, Liver_N14, Liver_N11, Liver_T11, Liver, Liver_T12, Liver_T15, Liver_N10, Thyroid, Liver_T6, Liver_N19, Liver_N20,…	+, +, +, +, +, +, +, +, +, +, +, +, +, +, +, +, +, +, +, +, +, +, +, +, +, +, +, +, +, +, +, +, +, +, +, +, +, +, +, +, +, +, +, +, +, +, +	+	hsa-CMPK1_0001	CMPK1,	CMPK1	NM_001366135
chr1	48355669	48359770	HSA_CIRCpedia_32210	human_hg38	SPATA6	ENST00000371847.7	AG04450, H1, Parietal, A549, Temporal, SH-SY5Y_D0_exp1, SH-SY5Y_D0_exp2, SH-SY5Y_D4_exp2, Forebrain, PA1, Hs68, Cerebellum, SH-SY5Y_D2_exp1, Occipital, Heart, Diencephalon, Cortex, H9, H9, PA1, PA1, Liver_T7, Liver_T3, Liver_N13, Liver_N14, Liver_N11, Liver_T11, Liver_T12, Liver_N8, Liver_T8, Liver_N7, Liver_N10, Liver_N12, Liver, Liver_T13, Liver_N3, Liver_T10, Liver_N6, Liver_N15, Stomach, Kidn…	-, -, -, -, -, -, -, -, -, -, -, -, -, -, -, -, -, -, -, -, -, -, -, -, -, -, -, -, -, -, -, -, -, -, -, -, -, -, -, -, -, -, -, -, -, -, -, -, -, -, -, -, -, -	-	hsa-SPATA6_0001	SPATA6,	SPATA6	NM_001286239
chr1	51402434	51408332	HSA_CIRCpedia_32260	human_hg38	EPS15	NM_001159969	Diencephalon, AG04450, SH-SY5Y_D0_exp2, Heart, Hs68, BJ, H9, H1, PA1, Occipital, SH-SY5Y_D0_exp1, HepG2, GM12878, Parietal, NHEK, Temporal, SH-SY5Y_D4_exp1, K562, SH-SY5Y_D8_exp2, Forebrain, Cortex, Cerebellum, H9, Hs68, PA1, PA1, SH-SY5Y_D2_exp1, Liver_N13, Liver_N6, Liver_N8, Liver_N14, Liver_N7, Liver_T11, Liver_T3, Liver_N10, Liver_T15, Liver_T8, Liver_N12, Liver_T14, Liver_N15, Liver_T10, Li…	-, -, -, -, -, -, -, -, -, -, -, -, -, -, -, -, -, -, -, -, -, -, -, -, -, -, -, -, -, -, -, -, -, -, -, -, -, -, -, -, -, -, -, -, -, -, -, -, -, -, -, -, -, -, -, -, -, -, -, -, -, -, -	-	hsa-EPS15_0014	EPS15,	EPS15	NM_001159969
chr1	51461090	51465326	HSA_CIRCpedia_32275	human_hg38	EPS15	ENST00000371730.6	Diencephalon, PA1, NHEK, BJ, Temporal, Hs68, Parietal, H1, GM12878, SH-SY5Y_D2_exp1, HeLa_S3, H9, Cortex, K562, HUVEC, Forebrain, Heart, AG04450, Cerebellum, Occipital, PA1, PA1, A549, Liver_T8, Liver_T7, Liver, Liver_T12, Liver_T13, Liver_N13, Liver_N14, Liver_N3, Liver_N11, Liver_N15, Liver_T14, Liver_N6, Kidney, Lung, Thyroid, Stomach, Liver_N22, Liver_T21, Liver_T17, Liver_N21, Liver_T18, Liv…	-, -, -, -, -, -, -, -, -, -, -, -, -, -, -, -, -, -, -, -, -, -, -, -, -, -, -, -, -, -, -, -, -, -, -, -, -, -, -, -, -, -, -, -, -, -, -, -	-	hsa-EPS15_0035	EPS15,	EPS15	NM_001981
chr1	51463672	51465326	HSA_CIRCpedia_32276	human_hg38	EPS15	ENST00000371730.6	K562, PA1, Liver_N10, Liver_N6, Liver_N3, Thyroid	-, -, -, -, -, -	-	hsa-EPS15_0027	EPS15,	EPS15	NM_001981
chr1	51785807	51786617	HSA_CIRCpedia_374874	human_hg38	OSBPL9	ENST00000371714.5	Liver_N3	+	+	hsa-OSBPL9_0072	NA	OSBPL9	NM_001350208
chr1	51805509	51812098	NA	NA	NA	NA	NA	NA	-	hsa-NRDC_0006	NRDC,	NRDC	NM_001242361
chr1	51827795	51834170	HSA_CIRCpedia_32317	human_hg38	NRDC	ENST00000352171.11	Diencephalon, SH-SY5Y_D0_exp1, PA1, H1, NHEK, HepG2, SH-SY5Y_D4_exp2, Forebrain, Hs68, HeLa_S3, Occipital, GM12878, AG04450, Cortex, SH-SY5Y_D2_exp1, K562, A549, Cerebellum, Temporal, Parietal, HUVEC, Heart, H9, H9, H9, Hs68, PA1, PA1, BJ, Liver_T3, Liver_T10, Liver_T7, Liver_N3, Liver_T15, Liver_N11, Liver_T8, Liver_N12, Liver_N7, Liver_N14, Liver_T12, Liver_N15, Liver_T13, Liver_N6, Liver, Live…	-, -, -, -, -, -, -, -, -, -, -, -, -, -, -, -, -, -, -, -, -, -, -, -, -, -, -, -, -, -, -, -, -, -, -, -, -, -, -, -, -, -, -, -, -, -, -, -, -, -, -, -, -, -, -, -, -, -, -, -, -, -, -	-	hsa-NRDC_0052	NRDC,	NRDC	NM_001242361
chr1	52477707	52481923	HSA_CIRCpedia_32354	human_hg38	ZCCHC11	ENST00000257177.8	Hs68, Heart, H9, SH-SY5Y_D2_exp1, Cerebellum, K562, Cortex, H1, Temporal, Diencephalon, GM12878, Parietal, Forebrain, SH-SY5Y_D0_exp1, BJ, Occipital, AG04450, H9, Liver_N13, Liver_N6, Liver_N12, Liver_N14, Liver_T13, Liver_T3, Liver_N3, Liver, Liver_T15, Liver_N8, Liver_T12, Liver_N11, Liver_N7, Liver_N10, Liver_T14, Liver_T7, Liver_T10, Liver_T8, Lung, Liver_T6, Thyroid, Stomach, Liver_T22, Live…	-, -, -, -, -, -, -, -, -, -, -, -, -, -, -, -, -, -, -, -, -, -, -, -, -, -, -, -, -, -, -, -, -, -, -, -, -, -, -, -, -, -, -, -, -, -, -, -, -	-	hsa-ZCCHC11_0009	NA	NA	NA
chr1	52801818	52802139	HSA_CIRCpedia_32373	human_hg38	ZYG11B	NM_024646	Forebrain, Cortex, Occipital, Parietal, Hs68, Diencephalon, Temporal, AG04450, Cerebellum, PA1, Heart, PA1, Liver_N13, Liver, Liver_T22	+, +, +, +, +, +, +, +, +, +, +, +, +, +, +	+	hsa-ZYG11B_0012	NA	ZYG11B	NM_024646
chr1	53878314	53878722	HSA_CIRCpedia_32464	human_hg38	YIPF1	ENST00000464950.6	Diencephalon, PA1, Cortex, Temporal, Parietal, Cerebellum, Occipital, Hs68, H9, Liver_N11, Liver, Thyroid, Liver_N19, Liver_T20, Liver_T22	-, -, -, -, -, -, -, -, -, -, -, -, -, -, -	-	hsa-YIPF1_0009	YIPF1,	YIPF1	NM_018982
chr1	54852202	54926433	NA	NA	NA	NA	NA	NA	NA	NA	n/a	NA	NA
chr1	55147521	55147648	NA	NA	NA	NA	NA	NA	NA	NA	NA	USP24	NM_015306
chr1	59321535	59346398	HSA_CIRCpedia_32553	human_hg38	FGGY	NM_001350793	K562, GM12878, Temporal, BJ, Forebrain, Occipital, SH-SY5Y_D2_exp1, AG04450, H1, Cerebellum, Hs68, Cortex, NHEK, A549, SH-SY5Y_D0_exp1, Diencephalon, H9, PA1, HeLa_S3, Heart, H9, Hs68, Parietal, Liver_T7, Liver_T10, Liver_N14, Liver_T3, Liver_N15, Liver_N8, Liver_T15, Liver_N13, Liver_N7, Liver_T11, Liver_N3, Liver_T14, Liver_T12, Liver_N11, Liver, Liver_N10, Liver_N12, Liver_T13, Liver_T8, Liver…	+, +, +, +, +, +, +, +, +, +, +, +, +, +, +, +, +, +, +, +, +, +, +, +, +, +, +, +, +, +, +, +, +, +, +, +, +, +, +, +, +, +, +, +, +, +, +, +, +, +, +, +, +, +, +, +, +, +, +, +	+	hsa-FGGY_0011	FGGY,	FGGY	NM_001350793
chr1	59339957	59346398	HSA_CIRCpedia_32559	human_hg38	FGGY	NM_001350793	PA1, H9, K562, H1, Temporal, Occipital, Heart, Diencephalon, AG04450, HeLa_S3, Parietal, Hs68, HepG2, Cerebellum, Cortex, H9, Hs68, PA1, Liver_T11, Liver_N6, Liver_N13, Liver_T14, Liver_N12, Liver_N14, Liver_N11, Liver_N7, Liver_N10, Liver_N8, Liver_T12, Liver_N15, Liver_T7, Liver_N3, Liver_T13, Liver_T8, Liver_T15, Liver, Liver_T6, Lung, Thyroid, Stomach, Liver_T22, Liver_N20, Liver_T21, Liver_N…	+, +, +, +, +, +, +, +, +, +, +, +, +, +, +, +, +, +, +, +, +, +, +, +, +, +, +, +, +, +, +, +, +, +, +, +, +, +, +, +, +, +, +, +, +, +, +, +, +, +, +, +	+	hsa-FGGY_0007	FGGY,	FGGY	NM_001350793
chr1	59339957	59378837	HSA_CIRCpedia_32560	human_hg38	FGGY	NM_001350793	Diencephalon, H1, A549, Cerebellum, Temporal, BJ, NHEK, AG04450, HeLa_S3, Heart, H9, SH-SY5Y_D0_exp1, PA1, Parietal, Hs68, Occipital, SH-SY5Y_D4_exp1, GM12878, SH-SY5Y_D8_exp2, SH-SY5Y_D2_exp1, K562, Cortex, H9, Hs68, PA1, Liver_T8, Liver_T12, Liver_T15, Liver_N11, Liver_N15, Liver_T14, Liver_N13, Liver, Liver_T10, Liver_T13, Liver_T3, Liver_N8, Liver_N12, Liver_N14, Liver_T7, Liver_N6, Liver_T11…	+, +, +, +, +, +, +, +, +, +, +, +, +, +, +, +, +, +, +, +, +, +, +, +, +, +, +, +, +, +, +, +, +, +, +, +, +, +, +, +, +, +, +, +, +, +, +, +, +, +, +, +, +, +, +, +, +, +, +, +, +	+	hsa-FGGY_0001	FGGY,	FGGY	NM_001350793
chr1	61683416	61709437	HSA_CIRCpedia_69098	human_hg38	TM2D1	ENST00000606498.5	Diencephalon, Cerebellum, SH-SY5Y_D4_exp1, Cortex, Hs68, Liver_N17, Liver_T20	-, -, -, -, -, -, -	-	hsa-TM2D1_0002	TM2D1,	TM2D1	NM_032027
chr1	65364634	65366196	HSA_CIRCpedia_32763	human_hg38	DNAJC6	ENST00000494710.6	Occipital, Heart, SH-SY5Y_D0_exp1, SH-SY5Y_D4_exp2, Hs68, Forebrain, SH-SY5Y_D0_exp2, Cortex, Temporal, HUVEC, A549, HeLa_S3, K562, Cerebellum, SH-SY5Y_D4_exp1, AG04450, SH-SY5Y_D2_exp1, NHEK, Parietal, H1, SH-SY5Y_D8_exp2, HepG2, Diencephalon, GM12878, PA1, H9, Hs68, PA1, PA1, H9, BJ, Liver_N15, Liver_T3, Liver_T15, Liver_N12, Liver_N13, Liver_N8, Liver_N7, Liver_N14, Liver_T13, Liver_T8, Liver_…	+, +, +, +, +, +, +, +, +, +, +, +, +, +, +, +, +, +, +, +, +, +, +, +, +, +, +, +, +, +, +, +, +, +, +, +, +, +, +, +, +, +, +, +, +, +, +, +, +, +, +, +, +, +, +, +, +, +, +, +, +, +, +, +, +, +, +	+	hsa-DNAJC6_0001	DNAJC6,	DNAJC6	NM_001256865
chr1	66891153	66905375	HSA_CIRCpedia_32817	human_hg38	WDR78	ENST00000371026.7	Forebrain, PA1, SH-SY5Y_D2_exp1, K562, SH-SY5Y_D4_exp2, GM12878, Diencephalon, A549, AG04450, Cortex, H9, Heart, Parietal, SH-SY5Y_D8_exp2, Hs68, H1, Occipital, SH-SY5Y_D0_exp1, Temporal, NHEK, Cerebellum, BJ, H9, H9, Hs68, PA1, Liver_N11, Liver_N14, Liver_N10, Liver_T3, Liver_T11, Liver_T14, Liver_T12, Liver_N3, Liver_N13, Liver, Liver_T10, Liver_N12, Liver_T8, Liver_N6, Liver_N7, Liver_T7, Live…	-, -, -, -, -, -, -, -, -, -, -, -, -, -, -, -, -, -, -, -, -, -, -, -, -, -, -, -, -, -, -, -, -, -, -, -, -, -, -, -, -, -, -, -, -, -, -, -, -, -, -, -, -, -, -, -, -, -, -	-	hsa-WDR78_0005	NA	NA	NA
chr1	66893228	66905375	HSA_CIRCpedia_32818	human_hg38	WDR78	ENST00000371026.7	Cortex, Temporal, Hs68, SH-SY5Y_D4_exp2, SH-SY5Y_D4_exp1, AG04450, Parietal, Hs68, Liver_N11, Lung, Thyroid	-, -, -, -, -, -, -, -, -, -, -	-	hsa-WDR78_0011	DNAI4,	DNAI4	NM_024763
chr1	66958058	66963160	HSA_CIRCpedia_32825	human_hg38	MIER1	ENST00000355977.10	Cortex, Cerebellum, A549, Diencephalon, SH-SY5Y_D0_exp2, Heart, K562, AG04450, Occipital, SH-SY5Y_D0_exp1, Parietal, SH-SY5Y_D2_exp1, Forebrain, Temporal, GM12878, SK_N_SH, Hs68, PA1, Liver, Liver_N3, Liver_T3, Liver_N10, Liver_T11, Liver_N6, Liver_N8, Liver_T8, Liver_N12, Liver_N7, Liver_T7, Liver_N13, Liver_T10, Liver_T14, Liver_T15, Liver_N14, Liver_N15, Liver_T12, Liver_T13, Liver_N11, Liver_…	+, +, +, +, +, +, +, +, +, +, +, +, +, +, +, +, +, +, +, +, +, +, +, +, +, +, +, +, +, +, +, +, +, +, +, +, +, +, +, +, +, +, +, +, +, +, +, +, +, +, +, +, +, +, +	+	hsa-MIER1_0001	MIER1,	MIER1	NM_001146111
chr1	75739979	75750546	HSA_CIRCpedia_32891	human_hg38	ACADM	NM_000016	SH-SY5Y_D0_exp1, Forebrain, PA1, H9, AG04450, Cortex, Temporal, Diencephalon, K562, BJ, Cerebellum, SH-SY5Y_D8_exp2, Occipital, Parietal, Hs68, H9, Hs68, PA1, Liver_N11, Liver_T14, Liver_T8, Liver_T12, Liver, Liver_N8, Liver_N12, Liver_T3, Liver_N14, Liver_N10, Liver_T11, Liver_T15, Liver_N15, Liver_N6, Liver_T13, Liver_N3, Liver_N7, Liver_N13, Thyroid, Lung, Liver_T6, Liver_T19, Liver_N21, Liver…	+, +, +, +, +, +, +, +, +, +, +, +, +, +, +, +, +, +, +, +, +, +, +, +, +, +, +, +, +, +, +, +, +, +, +, +, +, +, +, +, +, +, +, +, +, +, +, +, +	+	hsa-ACADM_0001	ACADM,	ACADM	NM_001127328
chr1	77641383	77641655	HSA_CIRCpedia_32925	human_hg38	ZZZ3	NM_015534	Occipital, H1, Cortex, Temporal, PA1, Forebrain, Hs68, Diencephalon, K562, Hs68, PA1, Liver_N15, Liver_N13, Liver_T14, Liver_N6, Liver_N8, Liver_N10, Liver_N12, Liver_N17, Liver_N22	-, -, -, -, -, -, -, -, -, -, -, -, -, -, -, -, -, -, -, -	-	hsa-ZZZ3_0017	ZZZ3,	ZZZ3	NM_001376154
chr1	77711746	77713281	HSA_CIRCpedia_32928	human_hg38	USP33	ENST00000370794.7	SH-SY5Y_D0_exp2, PA1, SH-SY5Y_D0_exp1, SH-SY5Y_D2_exp1, BJ, Heart, Temporal, NHEK, Occipital, HeLa_S3, A549, Diencephalon, HepG2, AG04450, Hs68, H9, Parietal, Forebrain, K562, Cerebellum, GM12878, SH-SY5Y_D4_exp1, Cortex, H9, Hs68, PA1, Liver_T15, Liver_N3, Liver, Liver_T3, Liver_N8, Lung, Stomach, Liver_N21, Liver_N19, Liver_T20, Liver_T19, Liver_T17, Liver_N22, Liver_N20	-, -, -, -, -, -, -, -, -, -, -, -, -, -, -, -, -, -, -, -, -, -, -, -, -, -, -, -, -, -, -, -, -, -, -, -, -, -, -, -	-	hsa-USP33_0018	USP33,	USP33	NM_001377430
chr1	77717866	77718641	HSA_CIRCpedia_32933	human_hg38	USP33	ENST00000370794.7	HepG2, K562, A549, NHEK, Temporal, Parietal, BJ, Hs68, GM12878, Cerebellum, PA1, H1, HeLa_S3, Cortex, Diencephalon, Occipital, PA1, Liver_N11, Liver_T19, Liver_N18, Liver_T18, Liver_T17	-, -, -, -, -, -, -, -, -, -, -, -, -, -, -, -, -, -, -, -, -, -	-	hsa-USP33_0001	USP33,	USP33	NM_001377430
chr1	77721296	77721397	NA	NA	NA	NA	NA	NA	NA	NA	NA	NA	NA
chr1	77803269	77807101	HSA_CIRCpedia_32950	human_hg38	MIGA1	ENST00000370791.7	Occipital, PA1, Temporal, Parietal, Heart, SH-SY5Y_D2_exp1, Diencephalon, Cerebellum, GM12878, Forebrain, Hs68, Cortex, PA1, Liver_N11, Liver_T12, Liver_T7, Liver_T14, Liver_N13, Liver_N6, Liver_T10, Liver_N14, Liver_N7, Liver_T6, Lung, Thyroid, Liver_T20, Liver_N18, Liver_N20, Liver_T19, Liver_N17, Liver_N21	+, +, +, +, +, +, +, +, +, +, +, +, +, +, +, +, +, +, +, +, +, +, +, +, +, +, +, +, +, +, +	+	hsa-FAM73A_0013	MIGA1,	MIGA1	NM_001270384
chr1	77858937	77866391	HSA_CIRCpedia_32957	human_hg38	MIGA1	ENST00000370791.7	Occipital, Hs68, Parietal, Cerebellum, Cortex, Temporal, AG04450, PA1, BJ, Diencephalon, Liver_T12, Liver_N14, Liver_T13, Liver_N11, Liver_T11, Liver_T14, Liver_T3, Thyroid, Lung, Liver_N19, Liver_T22, Liver_N20, Liver_T21, Liver_T19, Liver_T17, Liver_N17, Liver_T18	+, +, +, +, +, +, +, +, +, +, +, +, +, +, +, +, +, +, +, +, +, +, +, +, +, +, +	+	hsa-FAM73A_0006	MIGA1,	MIGA1	NM_001270384
chr1	83085561	83086490	NA	NA	NA	NA	NA	NA	-	hsa-LINC01362_0007	LOC107985037,	NA	NA
chr1	84179176	84202805	HSA_CIRCpedia_108802	human_hg38	PRKACB	NM_207578	Occipital, Temporal, Hs68, Liver_N6, Liver_T13, Thyroid, Liver_N17	+, +, +, +, +, +, +	+	hsa-PRKACB_0001	PRKACB,	PRKACB	NM_002731
chr1	85073053	85082404	NA	NA	NA	NA	NA	NA	+	hsa-WDR63_0003	DNAI3,	DNAI3	NM_001288563
chr1	85350414	85358847	HSA_CIRCpedia_33038	human_hg38	DDAH1	ENST00000535924.6	Diencephalon, AG04450, Parietal, PA1, Cortex, Hs68, Hs68, Liver_N7, Liver_T12, Liver_N15, Liver_T13, Liver_T11, Liver, Liver_N6, Liver_N14, Liver_T3, Liver_N11, Liver_T14, Liver_N8, Liver_T10, Thyroid, Kidney, Liver_N21, Liver_N18, Liver_T22	-, -, -, -, -, -, -, -, -, -, -, -, -, -, -, -, -, -, -, -, -, -, -, -, -	-	hsa-DDAH1_0001	DDAH1,	DDAH1	NM_001330655
chr1	86920769	86920870	NA	NA	NA	NA	NA	NA	NA	NA	NA	NA	NA
chr1	87019606	87019727	NA	NA	NA	NA	NA	NA	NA	NA	NA	NA	NA
chr1	89013184	89055215	NA	NA	NA	NA	NA	NA	-	hsa-GBP1_0001	n/a	NA	NA
chr1	89568246	89584789	HSA_CIRCpedia_33120	human_hg38	LRRC8B	NM_001134476	Cerebellum, Temporal, Occipital, Diencephalon, Heart, Liver_T7, Liver_N10	+, +, +, +, +, +, +	+	hsa-LRRC8B_0004	LRRC8B,	LRRC8B	NM_001134476
chr1	91861470	91861644	HSA_CIRCpedia_33149	human_hg38	TGFBR3	NM_001195683	Heart, PA1, H9, Forebrain, K562, HeLa_S3, Cerebellum, Hs68, AG04450, Hs68, PA1, Liver_N13, Liver_N14, Liver_T12, Liver_T14, Liver_N7, Liver_N11, Liver_N15, Liver_N12, Stomach, Liver_N21, Liver_T17, Liver_T19, Liver_N19, Liver_T18, Liver_N22, Liver_N20, Liver_N17	-, -, -, -, -, -, -, -, -, -, -, -, -, -, -, -, -, -, -, -, -, -, -, -, -, -, -, -	-	hsa-TGFBR3_0004	TGFBR3,	TGFBR3	NM_001195683
chr1	92563641	92704744	HSA_CIRCpedia_33169	human_hg38	EVI5	NM_001350197	Cerebellum, Heart, A549, Diencephalon, Occipital, Parietal, Cortex, Temporal, K562, Liver_T7, Liver, Liver_N7, Liver_T15, Liver_T11, Liver_T3, Liver_T14, Liver_N11, Liver_N8, Liver_T13, Liver_T6, Stomach, Thyroid, Liver_N19, Liver_T18, Liver_T21, Liver_N17, Liver_T19, Liver_N21, Liver_T20, Liver_N18	-, -, -, -, -, -, -, -, -, -, -, -, -, -, -, -, -, -, -, -, -, -, -, -, -, -, -, -, -, -	-	hsa-EVI5_0004	EVI5,	EVI5	NM_001350197
chr1	92693801	92704744	HSA_CIRCpedia_33185	human_hg38	EVI5	NM_001350197	Hs68, H9, Parietal, NHEK, Cerebellum, K562, SH-SY5Y_D0_exp1, Heart, Temporal, Cortex, Diencephalon, Forebrain, SH-SY5Y_D2_exp1, Occipital, PA1, HeLa_S3, H9, Hs68, PA1, Liver_T15, Liver_N11, Liver_T12, Liver_N14, Liver_T10, Liver_N6, Liver_N13, Liver_N12, Liver_T13, Liver_T3, Liver_T14, Liver_N7, Liver_T7, Liver_N10, Liver, Liver_N15, Thyroid, Lung, Kidney, Liver_T6, Liver_N17, Liver_T18, Liver_N1…	-, -, -, -, -, -, -, -, -, -, -, -, -, -, -, -, -, -, -, -, -, -, -, -, -, -, -, -, -, -, -, -, -, -, -, -, -, -, -, -, -, -, -, -, -, -, -, -	-	hsa-EVI5_0003	EVI5,	EVI5	NM_001350197
chr1	93324634	93325895	HSA_CIRCpedia_33218	human_hg38	CCDC18-AS1	ENST00000413606.5	BJ, Heart, HUVEC, GM12878, H9, Hs68, Cerebellum, HeLa_S3, A549, Diencephalon, AG04450, PA1, K562, Liver_T7, Liver_N7, Liver_T11, Liver_T12, Liver_N6, Liver_N10, Liver_N12, Liver_N14, Liver, Thyroid, Liver_N19, Liver_T20, Liver_T18, Liver_N17, Liver_N18, Liver_T17	-, -, -, -, -, -, -, -, -, -, -, -, -, -, -, -, -, -, -, -, -, -, -, -, -, -, -, -, -	-	hsa-CCDC18-AS1_0002	CCDC18-AS1,	CCDC18-AS1	NR_034089
chr1	93569258	93570288	NA	NA	NA	NA	NA	NA	NA	NA	BCAR3,	NA	NA
chr1	95143890	95151419	HSA_CIRCpedia_33267	human_hg38	TMEM56	NM_001199679	K562, A549, Heart, Cortex, Occipital, Hs68, H9, Parietal, HeLa_S3, SH-SY5Y_D2_exp1, Temporal, Diencephalon, H1, SH-SY5Y_D4_exp2, SH-SY5Y_D0_exp2, Cerebellum, PA1, SH-SY5Y_D4_exp1, Forebrain, HepG2, H9, PA1, Liver_T8, Liver_N12, Liver_N14, Liver_T11, Liver_T7, Liver_T15, Liver_T3, Liver_N11, Liver_T12, Liver_N6, Liver_T14, Liver_N7, Liver_N10, Liver_T13, Liver_T10, Liver, Liver_N13, Liver_N8, Live…	+, +, +, +, +, +, +, +, +, +, +, +, +, +, +, +, +, +, +, +, +, +, +, +, +, +, +, +, +, +, +, +, +, +, +, +, +, +, +, +, +, +, +, +, +, +, +, +, +, +, +, +, +, +, +, +, +, +, +	+	hsa-TMEM56-RWDD3_0004	TLCD4,TLCD4-RWDD3,	TLCD4	NM_001199679
chr1	95143890	95151419	HSA_CIRCpedia_33267	human_hg38	TMEM56	NM_001199679	K562, A549, Heart, Cortex, Occipital, Hs68, H9, Parietal, HeLa_S3, SH-SY5Y_D2_exp1, Temporal, Diencephalon, H1, SH-SY5Y_D4_exp2, SH-SY5Y_D0_exp2, Cerebellum, PA1, SH-SY5Y_D4_exp1, Forebrain, HepG2, H9, PA1, Liver_T8, Liver_N12, Liver_N14, Liver_T11, Liver_T7, Liver_T15, Liver_T3, Liver_N11, Liver_T12, Liver_N6, Liver_T14, Liver_N7, Liver_N10, Liver_T13, Liver_T10, Liver, Liver_N13, Liver_N8, Live…	+, +, +, +, +, +, +, +, +, +, +, +, +, +, +, +, +, +, +, +, +, +, +, +, +, +, +, +, +, +, +, +, +, +, +, +, +, +, +, +, +, +, +, +, +, +, +, +, +, +, +, +, +, +, +, +, +, +, +	+	hsa-TMEM56-RWDD3_0004	TLCD4-RWDD3,TLCD4,	TLCD4	NM_001199679
chr1	95143890	95173889	HSA_CIRCpedia_33268	human_hg38	TMEM56	NM_001199679	Cortex, Diencephalon, SH-SY5Y_D0_exp1, Cerebellum, K562, SH-SY5Y_D2_exp1, Parietal, H9, A549, SH-SY5Y_D0_exp2, HeLa_S3, SH-SY5Y_D4_exp2, Heart, SH-SY5Y_D4_exp1, Forebrain, Hs68, Temporal, PA1, Occipital, Hs68, PA1, H1, Liver_T3, Liver_N6, Liver_N14, Liver_N10, Liver_N13, Liver_N7, Liver_N11, Liver_N3, Liver_T13, Liver_T7, Liver_T15, Liver_N12, Liver, Liver_T14, Liver_T8, Liver_N8, Liver_T12, Live…	+, +, +, +, +, +, +, +, +, +, +, +, +, +, +, +, +, +, +, +, +, +, +, +, +, +, +, +, +, +, +, +, +, +, +, +, +, +, +, +, +, +, +, +, +, +, +, +, +, +, +, +, +, +, +, +, +	+	hsa-TMEM56-RWDD3_0001	TLCD4,TLCD4-RWDD3,	TLCD4	NM_001199679
chr1	96769702	96785254	HSA_CIRCpedia_33281	human_hg38	PTBP2	NM_001300985	Occipital, SH-SY5Y_D4_exp2, Parietal, K562, Temporal, Cerebellum, Cortex, SH-SY5Y_D2_exp1, Diencephalon, Forebrain, Heart, AG04450, Hs68, BJ, SH-SY5Y_D0_exp1, SH-SY5Y_D4_exp1, Hs68, Liver_N14, Liver_T7, Liver_T8, Liver_N6, Liver_N11, Liver_T3, Liver, Liver_T14, Liver_N15, Liver_T15, Liver_T13, Liver_N13, Liver_T12, Liver_N3, Liver_T10, Thyroid, Liver_T6, Lung, Stomach, Liver_N20, Liver_T22, Liver…	+, +, +, +, +, +, +, +, +, +, +, +, +, +, +, +, +, +, +, +, +, +, +, +, +, +, +, +, +, +, +, +, +, +, +, +, +, +, +, +, +, +, +, +, +	+	hsa-PTBP2_0001	PTBP2,	PTBP2	NM_001300988
chr1	97305258	97306297	HSA_CIRCpedia_33288	human_hg38	DPYD	ENST00000370192.7	Cortex, Hs68, Liver_T19	-, -, -	-	hsa-DPYD_0007	DPYD,	DPYD	NM_000110
chr1	100961827	100974902	HSA_CIRCpedia_139869	human_hg38	SLC30A7	ENST00000370112.8	Parietal, Temporal, Occipital, Cortex, Liver_N19	+, +, +, +, +	+	hsa-SLC30A7_0007	SLC30A7,	SLC30A7	NM_001144884
chr1	103565434	103575540	HSA_CIRCpedia_27113	human_hg38	AMY2B	NM_020978	Cortex, Temporal, Forebrain, Heart, NHEK, GM12878, Parietal, Diencephalon, Occipital, PA1, Hs68, Hs68, Cerebellum, Liver_T8, Liver_N12, Liver_T15, Liver_N15, Liver_N11, Liver_N14, Liver_T14, Liver_N7, Liver_N6, Liver_T3, Liver_N8, Liver_T7, Liver, Liver_T11, Liver_N13, Liver_N3, Liver_T6, Stomach, Thyroid, Lung, Liver_N17, Liver_T17, Liver_T20, Liver_T22, Liver_N20, Liver_N19, Liver_T19, Liver_T18	+, +, +, +, +, +, +, +, +, +, +, +, +, +, +, +, +, +, +, +, +, +, +, +, +, +, +, +, +, +, +, +, +, +, +, +, +, +, +, +, +	+	hsa-AMY2B_0001	AMY2B,	AMY2B	NM_020978
chr1	103574259	103575540	NA	NA	NA	NA	NA	NA	NA	NA	AMY2B,	AMY2B	NM_020978
chr1	108155068	108157543	NA	NA	NA	NA	NA	NA	NA	NA	SLC25A24,	NA	NA
chr1	108779438	108779624	NA	NA	NA	NA	NA	NA	NA	NA	STXBP3,	NA	NA
chr1	108885274	108918789	HSA_CIRCpedia_139888	human_hg38	GPSM2	ENST00000406462.6	K562, Cortex, Parietal, Occipital, Temporal, Lung, Liver_T6, Liver_T17	+, +, +, +, +, +, +, +	+	hsa-GPSM2_0004	GPSM2,	GPSM2	NM_001321039
chr1	109426345	109426404	NA	NA	NA	NA	NA	NA	NA	NA	NA	PSMA5	NM_001199773
chr1	109628187	109628292	NA	NA	NA	NA	NA	NA	NA	NA	NA	NA	NA
chr1	109661164	109690564	NA	NA	NA	NA	NA	NA	+	hsa-GSTM1_0002	NA	NA	NA
chr1	109661164	109716090	NA	NA	NA	NA	NA	NA	NA	NA	NA	NA	NA
chr1	109674746	109690564	NA	NA	NA	NA	NA	NA	+	hsa-GSTM2_0005	NA	NA	NA
chr1	112610840	112611003	HSA_CIRCpedia_27336	human_hg38	ST7L	ENST00000361846.7	Parietal, Hs68, Cerebellum, Occipital, PA1, A549, Temporal, Cortex, Diencephalon, PA1, Liver, Thyroid, Liver_N18, Liver_T17, Liver_T22	-, -, -, -, -, -, -, -, -, -, -, -, -, -, -	-	hsa-ST7L_0047	ST7L,	ST7L	NM_001308264
chr1	113505978	113506170	NA	NA	NA	NA	NA	NA	NA	NA	MAGI3,	NA	NA
chr1	113585386	113622994	HSA_CIRCpedia_27374	human_hg38	MAGI3	ENST00000369617.8	K562, Diencephalon, Liver_N7, Liver, Liver_T11, Liver_N14, Liver_T13, Liver_T14, Liver_N8, Liver_N11, Lung, Stomach, Liver_N19	+, +, +, +, +, +, +, +, +, +, +, +, +	+	hsa-MAGI3_0021	MAGI3,	MAGI3	NM_001142782
chr1	113649236	113651206	HSA_CIRCpedia_159920	human_hg38	MAGI3	ENST00000369617.8	Occipital	+	+	hsa-MAGI3_0043	MAGI3,	MAGI3	NM_001142782
chr1	114463103	114464388	HSA_CIRCpedia_27423	human_hg38	TRIM33	ENST00000358465.6	GM12878, Diencephalon, NHEK, Forebrain, Cerebellum, SH-SY5Y_D4_exp2, Temporal, H1, Hs68, SH-SY5Y_D0_exp1, Heart, SH-SY5Y_D4_exp1, SH-SY5Y_D8_exp2, Cortex, Occipital, HepG2, HUVEC, AG04450, SH-SY5Y_D2_exp1, BJ, SH-SY5Y_D0_exp2, H9, A549, Parietal, PA1, K562, HeLa_S3, H9, Hs68, PA1, PA1, Liver_T7, Liver_N10, Liver_N8, Liver_T13, Liver_N13, Liver_T8, Liver_T3, Liver_N3, Liver_T11, Liver, Liver_T10, …	-, -, -, -, -, -, -, -, -, -, -, -, -, -, -, -, -, -, -, -, -, -, -, -, -, -, -, -, -, -, -, -, -, -, -, -, -, -, -, -, -, -, -, -, -, -, -, -, -, -, -, -, -, -, -, -, -, -, -, -, -, -, -, -, -, -, -	-	hsa-TRIM33_0001	TRIM33,	TRIM33	NM_015906
chr1	114719578	114720717	HSA_CIRCpedia_27427	human_hg38	CSDE1	ENST00000339438.10	Cortex, Forebrain, AG04450, Cerebellum, Diencephalon, Occipital, SH-SY5Y_D4_exp1, HUVEC, Parietal, H9, Hs68, K562, BJ, SH-SY5Y_D0_exp1, Temporal, HepG2, PA1, Liver_N13, Liver_T14, Liver_N14, Liver, Liver_T3, Liver_N15, Liver_T7, Liver_N8, Liver_T10, Liver_T11, Liver_N11, Liver_T12, Liver_T8, Liver_N12, Liver_N10, Liver_T13, Thyroid, Lung, Liver_N19, Liver_T17, Liver_N17, Liver_T21, Liver_N22, Liv…	-, -, -, -, -, -, -, -, -, -, -, -, -, -, -, -, -, -, -, -, -, -, -, -, -, -, -, -, -, -, -, -, -, -, -, -, -, -, -, -, -, -, -, -	-	hsa-CSDE1_0013	CSDE1,	CSDE1	NM_001242891
chr1	117396951	117420649	NA	NA	NA	NA	NA	NA	+	hsa-MAN1A2_0040	MAN1A2,	NA	NA
chr1	117402185	117420649	HSA_CIRCpedia_27486	human_hg38	MAN1A2	ENST00000356554.7	Heart, A549, AG04450, HepG2, SH-SY5Y_D0_exp1, Temporal, SH-SY5Y_D4_exp2, SH-SY5Y_D0_exp2, SK_N_SH, H1, SH-SY5Y_D2_exp1, Diencephalon, Parietal, BJ, SH-SY5Y_D8_exp2, Occipital, Forebrain, NHEK, Cortex, HeLa_S3, HUVEC, K562, SH-SY5Y_D4_exp1, Hs68, GM12878, Cerebellum, H9, Hs68, PA1, PA1, Liver_N14, Liver_N11, Liver_N6, Liver_T13, Liver_N7, Liver_T7, Liver_N10, Liver_N15, Liver_N3, Liver_N8, Liver_T…	+, +, +, +, +, +, +, +, +, +, +, +, +, +, +, +, +, +, +, +, +, +, +, +, +, +, +, +, +, +, +, +, +, +, +, +, +, +, +, +, +, +, +, +, +, +, +, +, +, +, +, +, +, +, +, +, +, +, +, +, +, +, +, +, +, +, +	+	hsa-MAN1A2_0003	MAN1A2,	MAN1A2	NM_006699
chr1	119415202	119415312	NA	NA	NA	NA	NA	NA	NA	NA	NA	HSD3B2	NM_000198
chr1	119419417	119507621	NA	NA	NA	NA	NA	NA	NA	NA	NA	NA	NA
chr1	119419433	119421860	NA	NA	NA	NA	NA	NA	NA	NA	HSD3B2,	NA	NA
chr1	119940691	119941736	NA	NA	NA	NA	NA	NA	NA	NA	NOTCH2,	NA	NA
chr1	120827053	120836568	NA	NA	NA	NA	NA	NA	NA	NA	NA	NBPF26	NM_001351372
chr1	145303532	145375860	NA	NA	NA	NA	NA	NA	NA	NA	NA	NBPF20	NM_001278267
chr1	145311436	145329878	NA	NA	NA	NA	NA	NA	NA	NA	NA	NBPF20	NM_001278267
chr1	145328944	145333053	NA	NA	NA	NA	NA	NA	NA	NA	NA	NBPF20	NM_001278267
chr1	145330485	145382190	NA	NA	NA	NA	NA	NA	NA	NA	NA	NBPF20	NM_001278267
chr1	145339214	145352793	NA	NA	NA	NA	NA	NA	NA	NA	NA	NBPF20	NM_001278267
chr1	145344749	145358423	NA	NA	NA	NA	NA	NA	NA	NA	NA	NA	NA
chr1	145347977	145361598	NA	NA	NA	NA	NA	NA	NA	NA	NA	NA	NA
chr1	145348738	145352793	NA	NA	NA	NA	NA	NA	NA	NA	NA	NBPF20	NM_001278267
chr1	146073499	146082369	NA	NA	NA	NA	NA	NA	NA	NA	NA	NBPF10	NM_001039703
chr1	146079006	146083017	NA	NA	NA	NA	NA	NA	NA	NA	NA	NBPF10	NM_001039703
chr1	146079781	146098076	NA	NA	NA	NA	NA	NA	NA	NA	NA	NBPF10	NM_001039703
chr1	146101854	146102798	NA	NA	NA	NA	NA	NA	NA	NA	NA	NA	NA
chr1	148534683	148574929	NA	NA	NA	NA	NA	NA	NA	NA	NA	NBPF14	NM_015383
chr1	148540178	148544296	NA	NA	NA	NA	NA	NA	NA	NA	NA	NBPF14	NM_015383
chr1	148540949	148549652	NA	NA	NA	NA	NA	NA	NA	NA	NA	NBPF14	NM_015383
chr1	148540949	148559072	NA	NA	NA	NA	NA	NA	NA	NA	NA	NBPF14	NM_015383
chr1	148545663	148554360	NA	NA	NA	NA	NA	NA	NA	NA	NA	NBPF14	NM_015383
chr1	148545663	148559072	NA	NA	NA	NA	NA	NA	NA	NA	NA	NBPF14	NM_015383
chr1	149490442	149508767	NA	NA	NA	NA	NA	NA	NA	NA	NA	NBPF19	NM_001351365
chr1	149490442	149537272	NA	NA	NA	NA	NA	NA	NA	NA	NA	NBPF19	NM_001351365
chr1	149500656	149504767	NA	NA	NA	NA	NA	NA	NA	NA	NA	NBPF19	NM_001351365
chr1	149504715	149508767	NA	NA	NA	NA	NA	NA	NA	NA	NA	NBPF19	NM_001351365
chr1	149512699	149535726	NA	NA	NA	NA	NA	NA	NA	NA	NA	NBPF19	NM_001351365
chr1	149514935	149542786	NA	NA	NA	NA	NA	NA	NA	NA	NA	NBPF19	NM_001351365
chr1	149529173	149533278	NA	NA	NA	NA	NA	NA	NA	NA	NA	NBPF19	NM_001351365
chr1	149959683	149964349	HSA_CIRCpedia_27799	human_hg38	OTUD7B	ENST00000581312.5	Cerebellum, SH-SY5Y_D0_exp2, Parietal, GM12878, SH-SY5Y_D4_exp2, Hs68, Cortex, AG04450, Diencephalon, SH-SY5Y_D0_exp1, Temporal, SK_N_SH, Liver_T7, Liver_T8, Liver_N15, Liver_N13, Liver_T13, Liver_N11, Liver_T3, Liver_T15, Liver_N8, Liver_T11, Liver_N12, Liver, Liver_T14, Lung, Thyroid, Liver_N17, Liver_T17, Liver_N21, Liver_N18, Liver_N22, Liver_T22, Liver_N19, Liver_T21	-, -, -, -, -, -, -, -, -, -, -, -, -, -, -, -, -, -, -, -, -, -, -, -, -, -, -, -, -, -, -, -, -, -, -	-	hsa-OTUD7B_0006	OTUD7B,	OTUD7B	NM_020205
chr1	151166933	151167414	HSA_CIRCpedia_27910	human_hg38	TNFAIP8L2-SCNM1	NM_001204848	Cortex, Temporal, H1, SH-SY5Y_D0_exp1, PA1, HUVEC, Parietal, A549, Occipital, HepG2, Cerebellum, H9, BJ, NHEK, Forebrain, HeLa_S3, K562, Diencephalon, GM12878, Hs68, AG04450, SH-SY5Y_D2_exp1, SH-SY5Y_D4_exp1, Hs68, PA1, Liver_T10, Liver_T7, Liver_T3, Liver_T13, Liver_T15, Liver_N8, Liver_N11, Liver_N6, Liver_N3, Liver_N14, Liver_N15, Liver_T12, Liver_N13, Liver, Liver_T8, Liver_T14, Liver_T11, Li…	+, +, +, +, +, +, +, +, +, +, +, +, +, +, +, +, +, +, +, +, +, +, +, +, +, +, +, +, +, +, +, +, +, +, +, +, +, +, +, +, +, +, +, +, +, +, +, +, +, +, +, +, +, +, +, +, +, +, +	+	hsa-SCNM1_0001	TNFAIP8L2-SCNM1,SCNM1,	TNFAIP8L2-SCNM1	NM_001204848
chr1	151290234	151290408	NA	NA	NA	NA	NA	NA	NA	NA	NA	ZNF687	NM_001304764
chr1	151762104	151762500	HSA_CIRCpedia_180261	human_hg38	MRPL9	ENST00000368830.7	Liver_N22	-	-	hsa-MRPL9_0001	NA	MRPL9	NM_001300733
chr1	153693197	153693323	NA	NA	NA	NA	NA	NA	NA	NA	NA	NPR1	NM_000906
chr1	154448124	154449980	HSA_CIRCpedia_154275	human_hg38	IL6R	ENST00000368485.7	Liver, Liver_N3, Liver_T8, Liver_N18	+, +, +, +	+	hsa-IL6R_0028	IL6R,	IL6R	NM_000565
chr1	154965807	154965945	NA	NA	NA	NA	NA	NA	NA	NA	NA	SHC1	NM_001130040
chr1	155378280	155380116	HSA_CIRCpedia_28177	human_hg38	ASH1L	NM_018489	SH-SY5Y_D2_exp1, K562, PA1, SH-SY5Y_D0_exp1, Temporal, AG04450, GM12878, Parietal, Occipital, H1, SH-SY5Y_D0_exp2, Cerebellum, Cortex, NHEK, Hs68, Diencephalon, Liver_N14, Liver_N11, Liver_N15, Liver_T8, Liver, Liver_T3, Liver_N3, Liver_T14, Liver_T15, Liver_T7, Liver_N13, Liver_T6, Stomach, Kidney, Liver_N18, Liver_T21, Liver_N22, Liver_T17, Liver_T22, Liver_N17	-, -, -, -, -, -, -, -, -, -, -, -, -, -, -, -, -, -, -, -, -, -, -, -, -, -, -, -, -, -, -, -, -, -, -, -	-	hsa-ASH1L_0007	ASH1L,	ASH1L	NM_018489
chr1	155438326	155459898	HSA_CIRCpedia_28186	human_hg38	ASH1L	NM_018489	GM12878, K562, Parietal, Cerebellum, Forebrain, NHEK, SH-SY5Y_D0_exp2, Occipital, SH-SY5Y_D4_exp2, Hs68, Temporal, H1, AG04450, SH-SY5Y_D8_exp2, SH-SY5Y_D0_exp1, HUVEC, SK_N_SH, Cortex, SH-SY5Y_D4_exp1, H9, Heart, SH-SY5Y_D2_exp1, PA1, BJ, Diencephalon, H9, Hs68, PA1, PA1, Liver_T7, Liver_T3, Liver_T13, Liver_N6, Liver_T8, Liver_T11, Liver_T14, Liver_N14, Liver_T15, Liver_N8, Liver_N10, Liver, Li…	-, -, -, -, -, -, -, -, -, -, -, -, -, -, -, -, -, -, -, -, -, -, -, -, -, -, -, -, -, -, -, -, -, -, -, -, -, -, -, -, -, -, -, -, -, -, -, -, -, -, -, -, -, -, -, -, -, -, -, -, -, -, -, -, -, -	-	hsa-ASH1L_0028	ASH1L,	ASH1L	NM_001366177
chr1	155676547	155679512	HSA_CIRCpedia_28207	human_hg38	YY1AP1	NM_001198903	SK_N_SH, HepG2, A549, Forebrain, SH-SY5Y_D0_exp2, Cerebellum, SH-SY5Y_D8_exp2, Heart, Parietal, Hs68, HeLa_S3, Temporal, H9, Diencephalon, Cortex, SH-SY5Y_D0_exp1, SH-SY5Y_D4_exp1, H1, BJ, GM12878, AG04450, PA1, NHEK, K562, HUVEC, Occipital, H9, Hs68, PA1, PA1, SH-SY5Y_D4_exp2, SH-SY5Y_D2_exp1, Liver_T12, Liver_T11, Liver_T7, Liver_T3, Liver_T14, Liver_T15, Liver_N7, Liver_N11, Liver_N6, Liver, L…	-, -, -, -, -, -, -, -, -, -, -, -, -, -, -, -, -, -, -, -, -, -, -, -, -, -, -, -, -, -, -, -, -, -, -, -, -, -, -, -, -, -, -, -, -, -, -, -, -, -, -, -, -, -, -, -, -, -, -, -, -, -, -, -, -, -, -, -, -	-	hsa-YY1AP1_0001	YY1AP1,	YY1AP1	NM_001198903
chr1	155676547	155784089	NA	NA	NA	NA	NA	NA	-	hsa-GON4L_0070	n/a	NA	NA
chr1	155725381	155726019	HSA_CIRCpedia_28218	human_hg38	DAP3	ENST00000471642.6	PA1, SH-SY5Y_D4_exp1, Forebrain, Temporal, SH-SY5Y_D0_exp2, Occipital, SH-SY5Y_D0_exp1, H9, HeLa_S3, NHEK, HepG2, Cerebellum, Diencephalon, BJ, Cortex, K562, HUVEC, SH-SY5Y_D4_exp2, Hs68, Parietal, SH-SY5Y_D8_exp2, H1, GM12878, A549, AG04450, Heart, H9, Hs68, PA1, PA1, SH-SY5Y_D2_exp1, Liver_T15, Liver_T10, Liver_N14, Liver_T13, Liver_N13, Liver_N15, Liver_N11, Liver_T3, Liver_N12, Liver_T11, Liv…	+, +, +, +, +, +, +, +, +, +, +, +, +, +, +, +, +, +, +, +, +, +, +, +, +, +, +, +, +, +, +, +, +, +, +, +, +, +, +, +, +, +, +, +, +, +, +, +, +, +, +, +, +, +, +, +, +, +, +, +, +, +, +, +, +, +	+	hsa-DAP3_0001	DAP3,	DAP3	NM_001199849
chr1	155771066	155773210	HSA_CIRCpedia_109678	human_hg38	GON4L	NM_001282858	HepG2, AG04450, Cortex, Diencephalon, GM12878, SH-SY5Y_D0_exp2, SH-SY5Y_D0_exp1, BJ, Heart, PA1, SH-SY5Y_D2_exp1, Cerebellum, Temporal, Hs68, NHEK, Occipital, Forebrain, Hs68, Liver_N3, Liver_N12, Liver_T14, Liver_N13, Liver, Liver_T15, Liver_N7, Liver_N6, Liver_T12, Liver_N10, Liver_N14, Thyroid, Stomach, Liver_N18, Liver_N21, Liver_T18, Liver_T17, Liver_N17, Liver_T21	-, -, -, -, -, -, -, -, -, -, -, -, -, -, -, -, -, -, -, -, -, -, -, -, -, -, -, -, -, -, -, -, -, -, -, -, -	-	hsa-GON4L_0017	GON4L,	GON4L	NM_001282856
chr1	155904310	155904804	HSA_CIRCpedia_28255	human_hg38	RIT1	NM_001256821	HepG2, Occipital, Cortex, SH-SY5Y_D2_exp1, NHEK, PA1, GM12878, Hs68, Cerebellum, Forebrain, Temporal, K562, Diencephalon, SH-SY5Y_D0_exp1, Hs68, AG04450, Parietal, Liver_T3, Liver_N11, Liver_N6, Liver_T7, Liver_T12, Liver, Liver_N13, Liver_N7, Liver_T11, Liver_N12, Liver_T14, Liver_N15, Liver_N10, Liver_N14, Liver_T15, Liver_T8, Liver_N8, Liver_T13, Liver_T6, Liver_T17, Liver_N18, Liver_N20, Live…	-, -, -, -, -, -, -, -, -, -, -, -, -, -, -, -, -, -, -, -, -, -, -, -, -, -, -, -, -, -, -, -, -, -, -, -, -, -, -, -, -, -, -, -, -, -	-	hsa-RIT1_0001	RIT1,	RIT1	NM_001256821
chr1	156466482	156466594	NA	NA	NA	NA	NA	NA	NA	NA	NA	NA	NA
chr1	156913282	156913368	NA	NA	NA	NA	NA	NA	NA	NA	NA	PEAR1	NM_001080471
chr1	157099140	157134227	NA	NA	NA	NA	NA	NA	NA	NA	NA	NA	NA
chr1	158038692	158038851	NA	NA	NA	NA	NA	NA	NA	NA	KIRREL1,	NA	NA
chr1	159045296	159049599	HSA_CIRCpedia_343377	human_hg38	IFI16	NM_001206567	HUVEC, A549, HeLa_S3, AG04450, Liver_T8, Liver_T10, Liver_N6, Liver_N3, Liver_T7, Liver_N14, Liver_N7, Liver, Liver_N21, Liver_N19, Liver_T17	+, +, +, +, +, +, +, +, +, +, +, +, +, +, +	NA	NA	NA	IFI16	NM_001364867
chr1	161102047	161102375	HSA_CIRCpedia_28455	human_hg38	PFDN2	NM_012394	Cortex, BJ, A549, Occipital, K562, Diencephalon, HUVEC, SH-SY5Y_D2_exp1, GM12878, Temporal, PA1, SK_N_SH, Hs68, HepG2, Parietal, H1, AG04450, Cerebellum, NHEK, Hs68, Liver_N10, Liver_N12, Liver_N7, Liver_T15, Liver_T10, Liver_N6, Liver_N11, Liver_T7, Liver_T14, Liver_T12, Liver, Liver_N13, Liver_T13, Liver_N15, Thyroid, Kidney, Stomach, Liver_T6, Liver_T19, Liver_N17, Liver_N19, Liver_T22, Liver_…	-, -, -, -, -, -, -, -, -, -, -, -, -, -, -, -, -, -, -, -, -, -, -, -, -, -, -, -, -, -, -, -, -, -, -, -, -, -, -, -, -, -, -, -, -	-	hsa-PFDN2_0001	PFDN2,	PFDN2	NM_012394
chr1	165743166	165754274	HSA_CIRCpedia_28547	human_hg38	TMCO1	NM_001256164	Parietal, PA1, Occipital, K562, Diencephalon, Cortex, Forebrain, Hs68, GM12878, Temporal, H1, BJ, Liver_N10, Liver_N11, Liver_N7, Liver_T14, Liver_T12, Liver_N12, Liver_N15, Liver_N3, Liver_N8, Liver, Liver_T7, Liver_T10, Liver_T6, Thyroid, Liver_N20, Liver_N17, Liver_T22, Liver_T20, Liver_N22, Liver_T18	-, -, -, -, -, -, -, -, -, -, -, -, -, -, -, -, -, -, -, -, -, -, -, -, -, -, -, -, -, -, -, -	-	hsa-TMCO1_0003	TMCO1,	TMCO1	NM_001256164
chr1	167966628	167975015	HSA_CIRCpedia_28588	human_hg38	DCAF6	ENST00000450548.5	Heart, HepG2, AG04450, Temporal, GM12878, Cerebellum, SH-SY5Y_D4_exp2, SH-SY5Y_D8_exp2, K562, Hs68, Occipital, Cortex, HeLa_S3, BJ, SH-SY5Y_D2_exp1, Diencephalon, Forebrain, PA1, SH-SY5Y_D0_exp1, NHEK, A549, H9, Parietal, Hs68, H1, PA1, Liver_N12, Liver_T7, Liver, Liver_T13, Liver_T3, Liver_N10, Liver_N6, Liver_N15, Liver_T14, Liver_N14, Liver_T10, Liver_T11, Liver_T15, Liver_N13, Liver_N11, Live…	+, +, +, +, +, +, +, +, +, +, +, +, +, +, +, +, +, +, +, +, +, +, +, +, +, +, +, +, +, +, +, +, +, +, +, +, +, +, +, +, +, +, +, +, +, +, +, +, +, +, +, +, +, +, +, +, +, +, +, +	+	hsa-DCAF6_0017	DCAF6,	DCAF6	NM_001349774
chr1	168019544	168023047	HSA_CIRCpedia_343381	human_hg38	DCAF6	NR_146229	Diencephalon, PA1, GM12878, HepG2, K562, Parietal, HUVEC, Occipital, H1, AG04450, Hs68, A549, Cerebellum, Cortex, BJ, Forebrain, HeLa_S3, PA1, PA1, NHEK, Liver_N15, Liver_N13, Liver_T3, Liver_N6, Liver_N7, Liver_N14, Liver_T8, Liver, Stomach, Lung, Liver_N19, Liver_T20, Liver_N20, Liver_N21, Liver_T22, Liver_N22, Liver_N17, Liver_T17, Liver_N18	+, +, +, +, +, +, +, +, +, +, +, +, +, +, +, +, +, +, +, +, +, +, +, +, +, +, +, +, +, +, +, +, +, +, +, +, +, +, +	+	hsa-DCAF6_0008	DCAF6,	DCAF6	NR_146229
chr1	168231513	168231919	HSA_CIRCpedia_28622	human_hg38	SFT2D2	ENST00000471981.1	Hs68, K562, GM12878, SH-SY5Y_D2_exp1, Occipital, H1, AG04450, Parietal, NHEK, PA1, Hs68, PA1, Liver_N6, Liver_N13, Liver_N12, Liver_T6, Liver_N19, Liver_N21, Liver_T22, Liver_T21	+, +, +, +, +, +, +, +, +, +, +, +, +, +, +, +, +, +, +, +	+	hsa-SFT2D2_0008	SFT2D2,	SFT2D2	NM_199344
chr1	169230717	169287408	HSA_CIRCpedia_28641	human_hg38	NME7	NM_013330	Cerebellum, SH-SY5Y_D4_exp1, GM12878, Diencephalon, H9, Parietal, PA1, SH-SY5Y_D0_exp2, Temporal, SH-SY5Y_D0_exp1, HeLa_S3, Forebrain, K562, Cortex, Occipital, Hs68, PA1, Heart, Liver_T10, Liver_T15, Liver_T14, Liver_T11, Liver_T13, Liver_N15, Liver_T7, Liver_N11, Liver_T17, Liver_N19, Liver_N17	-, -, -, -, -, -, -, -, -, -, -, -, -, -, -, -, -, -, -, -, -, -, -, -, -, -, -, -, -	-	hsa-NME7_0013	NME7,	NME7	NM_197972
chr1	171193334	171196811	HSA_CIRCpedia_178624	human_hg38	FMO2	ENST00000209929.9	Liver_N17, Liver_T17	+, +	+	hsa-FMO2_0001	FMO2,	FMO2	NM_001365900
chr1	173864368	173864445	HSA_CIRCpedia_28811	human_hg38	SNORD47	NR_002746	HeLa_S3, HUVEC, SK_N_SH, GM12878, NHEK, HepG2, BJ, H1, AG04450, A549, K562	-, -, -, -, -, -, -, -, -, -, -	NA	NA	NA	SNORD47	NR_002746
chr1	179131310	179133374	HSA_CIRCpedia_28992	human_hg38	ABL2	NM_001136000	SH-SY5Y_D4_exp1, HeLa_S3, SH-SY5Y_D2_exp1, SH-SY5Y_D0_exp2, NHEK, GM12878, Heart, AG04450, PA1, Cortex, Hs68, SH-SY5Y_D0_exp1, Cerebellum, K562, Parietal, H1, H9, A549, Temporal, HUVEC, Occipital, Diencephalon, BJ, H9, H9, Hs68, PA1, Forebrain, PA1, Liver_T7, Liver_N10, Liver_N8, Liver_N11, Liver_N12, Liver_T12, Liver_N14, Liver_N15, Liver_N7, Liver_N3, Liver_T10, Liver, Liver_N6, Liver_T14, Live…	-, -, -, -, -, -, -, -, -, -, -, -, -, -, -, -, -, -, -, -, -, -, -, -, -, -, -, -, -, -, -, -, -, -, -, -, -, -, -, -, -, -, -, -, -, -, -, -, -, -, -, -, -, -, -, -, -, -, -, -, -, -, -, -, -	-	hsa-ABL2_0006	ABL2,	ABL2	NM_001136000
chr1	179302676	179323495	HSA_CIRCpedia_28994	human_hg38	SOAT1	NM_003101	Hs68, Temporal, Parietal, BJ, K562, Liver_T14, Liver_T12, Liver_N10, Liver_N22	+, +, +, +, +, +, +, +, +	+	hsa-SOAT1_0016	SOAT1,	SOAT1	NM_003101
chr1	179335505	179337896	HSA_CIRCpedia_28995	human_hg38	SOAT1	ENST00000539888.5	Cortex, Liver_T14	+, +	+	hsa-SOAT1_0034	SOAT1,	SOAT1	NM_001252511
chr1	179335505	179343635	HSA_CIRCpedia_28997	human_hg38	SOAT1	ENST00000539888.5	Parietal, Hs68, Cortex, GM12878, AG04450, Occipital, Diencephalon, A549, Liver_N10, Liver_T7, Liver, Liver_N15, Liver_N6, Lung, Liver_T22	+, +, +, +, +, +, +, +, +, +, +, +, +, +, +	+	hsa-SOAT1_0012	SOAT1,	SOAT1	NM_001252511
chr1	179337836	179342943	HSA_CIRCpedia_29000	human_hg38	SOAT1	ENST00000539888.5	GM12878, Diencephalon, AG04450, Cortex, A549, Parietal, HeLa_S3, Hs68, Temporal, Cerebellum, Hs68, Occipital, Liver_N13, Liver, Liver_N7, Liver_N10, Liver_T11, Liver_T10, Liver_N11, Liver_N12, Liver_T13, Liver_T14, Lung, Liver_N22, Liver_N18, Liver_N20, Liver_N17, Liver_N19	+, +, +, +, +, +, +, +, +, +, +, +, +, +, +, +, +, +, +, +, +, +, +, +, +, +, +, +	+	hsa-SOAT1_0013	NA	SOAT1	NM_001252511
chr1	179337836	179343635	HSA_CIRCpedia_110096	human_hg38	SOAT1	ENST00000539888.5	Forebrain, Hs68, Liver_T3	+, +, +	+	hsa-SOAT1_0015	SOAT1,	SOAT1	NM_001252511
chr1	179341027	179342943	HSA_CIRCpedia_29005	human_hg38	SOAT1	ENST00000539888.5	A549, NHEK, Hs68, GM12878, Occipital, BJ, Liver_N7, Liver_T7, Liver_N14, Liver_N3, Liver_T6	+, +, +, +, +, +, +, +, +, +, +	+	hsa-SOAT1_0020	SOAT1,	SOAT1	NM_001252511
chr1	179342113	179343635	HSA_CIRCpedia_29011	human_hg38	SOAT1	ENST00000539888.5	HeLa_S3, SK_N_SH, K562, AG04450, BJ, GM12878, Temporal, Diencephalon, Occipital, Hs68, Cortex, NHEK, PA1, Forebrain, Liver_N15, Liver_N7, Liver_T13, Liver_T7, Kidney, Liver_N18, Liver_N19, Liver_N17, Liver_T20, Liver_N20	+, +, +, +, +, +, +, +, +, +, +, +, +, +, +, +, +, +, +, +, +, +, +, +	+	hsa-SOAT1_0017	SOAT1,	SOAT1	NM_001252511
chr1	179343589	179345076	HSA_CIRCpedia_29014	human_hg38	SOAT1	ENST00000539888.5	BJ, Liver_N11	+, +	+	hsa-SOAT1_0029	SOAT1,	SOAT1	NM_001252511
chr1	179343589	179350431	HSA_CIRCpedia_361277	human_hg38	SOAT1	ENST00000539888.5	Liver_T11	+	+	hsa-SOAT1_0032	SOAT1,	SOAT1	NM_001252511
chr1	179347599	179348942	HSA_CIRCpedia_29015	human_hg38	SOAT1	ENST00000539888.5	AG04450, Hs68, PA1, HepG2, Parietal, SH-SY5Y_D2_exp1, NHEK, BJ, K562, Occipital, A549, HeLa_S3, Cerebellum, Forebrain, GM12878, PA1, Liver_N8, Liver_N7, Liver_N11, Liver_N6, Liver_T3, Lung, Liver_N18, Liver_N19, Liver_N22, Liver_T19	+, +, +, +, +, +, +, +, +, +, +, +, +, +, +, +, +, +, +, +, +, +, +, +, +, +	+	hsa-SOAT1_0002	SOAT1,	SOAT1	NM_001252511
chr1	179347599	179350431	HSA_CIRCpedia_29016	human_hg38	SOAT1	ENST00000539888.5	GM12878, HepG2, A549, Cortex, Cerebellum, HeLa_S3, Occipital, BJ, Hs68, PA1, K562, NHEK, Temporal, SH-SY5Y_D4_exp2, AG04450, Parietal, Liver_T14, Liver_N6, Liver_N10, Liver_N7, Liver_T3, Liver_N14, Liver_T12, Liver_N13, Liver_N11, Liver_T11, Liver_N8, Liver_N3, Liver, Thyroid, Stomach, Liver_T6, Liver_T19, Liver_N20, Liver_T21, Liver_N21, Liver_N22, Liver_N19	+, +, +, +, +, +, +, +, +, +, +, +, +, +, +, +, +, +, +, +, +, +, +, +, +, +, +, +, +, +, +, +, +, +, +, +, +, +	+	hsa-SOAT1_0010	SOAT1,	SOAT1	NM_001252511
chr1	179368799	179395202	HSA_CIRCpedia_69242	human_hg38	AXDND1	ENST00000617277.4	Heart, Hs68	+, +	+	hsa-AXDND1_0008	AXDND1,	AXDND1	NM_144696
chr1	179378636	179395202	HSA_CIRCpedia_69243	human_hg38	AXDND1	ENST00000617277.4	Diencephalon, Forebrain, Cortex, Parietal, Temporal, SH-SY5Y_D4_exp2, SH-SY5Y_D0_exp2, Occipital, Hs68, Liver_T15, Liver_T8, Liver_N12, Liver_T14, Thyroid, Liver_T6, Liver_T21	+, +, +, +, +, +, +, +, +, +, +, +, +, +, +, +	+	hsa-AXDND1_0007	AXDND1,	AXDND1	NM_144696
chr1	180003173	180006567	HSA_CIRCpedia_29047	human_hg38	CEP350	ENST00000367607.7	AG04450, Temporal, PA1, Parietal, Diencephalon, SH-SY5Y_D4_exp1, Forebrain, H9, Heart, A549, K562, Cerebellum, Cortex, Occipital, Hs68, SH-SY5Y_D4_exp2, H9, Hs68, PA1, PA1, SH-SY5Y_D0_exp2, Liver_N12, Liver_T3, Liver_N13, Liver_T14, Liver_T11, Liver_N3, Liver_N7, Liver_N14, Liver_T8, Liver_N6, Liver_N15, Liver_N8, Liver_N11, Liver_T10, Liver_T12, Liver, Liver_N10, Liver_T13, Liver_T7, Liver_T15, …	+, +, +, +, +, +, +, +, +, +, +, +, +, +, +, +, +, +, +, +, +, +, +, +, +, +, +, +, +, +, +, +, +, +, +, +, +, +, +, +, +, +, +, +, +, +, +, +, +, +, +, +, +, +, +, +	+	hsa-CEP350_0095	CEP350,	CEP350	NM_014810
chr1	180984676	180993425	HSA_CIRCpedia_29090	human_hg38	STX6	ENST00000542060.5	HeLa_S3, Diencephalon, H1, GM12878, Occipital, Cerebellum, HUVEC, SK_N_SH, SH-SY5Y_D2_exp1, Parietal, Forebrain, NHEK, SH-SY5Y_D8_exp2, HepG2, AG04450, K562, A549, Temporal, Hs68, SH-SY5Y_D4_exp1, BJ, SH-SY5Y_D4_exp2, SH-SY5Y_D0_exp1, Cortex, SH-SY5Y_D0_exp2, PA1, H9, H9, Hs68, PA1, PA1, Heart, Liver_T10, Liver_T12, Liver_T13, Liver_T3, Liver_N11, Liver_T7, Liver_N15, Liver_N10, Liver_T11, Liver_…	-, -, -, -, -, -, -, -, -, -, -, -, -, -, -, -, -, -, -, -, -, -, -, -, -, -, -, -, -, -, -, -, -, -, -, -, -, -, -, -, -, -, -, -, -, -, -, -, -, -, -, -, -, -, -, -, -, -, -, -, -, -, -, -, -, -, -, -, -	-	hsa-STX6_0001	STX6,	STX6	NM_001286210
chr1	182781405	182781615	NA	NA	NA	NA	NA	NA	NA	NA	n/a	NA	NA
chr1	184737024	184749592	NA	NA	NA	NA	NA	NA	NA	NA	NA	EDEM3	NM_001319960
chr1	185214506	185231708	HSA_CIRCpedia_29192	human_hg38	SWT1	NM_001105518	SH-SY5Y_D4_exp1, Cortex, GM12878, Occipital, Heart, Cerebellum, Temporal, Parietal, AG04450, SH-SY5Y_D2_exp1, Diencephalon, K562, Hs68, H9, PA1, Forebrain, H1, SH-SY5Y_D8_exp2, H9, Hs68, Liver_N7, Liver_N10, Liver_T8, Liver_T13, Liver_N12, Liver_N15, Liver_T11, Liver_T15, Liver_N13, Liver_N3, Liver_N11, Liver_T10, Liver_N14, Liver, Liver_T7, Liver_N8, Liver_N6, Liver_T14, Liver_T12, Liver_T3, Kid…	+, +, +, +, +, +, +, +, +, +, +, +, +, +, +, +, +, +, +, +, +, +, +, +, +, +, +, +, +, +, +, +, +, +, +, +, +, +, +, +, +, +, +, +, +, +, +, +, +, +, +, +, +, +, +, +	+	hsa-SWT1_0003	SWT1,	SWT1	NM_001105518
chr1	185370667	185374556	NA	NA	NA	NA	NA	NA	+	hsa-intergenic_000204	n/a	NA	NA
chr1	186893010	186894211	HSA_CIRCpedia_29213	human_hg38	PLA2G4A	NM_001311193	Hs68, A549, Liver_N10, Lung, Liver_N21, Liver_N20, Liver_N18, Liver_T17, Liver_N17, Liver_N22, Liver_T22	+, +, +, +, +, +, +, +, +, +, +	+	hsa-PLA2G4A_0002	PLA2G4A,	PLA2G4A	NM_001311193
chr1	193028084	193029657	HSA_CIRCpedia_29229	human_hg38	UCHL5	ENST00000367455.8	K562, Parietal, Temporal, HeLa_S3, NHEK, PA1, Diencephalon, SH-SY5Y_D4_exp2, Heart, SH-SY5Y_D4_exp1, Hs68, GM12878, Occipital, Cortex, Hs68, Liver_N13, Liver_T3, Liver_T8, Liver, Liver_T14, Liver_N15, Liver_N7, Liver_N11, Liver_T12, Liver_N14, Liver_T15, Liver_T6, Thyroid, Liver_N18, Liver_T17, Liver_N17, Liver_N20, Liver_T21, Liver_T22, Liver_N19	-, -, -, -, -, -, -, -, -, -, -, -, -, -, -, -, -, -, -, -, -, -, -, -, -, -, -, -, -, -, -, -, -, -, -	-	hsa-UCHL5_0003	UCHL5,	UCHL5	NM_001199261
chr1	194159279	194167715	NA	NA	NA	NA	NA	NA	-	hsa-RP11-563D10_0001	LOC107985242,	NA	NA
chr1	197642710	197674169	HSA_CIRCpedia_29373	human_hg38	DENND1B	ENST00000620048.5	Heart, Diencephalon, Parietal, Cortex, Occipital, Temporal, A549, Hs68, GM12878, AG04450, Liver_T12, Liver_T22, Liver_T21, Liver_N21	-, -, -, -, -, -, -, -, -, -, -, -, -, -	-	hsa-DENND1B_0007	DENND1B,	DENND1B	NM_001195215
chr1	200748980	200749199	NA	NA	NA	NA	NA	NA	NA	NA	CAMSAP2,	NA	NA
chr1	200760838	200815644	HSA_CIRCpedia_29428	human_hg38	CAMSAP2	ENST00000358823.6	SH-SY5Y_D4_exp1, Parietal, SH-SY5Y_D2_exp1, SK_N_SH, HUVEC, Heart, Temporal, SH-SY5Y_D8_exp2, AG04450, HeLa_S3, H9, NHEK, SH-SY5Y_D4_exp2, Cerebellum, H1, Forebrain, Occipital, K562, Diencephalon, Cortex, SH-SY5Y_D0_exp2, Hs68, Hs68, Liver_T14, Liver_T12, Liver_N15, Liver_N10, Liver_N14, Liver_N11, Liver_N8, Liver, Liver_T3, Liver_T15, Liver_N3, Liver_T11, Kidney, Liver_T6, Lung, Stomach, Thyroid…	+, +, +, +, +, +, +, +, +, +, +, +, +, +, +, +, +, +, +, +, +, +, +, +, +, +, +, +, +, +, +, +, +, +, +, +, +, +, +, +, +, +, +, +, +, +, +, +, +, +, +	+	hsa-CAMSAP2_0008	CAMSAP2,	CAMSAP2	NM_001297707
chr1	205616477	205623891	HSA_CIRCpedia_29657	human_hg38	ELK4	ENST00000616704.4	H9, HepG2, SH-SY5Y_D4_exp1, Heart, Cortex, Forebrain, AG04450, SH-SY5Y_D0_exp1, NHEK, H1, GM12878, Hs68, BJ, K562, Diencephalon, Temporal, SH-SY5Y_D8_exp2, SH-SY5Y_D0_exp2, A549, SH-SY5Y_D2_exp1, HeLa_S3, Cerebellum, PA1, Parietal, H9, Hs68, PA1, PA1, Liver_T11, Liver_N6, Liver_N15, Liver_T12, Liver_T3, Liver_N14, Liver_T8, Liver_T14, Liver_T7, Liver_N11, Liver_N10, Liver_N7, Liver_T10, Liver_N13…	-, -, -, -, -, -, -, -, -, -, -, -, -, -, -, -, -, -, -, -, -, -, -, -, -, -, -, -, -, -, -, -, -, -, -, -, -, -, -, -, -, -, -, -, -, -, -, -, -, -, -, -, -, -, -, -, -, -, -, -, -, -, -, -, -	-	hsa-ELK4_0002	ELK4,	NA	NA
chr1	211353238	211354467	HSA_CIRCpedia_29803	human_hg38	TRAF5	ENST00000462410.5	BJ, SH-SY5Y_D2_exp1, H1, A549, SK_N_SH, Heart, Diencephalon, AG04450, Temporal, Hs68, HUVEC, Cerebellum, NHEK, HepG2, Occipital, H9, Cortex, GM12878, Parietal, HeLa_S3, SH-SY5Y_D4_exp1, K562, PA1, PA1, Liver_N3, Liver_N15, Liver_N14, Liver_T12, Liver_T7, Liver_T11, Liver_N10, Liver_T15, Liver_T14, Liver_N12, Liver, Liver_N11, Liver_N13, Liver_T3, Liver_T8, Kidney, Lung, Liver_T6, Stomach, Thyroid…	+, +, +, +, +, +, +, +, +, +, +, +, +, +, +, +, +, +, +, +, +, +, +, +, +, +, +, +, +, +, +, +, +, +, +, +, +, +, +, +, +, +, +, +, +, +, +, +, +, +, +, +, +, +, +, +	+	hsa-TRAF5_0005	TRAF5,	TRAF5	NM_004619
chr1	212042992	212080750	HSA_CIRCpedia_114883	human_hg38	DTL	NM_016448	SH-SY5Y_D0_exp2	+	+	hsa-DTL_0006	DTL,	DTL	NM_016448
chr1	213071005	213117410	HSA_CIRCpedia_110524	human_hg38	RPS6KC1	ENST00000543354.5	Heart, Cortex, Cerebellum, Hs68, Temporal, Parietal, Occipital, Liver_N14, Liver_N11, Liver_T14, Liver, Liver_T3, Liver_N7, Liver_T12, Liver_N3, Liver_T11, Liver_T7, Stomach, Lung, Liver_T6, Liver_N18, Liver_T22, Liver_T18, Liver_T20	+, +, +, +, +, +, +, +, +, +, +, +, +, +, +, +, +, +, +, +, +, +, +, +	+	hsa-RPS6KC1_0008	NA	RPS6KC1	NM_001287218
chr1	213077695	213117410	HSA_CIRCpedia_29934	human_hg38	RPS6KC1	ENST00000543470.5	BJ, H9, SH-SY5Y_D0_exp1, Parietal, SH-SY5Y_D4_exp2, GM12878, Temporal, A549, H1, PA1, Cortex, SH-SY5Y_D4_exp1, Occipital, NHEK, K562, Hs68, Cerebellum, Forebrain, Heart, Diencephalon, AG04450, SH-SY5Y_D2_exp1, H9, PA1, Hs68, Liver_N13, Liver_T8, Liver_N3, Liver_N15, Liver_N14, Liver_N10, Liver_T14, Liver_T7, Liver_N6, Liver_T3, Liver_T15, Liver_T13, Liver_N7, Liver_N11, Liver_N12, Liver, Liver_N8…	+, +, +, +, +, +, +, +, +, +, +, +, +, +, +, +, +, +, +, +, +, +, +, +, +, +, +, +, +, +, +, +, +, +, +, +, +, +, +, +, +, +, +, +, +, +, +, +, +, +, +, +, +, +, +, +, +, +, +, +, +	+	hsa-RPS6KC1_0020	RPS6KC1,	RPS6KC1	NM_001136138
chr1	215169198	215172183	HSA_CIRCpedia_29995	human_hg38	KCNK2	NM_001017424	Diencephalon, Cortex, BJ, H1, Temporal, Cerebellum, Hs68, AG04450, Forebrain, Heart, Parietal, SK_N_SH, Occipital, H9, Hs68, Liver_T11, Liver_T3, Stomach, Thyroid, Liver_T22	+, +, +, +, +, +, +, +, +, +, +, +, +, +, +, +, +, +, +, +	+	hsa-KCNK2_0003	KCNK2,	KCNK2	NM_001017424
chr1	215575900	215579137	HSA_CIRCpedia_30007	human_hg38	KCTD3	NM_001319294	Cortex, Occipital, H9, Temporal, AG04450, H1, Parietal, K562, BJ, SH-SY5Y_D0_exp1, Hs68, Diencephalon, SH-SY5Y_D4_exp1, NHEK, Heart, PA1, Cerebellum, GM12878, Forebrain, H9, Hs68, PA1, PA1, Liver_T11, Liver_T12, Liver_N7, Liver_N11, Liver_N14, Liver_T14, Liver_T15, Liver_N6, Liver_T13, Liver_T7, Liver_N15, Liver_N8, Liver_T8, Liver_N12, Liver, Liver_N3, Liver_N13, Kidney, Stomach, Thyroid, Lung, …	+, +, +, +, +, +, +, +, +, +, +, +, +, +, +, +, +, +, +, +, +, +, +, +, +, +, +, +, +, +, +, +, +, +, +, +, +, +, +, +, +, +, +, +, +, +, +, +, +, +, +, +, +, +, +, +	+	hsa-KCTD3_0006	KCTD3,	KCTD3	NM_001319294
chr1	217491679	217498395	HSA_CIRCpedia_30027	human_hg38	GPATCH2	ENST00000366935.7	Cortex, Parietal, PA1, Temporal, Hs68, Diencephalon, Cerebellum, NHEK, AG04450, GM12878, H9, Hs68, PA1, Liver_T13, Liver_T14, Liver_N11, Liver_T11, Liver, Liver_N6, Liver_T10, Thyroid, Stomach, Liver_N22, Liver_N17, Liver_N19	-, -, -, -, -, -, -, -, -, -, -, -, -, -, -, -, -, -, -, -, -, -, -, -, -	-	hsa-GPATCH2_0005	GPATCH2,	GPATCH2	NM_018040
chr1	220136808	220139139	HSA_CIRCpedia_30079	human_hg38	IARS2	ENST00000366922.2	Forebrain, K562, Cortex, Hs68, SH-SY5Y_D2_exp1, Temporal, SH-SY5Y_D0_exp1, Diencephalon, PA1, Parietal, Occipital, Liver_N14, Liver_N7, Liver_N22, Liver_T21, Liver_N19	+, +, +, +, +, +, +, +, +, +, +, +, +, +, +, +	+	hsa-IARS2_0005	IARS2,	IARS2	NM_018060
chr1	220212886	220213979	HSA_CIRCpedia_30103	human_hg38	RAB3GAP2	NM_012414	SH-SY5Y_D2_exp1, H9, K562, Hs68, SH-SY5Y_D0_exp1, Diencephalon, Cortex, Forebrain, NHEK, SH-SY5Y_D4_exp1, AG04450, Temporal, Parietal, H1, PA1, Occipital, SH-SY5Y_D8_exp2, Cerebellum, Heart, SH-SY5Y_D0_exp2, H9, Hs68, PA1, PA1, Liver_T8, Liver_T13, Liver, Liver_N11, Liver_T10, Liver_N6, Liver_T12, Liver_T3, Liver_N13, Liver_N15, Liver_N3, Liver_T14, Thyroid, Lung, Stomach, Liver_T21, Liver_N20, L…	-, -, -, -, -, -, -, -, -, -, -, -, -, -, -, -, -, -, -, -, -, -, -, -, -, -, -, -, -, -, -, -, -, -, -, -, -, -, -, -, -, -, -, -, -, -, -, -, -	-	hsa-RAB3GAP2_0005	RAB3GAP2,	RAB3GAP2	NM_012414
chr1	224317693	224317930	HSA_CIRCpedia_125316	human_hg38	NVL	ENST00000469968.5	K562, Temporal, Cerebellum, Occipital, Diencephalon, Parietal, Cortex, Liver_N13, Liver_T7, Liver_N7, Liver_N10, Liver_N14, Liver_T18, Liver_N17, Liver_T17, Liver_N22	-, -, -, -, -, -, -, -, -, -, -, -, -, -, -, -	-	hsa-NVL_0020	NVL,	NVL	NM_001243146
chr1	224396301	224396810	NA	NA	NA	NA	NA	NA	NA	NA	WDR26,	NA	NA
chr1	224411426	224413335	HSA_CIRCpedia_30243	human_hg38	WDR26	ENST00000486652.5	Occipital, Temporal, NHEK, SH-SY5Y_D4_exp1, K562, Cortex, Cerebellum, Hs68, Forebrain, Diencephalon, HepG2, AG04450, SH-SY5Y_D0_exp1, Heart, Hs68, Liver_T8, Liver_N12, Liver_T7, Liver_T12, Liver_T15, Liver_N15, Liver_N7, Liver, Liver_N8, Liver_N10, Liver_N14, Liver_N13, Liver_N11, Lung, Thyroid, Liver_T6, Liver_N18, Liver_N19, Liver_N21, Liver_T22, Liver_N17, Liver_T19, Liver_T20, Liver_N20	-, -, -, -, -, -, -, -, -, -, -, -, -, -, -, -, -, -, -, -, -, -, -, -, -, -, -, -, -, -, -, -, -, -, -, -, -, -, -	-	hsa-WDR26_0025	WDR26,	NA	NA
chr1	224952669	224974153	HSA_CIRCpedia_30257	human_hg38	DNAH14	NM_001145154	Occipital, Diencephalon, Forebrain, SH-SY5Y_D4_exp1, K562, SH-SY5Y_D0_exp2, SH-SY5Y_D8_exp2, Parietal, Heart, H9, Temporal, Cerebellum, Cortex, A549, SH-SY5Y_D4_exp2, H9, Hs68, PA1, PA1, SH-SY5Y_D2_exp1, SH-SY5Y_D0_exp1, Liver_N13, Liver_N14, Liver_N10, Liver_T13, Liver_T11, Liver_T14, Liver, Liver_T3, Liver_N12, Liver_N7, Liver_N3, Liver_N15, Liver_N8, Liver_N6, Liver_T8, Liver_T10, Liver_N11, L…	+, +, +, +, +, +, +, +, +, +, +, +, +, +, +, +, +, +, +, +, +, +, +, +, +, +, +, +, +, +, +, +, +, +, +, +, +, +, +, +, +, +, +, +, +, +, +, +, +, +, +, +, +, +, +, +, +, +	+	hsa-DNAH14_0002	DNAH14,	DNAH14	NM_001145154
chr1	225002782	225023865	HSA_CIRCpedia_30265	human_hg38	DNAH14	ENST00000430092.5	Heart, PA1, Liver_T10, Liver_T13, Liver_N14, Thyroid, Liver_T6, Liver_T18, Liver_T21, Liver_N19, Liver_N21	+, +, +, +, +, +, +, +, +, +, +	+	hsa-DNAH14_0012	DNAH14,	DNAH14	NM_001367479
chr1	225783299	225786985	HSA_CIRCpedia_343405	human_hg38	SRP9	NM_001130440	AG04450	+	+	hsa-SRP9_0002	NA	SRP9	NM_001130440
chr1	226295841	226301205	HSA_CIRCpedia_30334	human_hg38	LIN9	NM_173083	SH-SY5Y_D8_exp2, K562, Heart, H9, Liver_T12	-, -, -, -, -	-	hsa-LIN9_0011	LIN9,	LIN9	NM_001366237
chr1	228097715	228097828	NA	NA	NA	NA	NA	NA	NA	NA	NA	ARF1	NM_001024226
chr1	228097715	228097829	NA	NA	NA	NA	NA	NA	NA	NA	NA	ARF1	NM_001024226
chr1	228616992	228617092	NA	NA	NA	NA	NA	NA	NA	NA	NA	NA	NA
chr1	228616992	228641672	NA	NA	NA	NA	NA	NA	NA	NA	NA	NA	NA
chr1	228619233	228626010	NA	NA	NA	NA	NA	NA	NA	NA	NA	NA	NA
chr1	228623668	228628249	NA	NA	NA	NA	NA	NA	NA	NA	NA	NA	NA
chr1	228628149	228628249	NA	NA	NA	NA	NA	NA	NA	NA	NA	NA	NA
chr1	230668675	230675124	HSA_CIRCpedia_30489	human_hg38	COG2	NM_001145036	BJ, Liver_N22	+, +	+	hsa-COG2_0011	COG2,	COG2	NM_001145036
chr1	230954332	230961303	HSA_CIRCpedia_30508	human_hg38	TTC13	NM_001122835	Parietal, SH-SY5Y_D0_exp2, Temporal, Hs68, BJ, Diencephalon, Cerebellum, SH-SY5Y_D4_exp2, HepG2, HUVEC, SH-SY5Y_D0_exp1, Occipital, Cortex, HeLa_S3, AG04450, NHEK, SH-SY5Y_D8_exp2, K562, PA1, H9, Forebrain, A549, Heart, H1, SH-SY5Y_D2_exp1, GM12878, H9, Hs68, PA1, Liver_N10, Liver, Liver_T10, Liver_N3, Liver_T8, Liver_T12, Liver_N13, Liver_T13, Liver_T14, Liver_N15, Liver_T7, Liver_T3, Liver_N6, …	-, -, -, -, -, -, -, -, -, -, -, -, -, -, -, -, -, -, -, -, -, -, -, -, -, -, -, -, -, -, -, -, -, -, -, -, -, -, -, -, -, -, -, -, -, -, -, -, -, -, -, -, -, -, -, -, -, -, -, -, -, -, -, -, -	-	hsa-TTC13_0001	NA	TTC13	NM_001122835
chr1	231370561	231374099	HSA_CIRCpedia_30513	human_hg38	EGLN1	ENST00000366641.3	PA1, A549, GM12878, Cerebellum, Occipital, Temporal, Diencephalon, Cortex, SH-SY5Y_D2_exp1, HUVEC, NHEK, SH-SY5Y_D0_exp1, AG04450, H1, Forebrain, HeLa_S3, Hs68, BJ, Parietal, H9, SH-SY5Y_D4_exp1, Heart, K562, H9, Hs68, PA1, Liver_T11, Liver_N3, Liver_N11, Liver_N8, Liver_N13, Liver_N12, Liver_N6, Liver_T15, Liver_T12, Liver, Liver_T7, Liver_T8, Liver_N14, Liver_T14, Liver_T3, Kidney, Lung, Stomac…	-, -, -, -, -, -, -, -, -, -, -, -, -, -, -, -, -, -, -, -, -, -, -, -, -, -, -, -, -, -, -, -, -, -, -, -, -, -, -, -, -, -, -, -, -, -, -, -, -, -, -, -, -, -, -, -	-	hsa-EGLN1_0001	EGLN1,	EGLN1	NM_001377260
chr1	231537212	231542611	HSA_CIRCpedia_30516	human_hg38	TSNAX	NM_005999	SH-SY5Y_D4_exp2, Cerebellum, Diencephalon, Temporal, H9, Forebrain, Occipital, PA1, SH-SY5Y_D2_exp1, H1, NHEK, SH-SY5Y_D0_exp1, K562, BJ, SH-SY5Y_D4_exp1, Cortex, Heart, Parietal, Hs68, AG04450, H9, H9, Hs68, PA1, PA1, Liver, Liver_T3, Liver_N7, Liver_T14, Liver_T7, Liver_N13, Liver_T8, Liver_N11, Liver_N3, Liver_N14, Liver_T12, Liver_T15, Liver_N12, Liver_N15, Liver_N6, Liver_N10, Liver_T10, Liv…	+, +, +, +, +, +, +, +, +, +, +, +, +, +, +, +, +, +, +, +, +, +, +, +, +, +, +, +, +, +, +, +, +, +, +, +, +, +, +, +, +, +, +, +, +, +, +, +, +, +, +, +, +, +, +, +, +, +, +	+	hsa-TSNAX-DISC1_0005	TSNAX-DISC1,TSNAX,	TSNAX-DISC1	NR_028399
chr1	235152705	235155112	HSA_CIRCpedia_30678	human_hg38	RBM34	ENST00000408888.7	BJ, Parietal, Cerebellum, Diencephalon, SH-SY5Y_D8_exp2, Hs68, Heart, Forebrain, PA1, Cortex, Temporal, Occipital, SH-SY5Y_D0_exp1, AG04450, Hs68, Liver_T3, Liver_N7, Liver_N6, Liver, Liver_N11, Liver_N13, Liver_N14, Liver_T14, Liver_T15, Liver_N3, Liver_T10, Liver_N8, Liver_T7, Liver_T12, Liver_N12, Liver_T8, Liver_T11, Liver_N15, Thyroid, Stomach, Lung, Liver_T6, Liver_N22, Liver_T19, Liver_N17…	-, -, -, -, -, -, -, -, -, -, -, -, -, -, -, -, -, -, -, -, -, -, -, -, -, -, -, -, -, -, -, -, -, -, -, -, -, -, -, -, -, -, -, -, -, -, -, -	-	hsa-ARID4B_0075	RBM34,	RBM34	NM_001346738
chr1	235419472	235434280	HSA_CIRCpedia_30698	human_hg38	TBCE	ENST00000406207.4	Cortex, K562, H9, A549, Diencephalon, Heart, Occipital, SH-SY5Y_D0_exp1, PA1, AG04450, Hs68, HepG2, Temporal, Parietal, Cerebellum, SH-SY5Y_D4_exp1, H9, Hs68, Liver_N12, Liver_N15, Liver_N14, Liver_T11, Liver, Liver_N13, Liver_T3, Liver_N7, Liver_T7, Stomach, Lung, Thyroid, Liver_T22, Liver_N19, Liver_T21, Liver_T17, Liver_N17	+, +, +, +, +, +, +, +, +, +, +, +, +, +, +, +, +, +, +, +, +, +, +, +, +, +, +, +, +, +, +, +, +, +, +	+	hsa-TBCE_0003	NA	TBCE	NM_001079515
chr1	236824118	236826896	HSA_CIRCpedia_30809	human_hg38	MTR	ENST00000535889.5	Cerebellum, SH-SY5Y_D2_exp1, A549, BJ, Temporal, HeLa_S3, Occipital, Diencephalon, GM12878, H9, AG04450, Forebrain, Parietal, Heart, HepG2, Hs68, Cortex, Hs68, PA1, PA1, PA1, Liver_N11, Liver_T7, Liver_N13, Liver_T14, Liver_N7, Liver, Liver_N15, Liver_N3, Liver_N14, Liver_T3, Liver_N12, Thyroid, Lung, Stomach, Liver_N21, Liver_N18, Liver_T22, Liver_N17, Liver_T17, Liver_N19, Liver_T19	+, +, +, +, +, +, +, +, +, +, +, +, +, +, +, +, +, +, +, +, +, +, +, +, +, +, +, +, +, +, +, +, +, +, +, +, +, +, +, +, +, +	+	hsa-MTR_0014	MTR,	MTR	NM_001291939
chr1	243304712	243426558	HSA_CIRCpedia_69348	human_hg38	SDCCAG8	NM_001350246	SH-SY5Y_D4_exp1, Diencephalon, Occipital, Cortex, Liver, Liver_N12, Liver_T12, Liver_T14, Liver_N3, Liver_T15, Liver_N10, Liver_N15, Liver_T3, Kidney, Thyroid, Stomach, Liver_N19, Liver_T21, Liver_N20	+, +, +, +, +, +, +, +, +, +, +, +, +, +, +, +, +, +, +	+	hsa-SDCCAG8_0067	NA	SDCCAG8	NM_001350246
chr1	244408711	244424387	NA	NA	NA	NA	NA	NA	-	hsa-ADSS_0012	ADSS2,	NA	NA
chr1	245915529	245929937	HSA_CIRCpedia_30996	human_hg38	SMYD3	NM_022743	K562, PA1, AG04450, NHEK, Cerebellum, HepG2, SH-SY5Y_D0_exp2, SH-SY5Y_D2_exp1, Temporal, H1, GM12878, Heart, HeLa_S3, H9, BJ, Diencephalon, A549, Occipital, HUVEC, Cortex, Hs68, H9, Hs68, PA1, Parietal, Liver_T13, Liver, Liver_T7, Liver_N13, Liver_N15, Liver_T14, Liver_N7, Liver_N12, Liver_T15, Liver_T10, Liver_N6, Liver_T12, Liver_N14, Liver_T6, Stomach, Lung, Thyroid, Liver_T22, Liver_T18, Live…	-, -, -, -, -, -, -, -, -, -, -, -, -, -, -, -, -, -, -, -, -, -, -, -, -, -, -, -, -, -, -, -, -, -, -, -, -, -, -, -, -, -, -, -, -, -, -, -, -, -, -	-	hsa-SMYD3_0002	SMYD3,	SMYD3	NM_022743
chr1	247159005	247159813	HSA_CIRCpedia_31040	human_hg38	ZNF124	ENST00000472531.5	Parietal, AG04450, Hs68, Cortex, PA1, Occipital, Forebrain, SH-SY5Y_D0_exp1, SH-SY5Y_D0_exp2, K562, BJ, H9, Diencephalon, SH-SY5Y_D2_exp1, Temporal, NHEK, SH-SY5Y_D4_exp1, GM12878, H1, Heart, Cerebellum, Hs68, PA1, HeLa_S3, Liver_T14, Liver_N6, Liver_N3, Liver_N11, Liver_T3, Liver_N10, Liver_N14, Liver, Liver_T12, Liver_N12, Liver_N15, Liver_N13, Liver_N8, Liver_T15, Liver_T8, Lung, Kidney, Liver…	-, -, -, -, -, -, -, -, -, -, -, -, -, -, -, -, -, -, -, -, -, -, -, -, -, -, -, -, -, -, -, -, -, -, -, -, -, -, -, -, -, -, -, -, -, -, -, -, -, -, -, -, -	-	hsa-ZNF124_0002	ZNF124,	ZNF124	NM_001243740
chr1_KI270763v1_alt	557617	855380	HSA_CIRCpedia_342101	human_hg38	AKT3	NM_001206729	HUVEC, SH-SY5Y_D4_exp2, Hs68, SH-SY5Y_D0_exp2, SH-SY5Y_D2_exp1, PA1, SH-SY5Y_D0_exp1, Occipital, Cerebellum, Cortex, H1, A549, Forebrain, AG04450, Temporal, SH-SY5Y_D4_exp1, Parietal, SH-SY5Y_D8_exp2, Heart, Diencephalon, H9, Hs68, PA1, Liver_T10, Liver_N3, Liver_T14, Liver_N7, Liver_T12, Liver_T11, Liver_N6, Liver_N8, Liver_N10, Liver_N13, Liver_N15, Liver_T3, Liver_N20, Liver_T18, Liver_N22, Li…	-, -, -, -, -, -, -, -, -, -, -, -, -, -, -, -, -, -, -, -, -, -, -, -, -, -, -, -, -, -, -, -, -, -, -, -, -, -, -, -, -, -, -	NA	NA	NA	AKT3	NM_001206729
chr10	349134	349242	NA	NA	NA	NA	NA	NA	NA	NA	NA	NA	NA
chr10	606409	606595	NA	NA	NA	NA	NA	NA	NA	NA	NA	NA	NA
chr10	859498	860161	NA	NA	NA	NA	NA	NA	NA	NA	LARP4B,	NA	NA
chr10	1080010	1080476	HSA_CIRCpedia_384	human_hg38	WDR37	ENST00000358220.5	SH-SY5Y_D4_exp2, NHEK, H9, SH-SY5Y_D0_exp2, HepG2, SH-SY5Y_D0_exp1, Cortex, HeLa_S3, Hs68, Forebrain, K562, HUVEC, A549, SH-SY5Y_D8_exp2, AG04450, Parietal, SH-SY5Y_D2_exp1, Occipital, BJ, Cerebellum, Diencephalon, GM12878, H1, PA1, H9, Hs68, PA1, Liver_N13, Liver_N11, Liver_N10, Liver_N6, Liver_N14, Liver, Liver_T12, Stomach, Liver_T20, Liver_N18, Liver_N17, Liver_N19, Liver_T18, Liver_N20, Live…	+, +, +, +, +, +, +, +, +, +, +, +, +, +, +, +, +, +, +, +, +, +, +, +, +, +, +, +, +, +, +, +, +, +, +, +, +, +, +, +, +, +, +	+	hsa-WDR37_0021	WDR37,	WDR37	NM_014023
chr10	1084402	1096246	HSA_CIRCpedia_402	human_hg38	WDR37	ENST00000358220.5	H9, H1, HUVEC, Cortex, NHEK, Parietal, BJ, SK_N_SH, GM12878, SH-SY5Y_D2_exp1, Diencephalon, PA1, HepG2, AG04450, K562, A549, SH-SY5Y_D0_exp1, Hs68, Temporal, HeLa_S3, Occipital, Hs68, PA1, PA1, Liver_T12, Liver_T3, Liver_T11, Liver_N15, Liver_N13, Liver, Liver_T8, Liver_T13, Liver_N7, Liver_T14, Liver_T15, Liver_T7, Liver_N11, Liver_N14, Liver_N10, Liver_T6, Kidney, Thyroid, Liver_N21, Liver_N20,…	+, +, +, +, +, +, +, +, +, +, +, +, +, +, +, +, +, +, +, +, +, +, +, +, +, +, +, +, +, +, +, +, +, +, +, +, +, +, +, +, +, +, +, +, +, +, +, +, +	+	hsa-WDR37_0008	WDR37,	WDR37	NM_014023
chr10	1084402	1105267	HSA_CIRCpedia_404	human_hg38	WDR37	ENST00000358220.5	AG04450, GM12878, HUVEC, Temporal, SH-SY5Y_D2_exp1, Diencephalon, Cortex, A549, Cerebellum, SH-SY5Y_D4_exp1, HeLa_S3, H9, Parietal, H1, PA1, Occipital, BJ, SH-SY5Y_D0_exp2, Hs68, K562, HepG2, H9, Hs68, PA1, PA1, NHEK, Liver_T13, Liver_N13, Liver_T14, Liver_N11, Liver_N14, Liver_T10, Liver_T12, Liver_T7, Liver, Liver_N15, Thyroid, Kidney, Liver_T21, Liver_N17, Liver_N20, Liver_T22, Liver_T17, Live…	+, +, +, +, +, +, +, +, +, +, +, +, +, +, +, +, +, +, +, +, +, +, +, +, +, +, +, +, +, +, +, +, +, +, +, +, +, +, +, +, +, +, +, +, +	+	hsa-WDR37_0006	WDR37,	WDR37	NM_014023
chr10	3158913	3160330	HSA_CIRCpedia_1471	human_hg38	PITRM1	NM_001347729	HeLa_S3, HepG2, SH-SY5Y_D0_exp1, SH-SY5Y_D2_exp1, SH-SY5Y_D4_exp1, Occipital, Heart, Diencephalon, PA1, NHEK, AG04450, Parietal, Cortex, Forebrain, K562, Cerebellum, Temporal, Hs68, Liver_N10, Liver_T7, Liver_N3, Liver_N14, Liver_N13, Liver_N12, Liver_N8, Liver_T12, Liver_N7, Liver, Liver_T14, Liver_N11, Liver_T13, Liver_N15, Liver_T11, Stomach, Thyroid, Lung, Liver_T19, Liver_T17, Liver_N18, Liv…	-, -, -, -, -, -, -, -, -, -, -, -, -, -, -, -, -, -, -, -, -, -, -, -, -, -, -, -, -, -, -, -, -, -, -, -, -, -, -, -, -, -, -	-	hsa-PITRM1_0011	PITRM1,	PITRM1	NM_001347729
chr10	5796762	5800705	HSA_CIRCpedia_1865	human_hg38	GDI2	ENST00000380191.8	AG04450, SH-SY5Y_D8_exp2, K562, Cortex, Heart, Cerebellum, SH-SY5Y_D0_exp1, Temporal, PA1, H9, Parietal, SH-SY5Y_D2_exp1, Forebrain, Diencephalon, Occipital, Hs68, H9, Hs68, PA1, Liver_T7, Liver_N11, Liver_T11, Liver_T3, Liver_N12, Liver_T14, Liver_N10, Liver_N13, Liver_T12, Liver_N14, Liver_N8, Liver_T13, Liver_N7, Lung, Liver_T6, Liver_N21, Liver_T21, Liver_T18, Liver_N19, Liver_T19, Liver_N18,…	-, -, -, -, -, -, -, -, -, -, -, -, -, -, -, -, -, -, -, -, -, -, -, -, -, -, -, -, -, -, -, -, -, -, -, -, -, -, -, -, -, -, -, -, -	-	hsa-GDI2_0001	NA	GDI2	NM_001494
chr10	7220410	7227937	HSA_CIRCpedia_2254	human_hg38	SFMBT2	ENST00000361972.8	Parietal, PA1, SH-SY5Y_D0_exp2, GM12878, A549, K562, Cerebellum, Occipital, SH-SY5Y_D2_exp1, H1, Forebrain, Cortex, Liver_N11, Liver_N13, Liver_N12, Liver_T13, Thyroid, Liver_T19, Liver_N22, Liver_N19	-, -, -, -, -, -, -, -, -, -, -, -, -, -, -, -, -, -, -, -	-	hsa-SFMBT2_0006	SFMBT2,	SFMBT2	NM_001018039
chr10	7276891	7285954	HSA_CIRCpedia_2276	human_hg38	SFMBT2	ENST00000361972.8	SH-SY5Y_D2_exp1, Cerebellum, GM12878, HUVEC, Forebrain, HepG2, H9, Diencephalon, SH-SY5Y_D4_exp1, SH-SY5Y_D0_exp2, H1, Cortex, HeLa_S3, SH-SY5Y_D0_exp1, PA1, NHEK, K562, SH-SY5Y_D4_exp2, Parietal, AG04450, Temporal, Occipital, Heart, H9, H9, PA1, PA1, A549, Liver_T7, Liver_N3, Liver_T10, Liver_N11, Liver_N14, Liver_T13, Liver_N15, Liver_N7, Liver, Liver_N13, Liver_T3, Liver_T14, Liver_T11, Liver_…	-, -, -, -, -, -, -, -, -, -, -, -, -, -, -, -, -, -, -, -, -, -, -, -, -, -, -, -, -, -, -, -, -, -, -, -, -, -, -, -, -, -, -, -, -, -, -, -, -, -, -, -, -, -, -, -, -, -, -, -, -, -, -, -, -	-	hsa-SFMBT2_0003	SFMBT2,	SFMBT2	NM_001018039
chr10	7308078	7309069	NA	NA	NA	NA	NA	NA	NA	NA	SFMBT2,	NA	NA
chr10	7367648	7381949	HSA_CIRCpedia_2297	human_hg38	SFMBT2	ENST00000361972.8	Temporal, GM12878, PA1, Diencephalon, H1, Occipital, SH-SY5Y_D2_exp1, Cortex, SH-SY5Y_D4_exp2, Heart, Parietal, HeLa_S3, HepG2, Cerebellum, K562, Liver_N7, Liver_T14, Liver_N11, Liver_N13, Liver_T12, Liver_T15, Liver_T11, Liver_N3, Liver_N6, Liver_N8, Liver_N10, Liver_T8, Liver_T10, Lung, Liver_N21, Liver_T17, Liver_T20, Liver_T22, Liver_N17, Liver_T19	-, -, -, -, -, -, -, -, -, -, -, -, -, -, -, -, -, -, -, -, -, -, -, -, -, -, -, -, -, -, -, -, -, -, -	-	hsa-SFMBT2_0032	SFMBT2,	SFMBT2	NM_001018039
chr10	7797046	7802854	HSA_CIRCpedia_2478	human_hg38	ATP5C1	NM_001001973	Heart, AG04450, SH-SY5Y_D4_exp2, Forebrain, SH-SY5Y_D2_exp1, HeLa_S3, GM12878, Diencephalon, Cerebellum, NHEK, Hs68, SH-SY5Y_D0_exp1, Parietal, A549, SH-SY5Y_D8_exp2, BJ, Occipital, H9, Cortex, HepG2, K562, H1, PA1, HUVEC, SH-SY5Y_D0_exp2, SH-SY5Y_D4_exp1, Temporal, H9, Hs68, PA1, PA1, H9, Liver_N8, Liver, Liver_N3, Liver_T12, Liver_N13, Liver_T3, Liver_N11, Liver_N7, Liver_T13, Liver_T11, Liver_…	+, +, +, +, +, +, +, +, +, +, +, +, +, +, +, +, +, +, +, +, +, +, +, +, +, +, +, +, +, +, +, +, +, +, +, +, +, +, +, +, +, +, +, +, +, +, +, +, +, +, +, +, +, +, +, +, +, +, +, +, +, +, +, +, +, +, +, +, +	+	hsa-ATP5C1_0007	ATP5F1C,	ATP5F1C	NM_001320886
chr10	11509594	11509675	NA	NA	NA	NA	NA	NA	NA	NA	NA	USP6NL	NM_014688
chr10	12118748	12118918	HSA_CIRCpedia_673	human_hg38	DHTKD1	NM_018706	HepG2, Cortex, Cerebellum, H9, BJ, K562, Forebrain, A549, SH-SY5Y_D2_exp1, AG04450, H1, Hs68, PA1, Diencephalon, Parietal, PA1, Hs68, Liver, Liver_N15, Liver_N14, Liver_T14, Liver_N12, Liver_N6, Liver_N19, Liver_N21, Liver_N22, Liver_T22, Liver_N20	+, +, +, +, +, +, +, +, +, +, +, +, +, +, +, +, +, +, +, +, +, +, +, +, +, +, +, +	+	hsa-DHTKD1_0031	DHTKD1,	DHTKD1	NM_018706
chr10	12215739	12238485	HSA_CIRCpedia_711	human_hg38	CDC123	NM_006023	Cerebellum, HeLa_S3, Parietal, Temporal, Hs68, BJ, Occipital, Diencephalon, Cortex, PA1, AG04450, Liver_T10, Liver_T14	+, +, +, +, +, +, +, +, +, +, +, +, +	+	hsa-CDC123_0001	NA	CDC123	NM_006023
chr10	12249580	12250469	NA	NA	NA	NA	NA	NA	+	hsa-CDC123_0016	CDC123,	NA	NA
chr10	15833629	15834616	HSA_CIRCpedia_1120	human_hg38	MINDY3	NM_001318330	SH-SY5Y_D0_exp1, Temporal, K562, A549, Hs68, Cerebellum, Heart	-, -, -, -, -, -, -	-	hsa-FAM188A_0020	MINDY3,	MINDY3	NM_001318330
chr10	17704430	17705741	HSA_CIRCpedia_1150	human_hg38	STAM	ENST00000377524.7	AG04450, Parietal, HUVEC, HeLa_S3, GM12878, HepG2, PA1, H9, K562, SH-SY5Y_D2_exp1, SH-SY5Y_D0_exp1, Cerebellum, SH-SY5Y_D4_exp1, Heart, Cortex, A549, BJ, NHEK, Temporal, Diencephalon, SH-SY5Y_D4_exp2, Occipital, Hs68, Forebrain, H9, Hs68, PA1, PA1, H1, Liver_T12, Liver_N6, Liver_T15, Liver_T7, Liver_N10, Liver_T11, Liver_N14, Liver_N15, Liver_T8, Liver_T3, Liver_N7, Liver_N11, Liver_T13, Liver_N1…	+, +, +, +, +, +, +, +, +, +, +, +, +, +, +, +, +, +, +, +, +, +, +, +, +, +, +, +, +, +, +, +, +, +, +, +, +, +, +, +, +, +, +, +, +, +, +, +, +, +, +, +, +, +, +, +, +, +, +, +, +, +, +, +, +	+	hsa-STAM_0008	STAM,	STAM	NM_001324282
chr10	18169727	18170059	NA	NA	NA	NA	NA	NA	NA	NA	CACNB2,	NA	NA
chr10	20176998	20177409	HSA_CIRCpedia_1179	human_hg38	PLXDC2	ENST00000377242.7	AG04450, H1, GM12878, Diencephalon, Cerebellum, Occipital, H9, Cortex, Parietal, H9, Liver_N11, Stomach, Thyroid, Kidney	+, +, +, +, +, +, +, +, +, +, +, +, +, +	+	hsa-PLXDC2_0018	PLXDC2,	PLXDC2	NM_001282736
chr10	22607926	22609717	HSA_CIRCpedia_1246	human_hg38	PIP4K2A	NM_001330062	BJ, Occipital, H1, Parietal, Cortex, Forebrain, Heart, H9, Hs68, Diencephalon, K562, PA1, AG04450, Cerebellum, GM12878, H9, Hs68, Liver_N12, Liver_N11, Liver_N14, Liver_N3, Liver_T8, Liver_T13, Liver_T7, Liver_N13, Liver_N6, Liver_T15, Lung, Stomach, Thyroid, Liver_T19, Liver_N20, Liver_T22, Liver_T17, Liver_N21, Liver_N22, Liver_T21, Liver_N19, Liver_N17	-, -, -, -, -, -, -, -, -, -, -, -, -, -, -, -, -, -, -, -, -, -, -, -, -, -, -, -, -, -, -, -, -, -, -, -, -, -, -	NA	NA	NA	PIP4K2A	NM_001330062
chr10	24219625	24246437	NA	NA	NA	NA	NA	NA	+	hsa-KIAA1217_0045	KIAA1217,	NA	NA
chr10	26759061	26770345	HSA_CIRCpedia_1313	human_hg38	ABI1	ENST00000376170.8	K562, Cortex, Occipital, Parietal, Diencephalon, Cerebellum, Forebrain, Temporal, Hs68, Heart, Liver_T13, Liver_N14, Liver_N15, Liver_N8, Liver_N12, Liver_T14, Liver_T3, Liver, Thyroid, Lung, Liver_T21, Liver_N17, Liver_T19, Liver_T18, Liver_N22	-, -, -, -, -, -, -, -, -, -, -, -, -, -, -, -, -, -, -, -, -, -, -, -, -	-	hsa-ABI1_0001	ABI1,	ABI1	NM_001012750
chr10	27060344	27061242	HSA_CIRCpedia_1324	human_hg38	ANKRD26	NM_001256053	Occipital, Heart, SH-SY5Y_D2_exp1, H1, Parietal, Temporal, Diencephalon, H9, Hs68, Forebrain, K562, Cerebellum, PA1, Cortex, Liver_T12, Liver_N3, Liver_N7, Liver_T10, Liver_T3, Liver_N11, Liver_T17	-, -, -, -, -, -, -, -, -, -, -, -, -, -, -, -, -, -, -, -, -	-	hsa-ANKRD26_0018	ANKRD26,	ANKRD26	NM_001256053
chr10	27142386	27145590	HSA_CIRCpedia_1350	human_hg38	YME1L1	NM_014263	A549, SH-SY5Y_D0_exp1, NHEK, H1, Occipital, Temporal, Cerebellum, H9, Cortex, GM12878, BJ, Hs68, Heart, K562, PA1, Forebrain, Diencephalon, HeLa_S3, Parietal, H9, Hs68, PA1, SH-SY5Y_D0_exp2, Liver_T15, Liver_T13, Liver_N15, Liver_N13, Liver, Liver_N8, Liver_N14, Liver_N11, Liver_N7, Liver_N3, Liver_T10, Liver_T3, Liver_T7, Liver_N6, Liver_T8, Liver_N12, Liver_T14, Liver_T6, Stomach, Lung, Liver_T…	-, -, -, -, -, -, -, -, -, -, -, -, -, -, -, -, -, -, -, -, -, -, -, -, -, -, -, -, -, -, -, -, -, -, -, -, -, -, -, -, -, -, -, -, -, -, -, -, -, -, -, -, -, -	-	hsa-YME1L1_0002	YME1L1,	YME1L1	NM_014263
chr10	27158548	27159758	HSA_CIRCpedia_1352	human_hg38	MASTL	ENST00000375946.8	Parietal, SH-SY5Y_D4_exp2, PA1, Hs68, Diencephalon, K562, Cortex, H9, Occipital, Temporal, GM12878, Heart, Liver_N7, Liver_N6, Liver_T11, Liver_N3, Liver_T7, Liver_T21, Liver_N17	+, +, +, +, +, +, +, +, +, +, +, +, +, +, +, +, +, +, +	+	hsa-MASTL_0019	NA	NA	NA
chr10	27532506	27533994	HSA_CIRCpedia_1374	human_hg38	RAB18	ENST00000611151.4	Cortex, Temporal, Hs68, Heart, Parietal, PA1, K562, SH-SY5Y_D8_exp2, Forebrain, H9, Occipital, SH-SY5Y_D0_exp1, Diencephalon, Cerebellum, AG04450, H9, Hs68, PA1, Liver_N12, Liver_N8, Liver_T12, Liver_N3, Liver_N14, Liver_T3, Liver_T13, Liver_T11, Liver, Liver_T7, Liver_T14, Liver_T15, Liver_N10, Liver_T8, Liver_N11, Liver_N13, Liver_T10, Liver_N6, Liver_N15, Liver_N7, Liver_T6, Lung, Stomach, Liv…	+, +, +, +, +, +, +, +, +, +, +, +, +, +, +, +, +, +, +, +, +, +, +, +, +, +, +, +, +, +, +, +, +, +, +, +, +, +, +, +, +, +, +, +, +, +, +, +, +, +, +, +	+	hsa-RAB18_0002	RAB18,	RAB18	NM_001256410
chr10	28583398	28596041	HSA_CIRCpedia_1399	human_hg38	WAC	ENST00000375664.8	HeLa_S3, SH-SY5Y_D4_exp2, Parietal, Temporal, HepG2, Occipital, Cerebellum, K562, H9, HUVEC, Forebrain, Cortex, H1, Hs68, GM12878, A549, PA1, Heart, SH-SY5Y_D0_exp1, Diencephalon, H9, Hs68, Liver, Liver_N12, Liver_T11, Liver_N10, Liver_T3, Liver_T10, Liver_N14, Liver_N8, Liver_T12, Liver_T14, Liver_T7, Liver_T13, Liver_N15, Liver_N13, Liver_N3, Liver_N6, Liver_N7, Liver_N11, Thyroid, Liver_T18, L…	+, +, +, +, +, +, +, +, +, +, +, +, +, +, +, +, +, +, +, +, +, +, +, +, +, +, +, +, +, +, +, +, +, +, +, +, +, +, +, +, +, +, +, +, +, +, +, +, +, +, +, +, +	+	hsa-WAC_0001	WAC,	WAC	NM_100264
chr10	31355146	31387798	NA	NA	NA	NA	NA	NA	+	hsa-ZEB1_0023	ZEB1,	NA	NA
chr10	31373017	31387266	HSA_CIRCpedia_1449	human_hg38	ZEB1	ENST00000488625.6	BJ, Temporal, Parietal, Cerebellum, AG04450, GM12878, SH-SY5Y_D2_exp1, K562, HepG2, Hs68, Heart, HUVEC, A549, HeLa_S3, SH-SY5Y_D0_exp1, PA1, H9, Cortex, Forebrain, Occipital, Hs68, PA1, PA1, Diencephalon, Liver_N7, Liver_N12, Liver_T10, Liver_T13, Liver_N6, Liver_N10, Liver_N14, Liver, Liver_N11, Liver_N13, Liver_N15, Liver_T14, Liver_N8, Liver_T15, Liver_T7, Liver_N3, Liver_T3, Liver_T8, Liver_T…	+, +, +, +, +, +, +, +, +, +, +, +, +, +, +, +, +, +, +, +, +, +, +, +, +, +, +, +, +, +, +, +, +, +, +, +, +, +, +, +, +, +, +, +, +, +, +, +, +, +, +, +, +, +, +, +, +, +, +	+	hsa-ZEB1_0004	ZEB1,	ZEB1	NM_001323638
chr10	31908171	31910563	HSA_CIRCpedia_1491	human_hg38	ARHGAP12	NM_001270695	HUVEC, SH-SY5Y_D0_exp1, Temporal, Forebrain, Hs68, BJ, NHEK, Occipital, SH-SY5Y_D0_exp2, Cortex, SH-SY5Y_D4_exp2, Diencephalon, GM12878, PA1, H9, SH-SY5Y_D4_exp1, HepG2, Heart, Parietal, SH-SY5Y_D2_exp1, Cerebellum, K562, AG04450, H1, A549, H9, H9, Hs68, PA1, PA1, HeLa_S3, Liver_N10, Liver_N3, Liver_T13, Liver_T15, Liver_N14, Liver_N8, Liver_T8, Liver_T10, Liver, Liver_N12, Liver_N7, Liver_N6, Li…	-, -, -, -, -, -, -, -, -, -, -, -, -, -, -, -, -, -, -, -, -, -, -, -, -, -, -, -, -, -, -, -, -, -, -, -, -, -, -, -, -, -, -, -, -, -, -, -, -, -, -, -, -, -, -, -, -, -, -, -, -, -, -, -, -, -, -, -	-	hsa-ARHGAP12_0031	ARHGAP12,	ARHGAP12	NM_001270696
chr10	32451591	32474023	HSA_CIRCpedia_1512	human_hg38	CCDC7	NR_109827	Diencephalon, K562, Heart, Cerebellum, SH-SY5Y_D2_exp1, Temporal, SH-SY5Y_D0_exp1, SH-SY5Y_D4_exp2, HeLa_S3, Cortex, Occipital, BJ, Parietal, Hs68, SH-SY5Y_D4_exp1, Hs68, Forebrain, Liver_N3, Liver_T15, Liver_T8, Liver_T13, Liver_T14, Liver_T3, Liver_N13, Liver_T7, Liver_N6, Liver_T12, Liver_N14, Liver_N8, Liver_N7, Liver_N11, Liver_N15, Liver_N10, Liver_T11, Liver_N12, Liver_T10, Liver, Thyroid,…	+, +, +, +, +, +, +, +, +, +, +, +, +, +, +, +, +, +, +, +, +, +, +, +, +, +, +, +, +, +, +, +, +, +, +, +, +, +, +, +, +, +, +, +, +, +, +, +, +, +, +, +, +	+	hsa-CCDC7_0003	CCDC7,	CCDC7	NR_109827
chr10	34269656	34284245	HSA_CIRCpedia_1534	human_hg38	PARD3	ENST00000545260.5	K562, A549, Occipital, Heart, HepG2, GM12878, SH-SY5Y_D2_exp1, Temporal, BJ, PA1, H1, SH-SY5Y_D4_exp1, HUVEC, H9, Parietal, Cerebellum, SH-SY5Y_D0_exp2, AG04450, Forebrain, Diencephalon, SK_N_SH, Cortex, PA1, SH-SY5Y_D0_exp1, Hs68, Liver, Liver_T7, Liver_T11, Liver_T8, Liver_N13, Liver_T12, Liver_N10, Liver_T14, Liver_N12, Liver_T10, Liver_N6, Liver_N7, Liver_N14, Liver_N8, Liver_N3, Liver_T3, Li…	-, -, -, -, -, -, -, -, -, -, -, -, -, -, -, -, -, -, -, -, -, -, -, -, -, -, -, -, -, -, -, -, -, -, -, -, -, -, -, -, -, -, -, -, -, -, -, -, -, -, -, -, -, -, -, -, -, -, -, -, -, -	-	hsa-PARD3_0001	PARD3,	PARD3	NM_001184786
chr10	35032434	35033273	HSA_CIRCpedia_1591	human_hg38	CUL2	ENST00000374746.5	Cortex, NHEK, AG04450, Diencephalon, K562, Parietal, PA1, BJ, A549, H9, Hs68, Liver, Liver_N22	-, -, -, -, -, -, -, -, -, -, -, -, -	-	hsa-CUL2_0011	NA	CUL2	NM_001198778
chr10	35032434	35071339	HSA_CIRCpedia_161681	human_hg38	CUL2	NM_001198778	Parietal, Liver_N11, Stomach	-, -, -	-	hsa-CUL2_0027	CUL2,	CUL2	NM_001198778
chr10	35483403	35501535	HSA_CIRCpedia_1617	human_hg38	CCNY	NM_181698	GM12878, H9, AG04450, Hs68, PA1, Liver_N7	+, +, +, +, +, +	+	hsa-CCNY_0009	NA	CCNY	NM_181698
chr10	43154896	43158931	HSA_CIRCpedia_1661	human_hg38	CSGALNACT2	NM_018590	Heart, Diencephalon, Forebrain, Occipital, SH-SY5Y_D0_exp1, PA1, Cerebellum, GM12878, Cortex, Parietal, Temporal, Hs68, PA1, Liver_T10, Liver_N13, Liver_N7, Liver_T15, Liver, Liver_T14, Liver_T8, Liver_N3, Liver_N6, Liver_N11, Liver_T11, Liver_N8, Liver_N15, Liver_T12, Liver_T7, Liver_N10, Liver_T3, Thyroid, Liver_T6, Stomach, Kidney, Lung, Liver_N18, Liver_N17, Liver_N21, Liver_N19, Liver_T17, L…	+, +, +, +, +, +, +, +, +, +, +, +, +, +, +, +, +, +, +, +, +, +, +, +, +, +, +, +, +, +, +, +, +, +, +, +, +, +, +, +, +, +, +, +, +	+	hsa-CSGALNACT2_0003	CSGALNACT2,	CSGALNACT2	NM_018590
chr10	43606996	43609350	HSA_CIRCpedia_1669	human_hg38	ZNF485	ENST00000361807.7	BJ, PA1	+, +	NA	NA	ZNF485,	ZNF485	NM_001318140
chr10	45610477	45610677	NA	NA	NA	NA	NA	NA	NA	NA	NA	NA	NA
chr10	45719305	45719955	HSA_CIRCpedia_1687	human_hg38	FAM21FP	ENST00000426241.5	H1, HeLa_S3, K562, BJ, AG04450, Hs68, GM12878, Liver_T13, Liver, Liver_N15, Liver_T7, Liver_T17, Liver_N18, Liver_N17	-, -, -, -, -, -, -, -, -, -, -, -, -, -	NA	NA	NA	NA	NA
chr10	45939360	45962994	HSA_CIRCpedia_342511	human_hg38	PARGP1	NR_029388	Temporal, Parietal, SH-SY5Y_D0_exp1, Cortex, H1, Forebrain, Heart, A549, SH-SY5Y_D8_exp2, SH-SY5Y_D4_exp2, BJ, Cerebellum, AG04450, PA1, SH-SY5Y_D0_exp2, H9, Diencephalon, K562, NHEK, SK_N_SH, Hs68, SH-SY5Y_D2_exp1, Hs68, PA1, SH-SY5Y_D4_exp1, GM12878, Occipital, Liver_T3, Liver, Liver_N12, Liver_T13, Liver_N14, Liver_N8, Liver_T12, Liver_N15, Liver_T8, Liver_T7, Liver_N3, Liver_T14, Liver_N7, Li…	-, -, -, -, -, -, -, -, -, -, -, -, -, -, -, -, -, -, -, -, -, -, -, -, -, -, -, -, -, -, -, -, -, -, -, -, -, -, -, -, -, -, -, -, -, -, -, -, -, -, -, -, -, -, -, -, -, -, -	-	hsa-PARGP1_0001	NA	PARGP1	NR_029388
chr10	45982522	45988847	HSA_CIRCpedia_1788	human_hg38	TIMM23	ENST00000580018.3	Diencephalon, Forebrain, GM12878, H1, SK_N_SH, PA1, HeLa_S3, BJ, K562, Cerebellum, NHEK, Temporal, Occipital, AG04450, Heart, Cortex, Hs68, Hs68, PA1, PA1, H9, Parietal, Liver_N15, Liver, Liver_T13, Liver_N13, Liver_N10, Liver_N14, Liver_T8, Liver_T12, Liver_N12, Liver_N11, Liver_N6, Liver_T14, Stomach, Liver_N17, Liver_N19, Liver_T21, Liver_T18	+, +, +, +, +, +, +, +, +, +, +, +, +, +, +, +, +, +, +, +, +, +, +, +, +, +, +, +, +, +, +, +, +, +, +, +, +, +, +	+	hsa-TIMM23_0001	NA	TIMM23	NR_073029
chr10	46010544	46010648	NA	NA	NA	NA	NA	NA	NA	NA	NA	NA	NA
chr10	46819467	46832476	NA	NA	NA	NA	NA	NA	NA	NA	NA	AGAP13P	NR_165819
chr10	47542166	47544529	HSA_CIRCpedia_342512	human_hg38	AL591684.2	ENST00000605970.5	Forebrain, Heart, Cortex, Temporal, HepG2, H1, AG04450, Parietal, SH-SY5Y_D4_exp1, Hs68, BJ, NHEK, K562, SH-SY5Y_D0_exp1, Cerebellum, PA1, Occipital, A549, HUVEC, H9, GM12878, H9, H9, Hs68, PA1, Diencephalon, Liver_N3, Liver_N14, Liver_N10, Liver_N15, Liver_N8, Liver_N13, Liver_N7, Liver_N11, Liver_T7, Liver, Liver_T11, Liver_T14, Thyroid, Kidney, Liver_N17, Liver_N21, Liver_N19, Liver_T17, Liver…	-, -, -, -, -, -, -, -, -, -, -, -, -, -, -, -, -, -, -, -, -, -, -, -, -, -, -, -, -, -, -, -, -, -, -, -, -, -, -, -, -, -, -, -, -, -, -	NA	NA	NA	BMS1P2-AGAP9	NR_160414
chr10	48401611	48410168	HSA_CIRCpedia_1733	human_hg38	MAPK8	ENST00000395611.7	Cerebellum, Parietal, Temporal, HUVEC, HeLa_S3, SH-SY5Y_D4_exp1, SH-SY5Y_D4_exp2, AG04450, GM12878, H9, K562, Occipital, SH-SY5Y_D0_exp1, Forebrain, BJ, Diencephalon, NHEK, Hs68, PA1, Heart, H1, SH-SY5Y_D2_exp1, H9, H9, Hs68, PA1, SH-SY5Y_D0_exp2, SH-SY5Y_D8_exp2, Cortex, Liver_T8, Liver_N3, Liver_T12, Liver_N10, Liver_N13, Liver_N6, Liver_N7, Liver_T7, Liver_N12, Liver_N14, Liver_T3, Liver_T14, …	+, +, +, +, +, +, +, +, +, +, +, +, +, +, +, +, +, +, +, +, +, +, +, +, +, +, +, +, +, +, +, +, +, +, +, +, +, +, +, +, +, +, +, +, +, +, +, +, +, +, +, +, +, +, +, +, +, +, +, +, +, +, +, +	+	hsa-MAPK8_0001	MAPK8,	MAPK8	NM_001278547
chr10	49500537	49506012	HSA_CIRCpedia_1756	human_hg38	ERCC6	NM_000124	HeLa_S3, PA1, Occipital, Forebrain, NHEK, HepG2, Temporal, Cortex, SH-SY5Y_D2_exp1, Heart, H9, Hs68, Cerebellum, Diencephalon, GM12878, AG04450, SH-SY5Y_D0_exp1, Hs68, K562, Liver_T12, Liver_N12, Liver_T13, Liver_N13, Liver_N11, Liver_N7, Liver_T11, Liver, Liver_N14, Liver_T3, Liver_T10, Liver_N3, Liver_N6, Liver_T15, Liver_N15, Liver_T14, Liver_T8, Liver_T7, Stomach, Liver_T6, Thyroid, Kidney, L…	-, -, -, -, -, -, -, -, -, -, -, -, -, -, -, -, -, -, -, -, -, -, -, -, -, -, -, -, -, -, -, -, -, -, -, -, -, -, -, -, -, -, -, -, -, -, -, -, -, -, -, -	-	hsa-ERCC6_0004	ERCC6,	ERCC6	NM_001346440
chr10	49857305	49869555	HSA_CIRCpedia_76068	human_hg38	PARG	NM_001303486	Diencephalon, Parietal, Hs68, K562, H9, NHEK, H1, Cortex, Heart, Temporal, Cerebellum, GM12878, PA1, Forebrain, H9, Hs68, PA1, PA1, Liver_T11, Liver_T13, Liver_N13, Liver_N3, Liver_T10, Liver_N11, Liver, Liver_T3, Liver_T12, Liver_T14, Liver_N12, Liver_N14, Liver_N15, Liver_T17, Liver_N19, Liver_T21, Liver_T19, Liver_N22, Liver_N17	-, -, -, -, -, -, -, -, -, -, -, -, -, -, -, -, -, -, -, -, -, -, -, -, -, -, -, -, -, -, -, -, -, -, -, -, -	NA	NA	NA	NA	NA
chr10	50093267	50093917	HSA_CIRCpedia_1805	human_hg38	WASHC2A	ENST00000314664.11	K562, Occipital, Diencephalon, PA1, Forebrain, AG04450, Cortex, Hs68, BJ, HepG2, Hs68, Liver_T14, Liver_T19, Liver_T18, Liver_N19	+, +, +, +, +, +, +, +, +, +, +, +, +, +, +	NA	NA	NA	NA	NA
chr10	50460672	50590247	HSA_CIRCpedia_1813	human_hg38	SGMS1	NM_147156	Occipital, Temporal, Cerebellum, Heart, A549, H1, Diencephalon, AG04450, SH-SY5Y_D2_exp1, Hs68, Parietal, SH-SY5Y_D0_exp1, Cortex, K562, HeLa_S3, Hs68, Liver_N15, Liver_N10, Liver_T3, Liver_N8, Liver_T14, Liver_N11, Liver_N12, Liver_N13, Liver_N14, Liver_N6, Liver_N7, Liver, Liver_T11, Liver_T13, Liver_T7, Liver_N3, Liver_T12, Thyroid, Liver_T6, Liver_T19, Liver_T17, Liver_N22, Liver_N18, Liver_T…	-, -, -, -, -, -, -, -, -, -, -, -, -, -, -, -, -, -, -, -, -, -, -, -, -, -, -, -, -, -, -, -, -, -, -, -, -, -, -, -, -, -, -, -, -, -	-	hsa-SGMS1_0008	SGMS1,	SGMS1	NM_147156
chr10	50519830	50590247	HSA_CIRCpedia_1814	human_hg38	SGMS1	NM_147156	Parietal, PA1, H1, H9, Forebrain, Heart, K562, Occipital, Cerebellum, Hs68, Cortex, AG04450, A549, Diencephalon, Liver_T12, Liver_N11, Liver_N7, Liver_T15, Liver_T14, Liver_T3, Liver_N12, Liver, Stomach, Lung, Liver_N17, Liver_N19, Liver_N21, Liver_T18	-, -, -, -, -, -, -, -, -, -, -, -, -, -, -, -, -, -, -, -, -, -, -, -, -, -, -, -	-	hsa-SGMS1_0011	SGMS1,	SGMS1	NM_147156
chr10	50590152	50590247	HSA_CIRCpedia_1815	human_hg38	SGMS1	NM_147156	K562	-	NA	NA	NA	SGMS1	NM_147156
chr10	55573735	55578517	NA	NA	NA	NA	NA	NA	-	hsa-PCDH15_0050	PCDH15,	NA	NA
chr10	55575649	55578517	NA	NA	NA	NA	NA	NA	-	hsa-PCDH15_0046	PCDH15,	NA	NA
chr10	59672769	59684327	HSA_CIRCpedia_1899	human_hg38	SLC16A9	ENST00000395348.7	K562, PA1, SH-SY5Y_D0_exp2, Cortex, Temporal, Cerebellum, PA1, Diencephalon	-, -, -, -, -, -, -, -	-	hsa-SLC16A9_0001	SLC16A9,	SLC16A9	NM_001323981
chr10	59672769	59692815	NA	NA	NA	NA	NA	NA	-	hsa-SLC16A9_0004	SLC16A9,	NA	NA
chr10	60871443	60911552	NA	NA	NA	NA	NA	NA	-	hsa-RHOBTB1_0009	RHOBTB1,	RHOBTB1	NM_001350904
chr10	68487143	68506718	HSA_CIRCpedia_2080	human_hg38	SLC25A16	ENST00000609923.5	H1, SH-SY5Y_D8_exp2, SH-SY5Y_D0_exp1, AG04450, Cortex, Diencephalon, Temporal, Cerebellum, GM12878, K562, PA1, BJ, NHEK, Forebrain, Parietal, Occipital, H9, Hs68, Hs68, Heart, Liver_N11, Liver_N15, Liver_N10, Liver_T10, Liver_N3, Liver_T8, Liver_N14, Liver_N6, Liver_N7, Liver_T13, Liver_T15, Liver_T3, Liver_N13, Liver_T7, Liver, Liver_T14, Thyroid, Kidney, Lung, Liver_N20, Liver_T22, Liver_N17, L…	-, -, -, -, -, -, -, -, -, -, -, -, -, -, -, -, -, -, -, -, -, -, -, -, -, -, -, -, -, -, -, -, -, -, -, -, -, -, -, -, -, -, -, -, -, -	-	hsa-SLC25A16_0004	NA	NA	NA
chr10	68651845	68652594	HSA_CIRCpedia_2092	human_hg38	TET1	NM_030625	Forebrain, H9, SH-SY5Y_D2_exp1, AG04450, K562, Heart, Cortex, SH-SY5Y_D4_exp1, Diencephalon, Parietal, Occipital, SH-SY5Y_D4_exp2, Cerebellum, Hs68, SH-SY5Y_D0_exp1, PA1, H9, Hs68, PA1, PA1, Temporal, Liver_T10, Liver_T12, Liver_T14, Liver, Liver_T7, Liver_T8, Lung, Stomach, Liver_T21, Liver_N17, Liver_N19, Liver_T19, Liver_T18, Liver_T20, Liver_T22, Liver_N20	+, +, +, +, +, +, +, +, +, +, +, +, +, +, +, +, +, +, +, +, +, +, +, +, +, +, +, +, +, +, +, +, +, +, +, +, +	+	hsa-TET1_0002	TET1,	TET1	NM_030625
chr10	68737844	68742569	HSA_CIRCpedia_2114	human_hg38	CCAR1	ENST00000630771.2	HeLa_S3, Heart, NHEK, AG04450, Cerebellum, H1, Diencephalon, Hs68, BJ, Cortex, HepG2, Occipital, PA1, Temporal, Forebrain, Parietal, A549, K562, GM12878, PA1, Liver_T14, Liver_T15, Liver_T11, Liver_T3, Liver, Liver_N13, Liver_T12, Liver_T7, Liver_N11, Liver_N6, Liver_T22, Liver_N22, Liver_N18, Liver_N19, Liver_T19, Liver_T20, Liver_N17, Liver_T17	+, +, +, +, +, +, +, +, +, +, +, +, +, +, +, +, +, +, +, +, +, +, +, +, +, +, +, +, +, +, +, +, +, +, +, +, +, +	+	hsa-CCAR1_0064	CCAR1,	CCAR1	NM_018237
chr10	68786135	68786692	HSA_CIRCpedia_2127	human_hg38	CCAR1	ENST00000630771.2	SH-SY5Y_D0_exp1, SH-SY5Y_D4_exp2, PA1, Cerebellum, SH-SY5Y_D4_exp1, Forebrain, Cortex, SH-SY5Y_D2_exp1, Diencephalon, BJ, H9, K562, Hs68, Heart, Occipital, SH-SY5Y_D8_exp2, Temporal, Parietal, Hs68, PA1, Liver_N14, Liver_N13, Liver_N8, Liver_T12, Liver, Liver_N15, Liver_N11, Liver_T15, Liver_T14, Liver_N3, Liver_N12, Liver_T8, Lung, Liver_N22, Liver_T18, Liver_N17, Liver_T22, Liver_N19, Liver_N18…	+, +, +, +, +, +, +, +, +, +, +, +, +, +, +, +, +, +, +, +, +, +, +, +, +, +, +, +, +, +, +, +, +, +, +, +, +, +, +, +, +, +, +, +	+	hsa-CCAR1_0015	CCAR1,	CCAR1	NM_001282959
chr10	69185986	69186550	HSA_CIRCpedia_2167	human_hg38	SUPV3L1	NM_001301683	Cortex, H9, NHEK, Occipital, SH-SY5Y_D0_exp2, Parietal, Temporal, Hs68, K562, PA1, Cerebellum, Liver_T15, Liver_T3, Liver_N19	+, +, +, +, +, +, +, +, +, +, +, +, +, +	+	hsa-SUPV3L1_0005	SUPV3L1,	SUPV3L1	NM_001301683
chr10	70217811	70218817	HSA_CIRCpedia_2224	human_hg38	PPA1	ENST00000373232.7	Diencephalon, PA1, Hs68, Occipital, Temporal, Cortex, AG04450, Parietal, H9, GM12878, Heart, K562, HepG2, H1, NHEK, PA1, Liver_N13, Liver_T12, Liver, Stomach, Liver_T19, Liver_N17, Liver_N21, Liver_T21, Liver_N20	-, -, -, -, -, -, -, -, -, -, -, -, -, -, -, -, -, -, -, -, -, -, -, -, -	-	hsa-PPA1_0007	PPA1,	PPA1	NM_021129
chr10	72340788	72341170	HSA_CIRCpedia_2298	human_hg38	DNAJB12	ENST00000338820.7	Temporal, HUVEC, H9, K562, Hs68, SH-SY5Y_D0_exp2, AG04450, PA1, Diencephalon, HepG2, NHEK, Heart, Cortex, Cerebellum, A549, Occipital, BJ, HeLa_S3, Parietal, GM12878, SH-SY5Y_D4_exp1, Forebrain, H1, H9, Hs68, PA1, PA1, Liver_N15, Liver_T14, Liver_T13, Liver_T3, Liver_T11, Liver_N13, Liver_N3, Liver_T15, Liver_N6, Liver_N7, Liver_T12, Liver_T7, Liver_N10, Liver_N11, Liver, Stomach, Lung, Liver_T6,…	-, -, -, -, -, -, -, -, -, -, -, -, -, -, -, -, -, -, -, -, -, -, -, -, -, -, -, -, -, -, -, -, -, -, -, -, -, -, -, -, -, -, -, -, -, -, -, -, -, -, -, -, -, -, -, -, -	-	hsa-DNAJB12_0003	DNAJB12,	DNAJB12	NM_001002762
chr10	72708282	72715902	HSA_CIRCpedia_2306	human_hg38	MCU	ENST00000604679.5	SH-SY5Y_D2_exp1, Occipital, A549, Heart, BJ, NHEK, Diencephalon, H9, HepG2, Hs68, H1, HUVEC, Cerebellum, Parietal, HeLa_S3, SH-SY5Y_D8_exp2, Forebrain, AG04450, GM12878, K562, PA1, Temporal, H9, Hs68, PA1, Cortex, Liver_T14, Liver_N11, Liver_N10, Liver_T15, Liver_T8, Liver_N12, Liver_N3, Liver_N6, Liver_N8, Liver_T11, Liver_T13, Liver_N13, Liver_T7, Liver_N15, Liver_N7, Liver_T12, Liver, Liver_T1…	+, +, +, +, +, +, +, +, +, +, +, +, +, +, +, +, +, +, +, +, +, +, +, +, +, +, +, +, +, +, +, +, +, +, +, +, +, +, +, +, +, +, +, +, +, +, +, +, +, +, +, +, +, +, +, +, +, +, +, +	+	hsa-MCU_0009	MCU,	NA	NA
chr10	72715110	72715902	HSA_CIRCpedia_2308	human_hg38	MCU	NR_073062	BJ, K562, Temporal, Diencephalon, Cortex, SH-SY5Y_D0_exp1, PA1, AG04450, HepG2, HUVEC, GM12878, Occipital, H9, HeLa_S3, H1, NHEK, A549, Hs68, Cerebellum, Heart, Forebrain, H9, H9, Hs68, Parietal, Liver_N3, Liver_T8, Liver_T10, Liver_N13, Liver_N12, Liver_T15, Liver_N10, Liver, Liver_T14, Liver_T12, Liver_N6, Liver_T13, Liver_N11, Liver_T3, Liver_N8, Lung, Stomach, Liver_T6, Thyroid, Kidney, Liver…	+, +, +, +, +, +, +, +, +, +, +, +, +, +, +, +, +, +, +, +, +, +, +, +, +, +, +, +, +, +, +, +, +, +, +, +, +, +, +, +, +, +, +, +, +, +, +, +, +, +, +, +, +, +, +, +, +	+	hsa-MCU_0001	MCU,	MCU	NR_073062
chr10	73010968	73016899	HSA_CIRCpedia_2316	human_hg38	P4HA1	ENST00000263556.3	Heart, K562, Liver_N18	-, -, -	-	hsa-P4HA1_0029	P4HA1,	NA	NA
chr10	73396518	73400857	HSA_CIRCpedia_2362	human_hg38	ANXA7	ENST00000372921.9	Cerebellum, PA1, BJ, K562, HepG2, AG04450, A549, NHEK, HUVEC, Heart, Hs68, HeLa_S3, GM12878, H9, Hs68, PA1, H1, H9, Liver, Liver_T12, Liver_N11, Liver_T7, Lung, Liver_N18, Liver_N19, Liver_N17, Liver_T17, Liver_T18	-, -, -, -, -, -, -, -, -, -, -, -, -, -, -, -, -, -, -, -, -, -, -, -, -, -, -, -	-	hsa-ANXA7_0012	NA	ANXA7	NM_001156
chr10	73474918	73479517	HSA_CIRCpedia_76330	human_hg38	PPP3CB	ENST00000360663.9	GM12878, Heart, Diencephalon, Cerebellum, Temporal, Parietal, Cortex, K562, Hs68, Occipital, Liver_N6, Liver_N15, Liver_N12, Liver_T14, Liver_T10, Liver_T8, Thyroid, Lung, Stomach, Liver_T6, Liver_T21, Liver_N21, Liver_N17, Liver_N19, Liver_T18, Liver_T17	-, -, -, -, -, -, -, -, -, -, -, -, -, -, -, -, -, -, -, -, -, -, -, -, -, -	-	hsa-PPP3CB_0002	PPP3CB,	PPP3CB	NM_001142353
chr10	73789824	73789928	NA	NA	NA	NA	NA	NA	NA	NA	NA	ZSWIM8	NM_001242487
chr10	73789824	73789930	NA	NA	NA	NA	NA	NA	NA	NA	NA	ZSWIM8	NM_001242487
chr10	74112948	74113264	NA	NA	NA	NA	NA	NA	NA	NA	NA	NA	NA
chr10	75449722	75449920	NA	NA	NA	NA	NA	NA	NA	NA	LRMDA,	NA	NA
chr10	75502043	75502246	NA	NA	NA	NA	NA	NA	NA	NA	NA	NA	NA
chr10	77824383	77854370	NA	NA	NA	NA	NA	NA	-	hsa-DLG5_0046	NA	DLG5	NM_004747
chr10	80489216	80507374	HSA_CIRCpedia_76559	human_hg38	TSPAN14	ENST00000429989.7	Hs68	+	NA	NA	TSPAN14,	TSPAN14	NM_001351266
chr10	84417770	84425893	HSA_CIRCpedia_2577	human_hg38	CCSER2	ENST00000372088.6	SH-SY5Y_D2_exp1, SH-SY5Y_D4_exp1, H9, Parietal, Heart, SH-SY5Y_D0_exp2, K562, HUVEC, PA1, HepG2, Occipital, SH-SY5Y_D0_exp1, A549, H1, Temporal, GM12878, HeLa_S3, AG04450, Forebrain, Diencephalon, BJ, Hs68, Cerebellum, SK_N_SH, Cortex, H9, Hs68, PA1, PA1, NHEK, Liver_N8, Liver_N6, Liver_N12, Liver_N15, Liver_T10, Liver_N11, Liver_N3, Liver_T8, Liver_T14, Liver_N10, Liver_T7, Liver_T3, Liver_T13, …	+, +, +, +, +, +, +, +, +, +, +, +, +, +, +, +, +, +, +, +, +, +, +, +, +, +, +, +, +, +, +, +, +, +, +, +, +, +, +, +, +, +, +, +, +, +, +, +, +, +, +, +, +, +, +, +, +, +, +, +, +, +, +, +, +, +	+	hsa-CCSER2_0002	CCSER2,	CCSER2	NM_001284240
chr10	84438511	84477664	HSA_CIRCpedia_2584	human_hg38	CCSER2	ENST00000372088.6	NHEK, SH-SY5Y_D8_exp2, SH-SY5Y_D4_exp1, Parietal, Temporal, Forebrain, H1, Hs68, K562, Cerebellum, SH-SY5Y_D4_exp2, Cortex, BJ, Diencephalon, SH-SY5Y_D0_exp1, GM12878, SH-SY5Y_D2_exp1, Heart, Occipital, Hs68, PA1, PA1, Liver_N13, Liver_N3, Liver_N6, Liver_N10, Liver_T10, Liver_T12, Liver_N15, Liver_T15, Liver_T11, Liver_T3, Liver_N11, Liver_N14, Liver_T14, Liver, Liver_T13, Liver_N12, Liver_N7, L…	+, +, +, +, +, +, +, +, +, +, +, +, +, +, +, +, +, +, +, +, +, +, +, +, +, +, +, +, +, +, +, +, +, +, +, +, +, +, +, +, +, +, +, +, +, +, +, +, +, +, +, +, +, +, +, +, +	+	hsa-CCSER2_0001	CCSER2,	CCSER2	NM_001284240
chr10	86838864	86876085	HSA_CIRCpedia_2618	human_hg38	BMPR1A	ENST00000638429.1	AG04450, H1, GM12878, PA1, Heart, A549, Cerebellum, Temporal, SH-SY5Y_D4_exp1, Hs68, H9, K562, Occipital, Diencephalon, Cortex, Hs68, PA1, Liver_T7, Liver_T12, Liver_T8, Liver, Liver_T3, Liver_T14, Lung, Stomach, Liver_T21, Liver_T17	+, +, +, +, +, +, +, +, +, +, +, +, +, +, +, +, +, +, +, +, +, +, +, +, +, +, +	+	hsa-BMPR1A_0006	BMPR1A,	BMPR1A	NM_004329
chr10	87907669	87907770	NA	NA	NA	NA	NA	NA	NA	NA	NA	NA	NA
chr10	88893870	88905660	NA	NA	NA	NA	NA	NA	+	hsa-STAMBPL1_0008	STAMBPL1,	NA	NA
chr10	89346454	89346693	NA	NA	NA	NA	NA	NA	NA	NA	n/a	NA	NA
chr10	90900569	90903276	HSA_CIRCpedia_76601	human_hg38	RPP30	NM_001104546	H9, SH-SY5Y_D0_exp2, Hs68, K562, Cortex, Diencephalon, Temporal, Cerebellum, PA1, Liver_T15, Liver_N7, Liver_T8, Liver_N22, Liver_T21	+, +, +, +, +, +, +, +, +, +, +, +, +, +	+	hsa-RPP30_0004	RPP30,	RPP30	NM_001104546
chr10	91240483	91251440	HSA_CIRCpedia_2701	human_hg38	PCGF5	ENST00000614189.4	Hs68, NHEK, Parietal, Hs68, Liver_N11, Liver_T14, Liver_N3, Liver_T8, Liver_N17, Liver_N20	+, +, +, +, +, +, +, +, +, +	+	hsa-PCGF5_0002	PCGF5,	PCGF5	NM_001257101
chr10	91855613	91857530	HSA_CIRCpedia_352484	human_hg38	TNKS2	ENST00000371627.4	K562	+	+	hsa-TNKS2_0052	TNKS2,	TNKS2	NM_025235
chr10	92081319	92091944	HSA_CIRCpedia_2755	human_hg38	CPEB3	ENST00000412050.8	H1, Occipital, HepG2, Parietal, AG04450, Heart, SH-SY5Y_D2_exp1, NHEK, K562, BJ, Diencephalon, Temporal, PA1, GM12878, Cerebellum, Hs68, Cortex, Forebrain, HeLa_S3, H9, Hs68, PA1, PA1, Liver_N11, Liver_N8, Liver_T13, Liver_N13, Liver_N15, Liver_N14, Liver_N12, Liver_N10, Liver, Liver_N7, Liver_T7, Liver_N6, Liver_T14, Stomach, Thyroid, Liver_T6, Liver_T19, Liver_N19, Liver_N17, Liver_N20, Liver_T…	-, -, -, -, -, -, -, -, -, -, -, -, -, -, -, -, -, -, -, -, -, -, -, -, -, -, -, -, -, -, -, -, -, -, -, -, -, -, -, -, -, -, -, -, -, -, -, -, -	-	hsa-CPEB3_0021	CPEB3,	CPEB3	NM_001178137
chr10	93702097	93702173	NA	NA	NA	NA	NA	NA	NA	NA	NA	FRA10AC1	NM_001347712
chr10	95422440	95422540	NA	NA	NA	NA	NA	NA	NA	NA	NA	NA	NA
chr10	95632958	95633649	HSA_CIRCpedia_2900	human_hg38	ALDH18A1	NM_001323414	Cerebellum, PA1, Hs68, Temporal, GM12878, Cortex, A549, Occipital, Heart, Diencephalon, Parietal, Liver_N14, Liver_N8, Liver_N15, Liver_T7, Liver_T8, Liver_T14, Liver_T19, Liver_T21, Liver_T22, Liver_N20	-, -, -, -, -, -, -, -, -, -, -, -, -, -, -, -, -, -, -, -, -	-	hsa-ALDH18A1_0002	ALDH18A1,	ALDH18A1	NM_001017423
chr10	96907264	96907747	HSA_CIRCpedia_2934	human_hg38	LCOR	NM_001170765	SH-SY5Y_D0_exp2, Heart, SH-SY5Y_D4_exp2, Occipital, Diencephalon, H1, Cortex, K562, Temporal, SH-SY5Y_D0_exp1, Forebrain, Parietal, AG04450, Hs68, H9, PA1, BJ, GM12878, Cerebellum, H9, Hs68, PA1, PA1, SH-SY5Y_D2_exp1, Liver_N13, Liver_N15, Liver_T15, Liver_T13, Liver, Liver_N7, Liver_T3, Liver_T6, Lung, Thyroid, Stomach, Liver_N21, Liver_T18, Liver_N19, Liver_N18, Liver_T20, Liver_N17, Liver_N20,…	+, +, +, +, +, +, +, +, +, +, +, +, +, +, +, +, +, +, +, +, +, +, +, +, +, +, +, +, +, +, +, +, +, +, +, +, +, +, +, +, +, +, +	+	hsa-LCOR_0001	LCOR,	LCOR	NM_001170765
chr10	97437190	97437750	HSA_CIRCpedia_2964	human_hg38	EXOSC1	NM_001318362	H9, NHEK, H1, HepG2, Occipital, Cortex, Diencephalon, Cerebellum, AG04450, BJ, GM12878, Temporal, HeLa_S3, PA1, SH-SY5Y_D4_exp1, Heart, A549, Hs68, SH-SY5Y_D8_exp2, K562, Parietal, SH-SY5Y_D0_exp1, H9, Hs68, PA1, PA1, Liver_N12, Liver, Liver_N11, Liver_T13, Liver_T12, Liver_T14, Liver_T10, Liver_N13, Liver_N6, Stomach, Lung, Kidney, Thyroid, Liver_N21, Liver_T20, Liver_T17, Liver_N17, Liver_N20, …	-, -, -, -, -, -, -, -, -, -, -, -, -, -, -, -, -, -, -, -, -, -, -, -, -, -, -, -, -, -, -, -, -, -, -, -, -, -, -, -, -, -, -, -, -	-	hsa-EXOSC1_0002	NA	EXOSC1	NM_016046
chr10	97437190	97438703	HSA_CIRCpedia_2965	human_hg38	EXOSC1	NM_001318362	GM12878, Parietal, PA1, K562, BJ, H1, Cerebellum, Cortex, HepG2, Heart, Diencephalon, Occipital, AG04450, Hs68, Liver_T12, Liver_N13, Liver_N12, Liver, Thyroid, Liver_N19, Liver_N20, Liver_N22	-, -, -, -, -, -, -, -, -, -, -, -, -, -, -, -, -, -, -, -, -, -	-	hsa-EXOSC1_0004	NA	EXOSC1	NM_016046
chr10	97452284	97452387	NA	NA	NA	NA	NA	NA	NA	NA	NA	ZDHHC16	NM_001287803
chr10	99747256	99747390	HSA_CIRCpedia_16	human_hg38	CUTC	NM_015960	GM12878, Heart, Cortex, Occipital, PA1, Cerebellum, Diencephalon, Liver, Thyroid	+, +, +, +, +, +, +, +, +	NA	NA	NA	CUTC	NM_015960
chr10	100937401	100938736	HSA_CIRCpedia_87	human_hg38	SLF2	NM_001136123	Occipital, Diencephalon, Parietal, Forebrain, Hs68, HepG2, NHEK, BJ, Cerebellum, H9, Heart, HeLa_S3, GM12878, PA1, SH-SY5Y_D0_exp2, SH-SY5Y_D0_exp1, Cortex, K562, AG04450, PA1, HUVEC, PA1, A549, Liver_N6, Liver_N15, Liver_T10, Liver_T3, Liver_N11, Liver_N8, Liver_N14, Liver_T8, Liver_N13, Liver_N3, Liver, Liver_N12, Stomach, Lung, Liver_T21, Liver_T20, Liver_N17, Liver_N20, Liver_N19, Liver_N22, …	+, +, +, +, +, +, +, +, +, +, +, +, +, +, +, +, +, +, +, +, +, +, +, +, +, +, +, +, +, +, +, +, +, +, +, +, +, +, +, +, +, +, +, +	+	hsa-SLF2_0002	SLF2,	SLF2	NM_001136123
chr10	100987002	100987089	NA	NA	NA	NA	NA	NA	NA	NA	NA	MRPL43	NM_176792
chr10	101667885	101676436	HSA_CIRCpedia_117	human_hg38	FBXW4	NM_022039	Cerebellum, HUVEC, H1, BJ, SH-SY5Y_D8_exp2, AG04450, Forebrain, Diencephalon, SH-SY5Y_D0_exp1, SH-SY5Y_D4_exp1, GM12878, A549, Cortex, Heart, K562, Occipital, Parietal, Temporal, NHEK, PA1, SH-SY5Y_D0_exp2, SH-SY5Y_D2_exp1, SK_N_SH, HepG2, H9, HeLa_S3, H9, H9, Hs68, PA1, PA1, Hs68, Liver_T8, Liver_T10, Liver_N6, Liver_T7, Liver_N12, Liver_N3, Liver_T13, Liver_N10, Liver_N7, Liver_T14, Liver_T12, …	-, -, -, -, -, -, -, -, -, -, -, -, -, -, -, -, -, -, -, -, -, -, -, -, -, -, -, -, -, -, -, -, -, -, -, -, -, -, -, -, -, -, -, -, -, -, -, -, -, -, -, -, -, -, -, -, -, -, -, -, -, -, -, -, -, -, -, -, -	-	hsa-FBXW4_0001	FBXW4,	FBXW4	NM_001323541
chr10	101672914	101676436	HSA_CIRCpedia_119	human_hg38	FBXW4	NM_022039	Parietal, SH-SY5Y_D2_exp1, H1, Heart, SH-SY5Y_D8_exp2, Hs68, HeLa_S3, NHEK, Temporal, K562, AG04450, HepG2, A549, PA1, H9, Cortex, SH-SY5Y_D4_exp1, GM12878, BJ, SH-SY5Y_D0_exp1, Cerebellum, Diencephalon, Occipital, SH-SY5Y_D0_exp2, H9, Hs68, PA1, PA1, Liver_T8, Liver_N15, Liver_T3, Liver_N7, Liver_N6, Liver_T15, Liver_N14, Liver_N10, Liver_N3, Liver_N11, Liver_N12, Liver_T14, Liver_T7, Liver_N13,…	-, -, -, -, -, -, -, -, -, -, -, -, -, -, -, -, -, -, -, -, -, -, -, -, -, -, -, -, -, -, -, -, -, -, -, -, -, -, -, -, -, -, -, -, -, -, -, -, -, -, -, -, -, -, -, -, -, -, -, -, -	-	hsa-FBXW4_0003	FBXW4,	FBXW4	NM_001323541
chr10	101792838	101810314	HSA_CIRCpedia_128	human_hg38	MGEA5	ENST00000361464.7	HeLa_S3, HUVEC, PA1, A549, Hs68, Parietal, Cortex, SH-SY5Y_D2_exp1, SH-SY5Y_D4_exp1, Diencephalon, AG04450, Forebrain, Occipital, HepG2, Heart, GM12878, SH-SY5Y_D4_exp2, BJ, H1, Cerebellum, K562, Temporal, H9, PA1, PA1, NHEK, Hs68, Liver_N11, Liver_T3, Liver_T7, Liver, Liver_N8, Liver_T14, Liver_N3, Liver_N6, Liver_N14, Liver_N7, Liver_T13, Liver_T8, Liver_T10, Liver_N12, Liver_N15, Liver_T11, Li…	-, -, -, -, -, -, -, -, -, -, -, -, -, -, -, -, -, -, -, -, -, -, -, -, -, -, -, -, -, -, -, -, -, -, -, -, -, -, -, -, -, -, -, -, -, -, -, -, -, -, -, -, -, -, -, -, -, -, -, -, -, -, -, -	-	hsa-MGEA5_0001	OGA,	OGA	NM_001142434
chr10	101807729	101807901	HSA_CIRCpedia_145	human_hg38	MGEA5	ENST00000361464.7	Parietal, AG04450, Occipital, PA1, Hs68, BJ, K562, Cortex, Diencephalon, H9, Cerebellum, HepG2, HeLa_S3, Liver_T15, Liver_N19	-, -, -, -, -, -, -, -, -, -, -, -, -, -, -	-	hsa-MGEA5_0057	OGA,	OGA	NM_001142434
chr10	101813029	101813606	HSA_CIRCpedia_147	human_hg38	MGEA5	ENST00000361464.7	Temporal, A549, Hs68, Liver_N15, Liver_N11, Liver_N19, Liver_T17	-, -, -, -, -, -, -	-	hsa-MGEA5_0048	OGA,	OGA	NM_001142434
chr10	102023476	102025248	HSA_CIRCpedia_182	human_hg38	C10orf76	NM_024541	H1, GM12878, Occipital, Temporal, Parietal, Heart, Cortex, Forebrain, Cerebellum, H9, Hs68, Diencephalon, PA1, Hs68, PA1, PA1, Liver_N15, Liver_T15, Liver_N13, Liver, Liver_N7, Liver_N6, Liver_N12, Liver_T11, Liver_T14, Thyroid, Lung, Stomach, Liver_T17, Liver_N18, Liver_N17, Liver_N22, Liver_T20, Liver_T18, Liver_N19, Liver_T22	-, -, -, -, -, -, -, -, -, -, -, -, -, -, -, -, -, -, -, -, -, -, -, -, -, -, -, -, -, -, -, -, -, -, -, -	-	hsa-C10orf76_0020	ARMH3,	ARMH3	NM_024541
chr10	102872447	102874661	HSA_CIRCpedia_264	human_hg38	BORCS7-ASMT	NR_037644	Forebrain, AG04450, Hs68, K562, Parietal, Cortex, Cerebellum, Diencephalon, Temporal, Heart, Occipital, PA1, Liver_N12, Liver_T7, Liver_T14, Liver_N13, Liver_T12, Liver_N15, Liver_N6, Liver_T8, Liver_N8, Liver, Liver_T3, Liver_N7, Liver_T15, Liver_N14, Liver_N11, Stomach, Liver_T6, Kidney, Lung, Thyroid, Liver_T18, Liver_N18, Liver_N19, Liver_N22, Liver_N20, Liver_N21, Liver_T17, Liver_T21, Liver…	+, +, +, +, +, +, +, +, +, +, +, +, +, +, +, +, +, +, +, +, +, +, +, +, +, +, +, +, +, +, +, +, +, +, +, +, +, +, +, +, +, +	+	hsa-AS3MT_0002	AS3MT,BORCS7-ASMT,	BORCS7-ASMT	NR_037644
chr10	103193175	103193235	NA	NA	NA	NA	NA	NA	NA	NA	NA	NT5C2	NM_001351170
chr10	103438014	103438808	HSA_CIRCpedia_308	human_hg38	PDCD11	ENST00000369797.7	GM12878, H9, A549, Forebrain, K562, Diencephalon, Temporal, SH-SY5Y_D4_exp2, SH-SY5Y_D4_exp1, Occipital, HepG2, SH-SY5Y_D2_exp1, Cerebellum, Parietal, H1, AG04450, Heart, BJ, NHEK, HUVEC, SH-SY5Y_D0_exp1, Hs68, PA1, SH-SY5Y_D0_exp2, HeLa_S3, Cortex, H9, Hs68, PA1, Liver_T12, Liver_N14, Liver_T13, Liver_N12, Liver_N7, Liver_T14, Liver_N6, Liver_N15, Liver_T8, Liver_N3, Liver_T7, Liver_N11, Liver_T…	+, +, +, +, +, +, +, +, +, +, +, +, +, +, +, +, +, +, +, +, +, +, +, +, +, +, +, +, +, +, +, +, +, +, +, +, +, +, +, +, +, +, +, +, +, +, +, +, +, +, +, +, +, +, +, +, +, +, +, +, +, +, +, +, +	+	hsa-PDCD11_0002	PDCD11,	PDCD11	NM_014976
chr10	103439745	103440850	HSA_CIRCpedia_309	human_hg38	PDCD11	ENST00000369797.7	SH-SY5Y_D4_exp1, SK_N_SH, SH-SY5Y_D0_exp1, AG04450, HeLa_S3, HepG2, Cortex, A549, K562, Hs68, Cerebellum, Temporal, Diencephalon, GM12878, H1, Parietal, Occipital, BJ, H9, Hs68, Liver_T14, Liver_N7, Liver_N14, Liver_N13, Liver_N8, Liver_T10, Liver_T7, Liver, Liver_N12, Liver_N11, Liver_T8, Liver_T12, Liver_T13, Liver_T11, Liver_T20, Liver_N20, Liver_T17, Liver_N22, Liver_T19, Liver_T18, Liver_N17…	+, +, +, +, +, +, +, +, +, +, +, +, +, +, +, +, +, +, +, +, +, +, +, +, +, +, +, +, +, +, +, +, +, +, +, +, +, +, +, +, +, +, +, +, +	+	hsa-PDCD11_0003	PDCD11,	PDCD11	NM_014976
chr10	103905090	103910622	HSA_CIRCpedia_324	human_hg38	STN1	NM_024928	PA1, Hs68, NHEK, Liver_T7, Liver_N7, Liver_N13, Liver_N6, Liver_T8, Thyroid, Liver_T17	-, -, -, -, -, -, -, -, -, -	-	hsa-OBFC1_0006	STN1,	STN1	NM_024928
chr10	110885252	110890670	HSA_CIRCpedia_390	human_hg38	PDCD4	ENST00000393104.6	Cortex, Cerebellum, Heart, SH-SY5Y_D0_exp1, K562, Forebrain, Occipital, Temporal, Parietal, Liver_N15, Liver_N10, Liver_N7, Liver_N3, Liver_N13, Liver_N12, Liver_N14, Liver_N11, Liver_T11, Liver_T14, Liver_T8, Liver_T12, Liver, Liver_T3, Stomach, Thyroid, Liver_T6, Liver_T19, Liver_N22, Liver_T21, Liver_N20, Liver_N19, Liver_N18, Liver_N17, Liver_N21, Liver_T17	+, +, +, +, +, +, +, +, +, +, +, +, +, +, +, +, +, +, +, +, +, +, +, +, +, +, +, +, +, +, +, +, +, +, +	+	hsa-PDCD4_0003	PDCD4,	PDCD4	NM_001199492
chr10	112159910	112182891	NA	NA	NA	NA	NA	NA	NA	NA	GPAM,	GPAM	NM_001244949
chr10	114465697	114468216	HSA_CIRCpedia_461	human_hg38	ABLIM1	NM_001322888	PA1, A549	-, -	-	hsa-ABLIM1_0023	ABLIM1,	ABLIM1	NM_001352440
chr10	114970367	114974385	HSA_CIRCpedia_483	human_hg38	TRUB1	ENST00000298746.4	Cerebellum, Diencephalon, Hs68, SH-SY5Y_D0_exp1, PA1, Parietal, GM12878, NHEK, SH-SY5Y_D4_exp1, Occipital, Forebrain, H9, Temporal, H9, PA1, Cortex, Liver_N12, Liver_T15, Liver_N3, Liver_N8, Liver_N14, Liver_T14, Liver_T7, Liver_N11, Liver_N13, Liver_N15, Liver_T8, Liver_T13, Liver_T10, Liver_T11, Liver_T12, Liver, Lung, Stomach, Thyroid, Liver_N17, Liver_T21, Liver_N18, Liver_N21, Liver_N20, Liv…	+, +, +, +, +, +, +, +, +, +, +, +, +, +, +, +, +, +, +, +, +, +, +, +, +, +, +, +, +, +, +, +, +, +, +, +, +, +, +, +, +, +, +, +, +, +	+	hsa-TRUB1_0001	TRUB1,	TRUB1	NM_139169
chr10	115120184	115129535	HSA_CIRCpedia_484	human_hg38	ATRNL1	ENST00000616894.1	Diencephalon, Occipital, H1, SH-SY5Y_D4_exp2, GM12878, Hs68, Forebrain, SH-SY5Y_D4_exp1, Parietal, SH-SY5Y_D8_exp2, SH-SY5Y_D2_exp1, SH-SY5Y_D0_exp1, A549, Cerebellum, Heart, Temporal, Cortex, SH-SY5Y_D0_exp2, H9, H9, H9, Liver_T3, Liver_T7, Liver_N6, Liver_N15, Liver_N10, Liver_T12, Liver_N14, Liver_N11, Liver_N12, Liver_T10, Liver_T13, Liver_N7, Liver, Liver_N13, Liver_T14, Liver_N8, Liver_T11,…	+, +, +, +, +, +, +, +, +, +, +, +, +, +, +, +, +, +, +, +, +, +, +, +, +, +, +, +, +, +, +, +, +, +, +, +, +, +, +, +, +, +, +, +, +, +, +, +, +, +, +, +, +, +, +, +	+	hsa-ATRNL1_0001	ATRNL1,	ATRNL1	NM_001276282
chr10	115120184	115165645	HSA_CIRCpedia_485	human_hg38	ATRNL1	ENST00000616894.1	SH-SY5Y_D8_exp2, SH-SY5Y_D0_exp1, Occipital, Cerebellum, SH-SY5Y_D4_exp1, Heart, Parietal, Forebrain, SH-SY5Y_D0_exp2, SH-SY5Y_D2_exp1, Temporal, H1, Diencephalon, H9, H9, Cortex, Liver_T7, Liver_N7, Liver_T14, Liver_T3, Liver_T13, Liver_T11, Liver_T15, Liver_N11, Liver_T10, Liver_N6, Liver_T12, Lung, Stomach, Liver_T6, Liver_N22, Liver_T21, Liver_N17, Liver_N20, Liver_N21, Liver_T20, Liver_T19	+, +, +, +, +, +, +, +, +, +, +, +, +, +, +, +, +, +, +, +, +, +, +, +, +, +, +, +, +, +, +, +, +, +, +, +, +	+	hsa-ATRNL1_0002	NA	ATRNL1	NM_001276282
chr10	115461940	115469329	HSA_CIRCpedia_498	human_hg38	ATRNL1	NM_207303	Occipital, SH-SY5Y_D0_exp1, Parietal, Cerebellum, Heart, Cortex, Diencephalon, Temporal, SH-SY5Y_D0_exp2, SH-SY5Y_D2_exp1, Forebrain, SH-SY5Y_D4_exp1, SH-SY5Y_D4_exp2, SH-SY5Y_D8_exp2, Liver_N12, Liver_N14, Liver_T12, Liver_T15, Liver_N11, Liver_N3, Liver_T11, Liver_N15, Liver_N7, Liver_T3, Liver_T14, Liver_T10, Liver, Liver_T13, Liver_T7, Liver_T6, Stomach, Thyroid, Liver_N18, Liver_N17, Liver_N…	+, +, +, +, +, +, +, +, +, +, +, +, +, +, +, +, +, +, +, +, +, +, +, +, +, +, +, +, +, +, +, +, +, +, +, +, +, +	+	hsa-ATRNL1_0009	ATRNL1,	ATRNL1	NM_207303
chr10	119038237	119038439	HSA_CIRCpedia_67095	human_hg38	EIF3A	ENST00000369144.7	Forebrain, SH-SY5Y_D0_exp2, Temporal, Diencephalon, Hs68, Cortex, Heart, Parietal, Hs68, Liver_N12, Liver_T14, Liver_T12, Liver_N15, Liver, Liver_N11, Liver_T7, Liver_N6, Liver_N13, Liver_T17, Liver_N19, Liver_T22, Liver_N20, Liver_N18, Liver_N21, Liver_N22, Liver_T20	-, -, -, -, -, -, -, -, -, -, -, -, -, -, -, -, -, -, -, -, -, -, -, -, -, -	-	hsa-EIF3A_0007	NA	EIF3A	NM_003750
chr10	119142252	119142373	NA	NA	NA	NA	NA	NA	NA	NA	NA	SFXN4	NR_110305
chr10	119160914	119161081	HSA_CIRCpedia_588	human_hg38	SFXN4	ENST00000355697.6	Cerebellum, A549, PA1, BJ, K562, HeLa_S3, GM12878, NHEK, Heart, Liver, Thyroid, Liver_N17, Liver_N20	-, -, -, -, -, -, -, -, -, -, -, -, -	-	hsa-SFXN4_0003	NA	SFXN4	NM_213649
chr10	121487353	121488113	HSA_CIRCpedia_736	human_hg38	FGFR2	NM_001320654	NHEK, H1, Cortex, Occipital, Diencephalon, Parietal, PA1, Thyroid	-, -, -, -, -, -, -, -	-	hsa-FGFR2_0042	FGFR2,	FGFR2	NM_001320654
chr10	121538591	121565704	HSA_CIRCpedia_746	human_hg38	FGFR2	NM_001144914	H1, NHEK, PA1, Temporal, Cortex, Forebrain, Diencephalon, Cerebellum, Occipital, Parietal, H9, H9, H9, PA1, PA1, Liver_T11, Liver_T12, Liver_T10, Liver_N11, Liver_T15, Liver_N15, Liver_N8, Liver_N10, Liver_T3, Liver_T8, Liver_N13, Liver_N3, Liver_N7, Liver_T14, Liver_T7, Liver, Liver_N12, Liver_N6, Liver_N14, Stomach, Lung, Thyroid, Kidney, Liver_T6, Liver_T22, Liver_T17, Liver_N22, Liver_T21, Li…	-, -, -, -, -, -, -, -, -, -, -, -, -, -, -, -, -, -, -, -, -, -, -, -, -, -, -, -, -, -, -, -, -, -, -, -, -, -, -, -, -, -, -, -, -, -, -, -, -, -, -	-	hsa-FGFR2_0001	FGFR2,	FGFR2	NM_001144914
chr10	124706635	124706887	HSA_CIRCpedia_831	human_hg38	AC068896.1	ENST00000494792.1	H9, AG04450, Cerebellum, PA1, SH-SY5Y_D0_exp1, Heart, HeLa_S3, BJ, Parietal, SH-SY5Y_D4_exp2, H1, K562, A549, HepG2, NHEK, Diencephalon, HUVEC, Temporal, Occipital, Cortex, GM12878, Hs68, H9, Hs68, PA1, PA1, Liver_T7, Liver_N12, Liver_N8, Liver_N13, Liver_T8, Liver_N6, Liver_N15, Liver_T6, Stomach, Lung, Liver_T20, Liver_N20, Liver_T19	-, -, -, -, -, -, -, -, -, -, -, -, -, -, -, -, -, -, -, -, -, -, -, -, -, -, -, -, -, -, -, -, -, -, -, -, -, -, -	-	hsa-FAM53B_0005	FAM53B,	FAM53B	NM_014661
chr10	124973644	124974398	HSA_CIRCpedia_849	human_hg38	ZRANB1	NM_017580	HeLa_S3, Heart, Occipital, Cortex, AG04450, Temporal, H1, Forebrain, Cerebellum, Parietal, NHEK, Diencephalon, H9, PA1, Liver_N10, Liver_N14, Liver_N11, Liver_T3, Liver_T10, Liver, Liver_N3, Liver_T12, Liver_T14, Liver_N7, Liver_N15, Liver_N12, Stomach, Liver_T6, Thyroid, Liver_N20, Liver_T19, Liver_T18, Liver_N19, Liver_N22, Liver_T20, Liver_N17	+, +, +, +, +, +, +, +, +, +, +, +, +, +, +, +, +, +, +, +, +, +, +, +, +, +, +, +, +, +, +, +, +, +, +, +	+	hsa-ZRANB1_0008	ZRANB1,	ZRANB1	NM_017580
chr10	125816436	125816525	NA	NA	NA	NA	NA	NA	NA	NA	NA	UROS	NR_136677
chr10	126039293	126046132	HSA_CIRCpedia_887	human_hg38	ADAM12	ENST00000368679.8	Hs68, Cerebellum	-, -	-	hsa-ADAM12_0017	ADAM12,	ADAM12	NM_001288973
chr10	126970701	126990603	HSA_CIRCpedia_896	human_hg38	DOCK1	ENST00000280333.9	Parietal, HeLa_S3, Heart, H9, HepG2, Forebrain, SH-SY5Y_D0_exp2, Cortex, Cerebellum, A549, SH-SY5Y_D0_exp1, NHEK, Temporal, Hs68, PA1, SH-SY5Y_D4_exp1, Diencephalon, SH-SY5Y_D2_exp1, H1, AG04450, Occipital, H9, Hs68, PA1, Liver_T11, Liver_T15, Liver_N10, Liver_T8, Liver_N7, Liver_N13, Liver_N15, Liver_T7, Liver_N6, Liver_T12, Liver_T14, Liver_T10, Liver_N8, Liver, Liver_N12, Liver_N11, Liver_N14,…	+, +, +, +, +, +, +, +, +, +, +, +, +, +, +, +, +, +, +, +, +, +, +, +, +, +, +, +, +, +, +, +, +, +, +, +, +, +, +, +, +, +, +, +, +, +, +, +, +, +, +, +, +, +, +, +, +, +	+	hsa-DOCK1_0009	DOCK1,	DOCK1	NM_001377561
chr10	127008731	127012374	HSA_CIRCpedia_916	human_hg38	DOCK1	ENST00000280333.9	Cerebellum, Diencephalon, Hs68, Occipital, Heart, SH-SY5Y_D0_exp2, Cortex, H9, Parietal, PA1, PA1, Liver_T8, Liver_N15, Liver_T11, Liver_T12, Liver_T7, Liver_N14, Liver_N11, Liver_N3, Liver, Thyroid, Stomach, Lung, Liver_T21, Liver_N19, Liver_N17, Liver_N20	+, +, +, +, +, +, +, +, +, +, +, +, +, +, +, +, +, +, +, +, +, +, +, +, +, +, +	+	hsa-DOCK1_0100	DOCK1,	DOCK1	NM_001377561
chr10	127052680	127061776	HSA_CIRCpedia_938	human_hg38	DOCK1	ENST00000280333.9	Parietal, PA1, AG04450, H1, Heart, SH-SY5Y_D0_exp2, SH-SY5Y_D0_exp1, H9, NHEK, Liver_T11, Liver_T3, Liver_T12, Lung, Liver_T20, Liver_N17, Liver_T17	+, +, +, +, +, +, +, +, +, +, +, +, +, +, +, +	+	hsa-DOCK1_0040	DOCK1,	DOCK1	NM_001377561
chr10	130166506	130171636	HSA_CIRCpedia_979	human_hg38	GLRX3	NM_006541	Temporal, Cerebellum, SH-SY5Y_D0_exp2, H1, Parietal, NHEK, Cortex, Heart, H9, Diencephalon, GM12878, Hs68, PA1, K562, Occipital, PA1, Liver_N6, Liver_T12, Liver_N14, Liver_T7, Liver_N12, Liver_N13, Liver_T15, Liver_T13, Liver_N15, Liver_T14, Liver_N11, Liver_N8, Liver_N7, Liver, Stomach, Thyroid, Liver_N20, Liver_T19, Liver_N18, Liver_T21, Liver_T20, Liver_N17, Liver_T17	+, +, +, +, +, +, +, +, +, +, +, +, +, +, +, +, +, +, +, +, +, +, +, +, +, +, +, +, +, +, +, +, +, +, +, +, +, +, +	+	hsa-GLRX3_0003	GLRX3,	GLRX3	NM_001199868
chr11	309012	314356	NA	NA	NA	NA	NA	NA	+	hsa-IFITM2_0001	NA	NA	NA
chr11	830713	830838	NA	NA	NA	NA	NA	NA	NA	NA	NA	CRACR2B	NM_001286606
chr11	1286001	1295794	HSA_CIRCpedia_3758	human_hg38	TOLLIP	NM_001318514	Diencephalon, Temporal, H1, Occipital, HeLa_S3, HUVEC, Hs68, BJ, NHEK, PA1, SH-SY5Y_D2_exp1, Cortex, AG04450, HepG2, GM12878, Cerebellum, H9, Heart, Parietal, K562, A549, H9, Hs68, Liver_N8, Liver, Liver_N11, Liver_T14, Liver_T15, Liver_N3, Liver_T12, Liver_N7, Liver_N13, Liver_T3, Liver_T7, Liver_N15, Liver_N14, Liver_N12, Liver_T13, Liver_N6, Liver_T11, Liver_N10, Liver_T6, Thyroid, Liver_N20, …	-, -, -, -, -, -, -, -, -, -, -, -, -, -, -, -, -, -, -, -, -, -, -, -, -, -, -, -, -, -, -, -, -, -, -, -, -, -, -, -, -, -, -, -, -, -, -, -, -, -, -, -, -	-	hsa-TOLLIP_0001	TOLLIP,	TOLLIP	NM_001318514
chr11	1456597	1456687	NA	NA	NA	NA	NA	NA	NA	NA	NA	BRSK2	NM_001256627
chr11	2768843	2778037	HSA_CIRCpedia_119430	human_hg38	KCNQ1	ENST00000155840.9	Heart, Liver_N11, Thyroid, Liver_N17	+, +, +, +	+	hsa-KCNQ1_0001	NA	KCNQ1	NM_000218
chr11	3691346	3695606	HSA_CIRCpedia_4281	human_hg38	NUP98	ENST00000324932.11	Temporal, H1, HepG2, Hs68, AG04450, Diencephalon, Parietal, HeLa_S3, H9, Occipital, K562, Cerebellum, GM12878, PA1, Cortex, Hs68, PA1, PA1, Liver, Liver_T11, Liver_T20, Liver_N18	-, -, -, -, -, -, -, -, -, -, -, -, -, -, -, -, -, -, -, -, -, -	-	hsa-NUP98_0039	NUP98,	NUP98	NR_157591
chr11	3731390	3744649	HSA_CIRCpedia_4315	human_hg38	NUP98	ENST00000324932.11	Cortex, AG04450, PA1, Hs68, HepG2, Cerebellum, Occipital, BJ, SH-SY5Y_D0_exp1, K562, Hs68, Liver_T12, Liver_N15, Liver_T14, Stomach, Liver_T6, Lung, Kidney, Liver_N21, Liver_N22, Liver_N17	-, -, -, -, -, -, -, -, -, -, -, -, -, -, -, -, -, -, -, -, -	-	hsa-NUP98_0003	NUP98,	NUP98	NR_157591
chr11	3967551	4031435	NA	NA	NA	NA	NA	NA	+	hsa-STIM1_0024	STIM1,	NA	NA
chr11	6224271	6224378	NA	NA	NA	NA	NA	NA	NA	NA	NA	FAM160A2	NM_001098794
chr11	8126658	8140193	HSA_CIRCpedia_5805	human_hg38	RIC3	NR_144485	Forebrain, SH-SY5Y_D4_exp1, SH-SY5Y_D0_exp1, Temporal, SH-SY5Y_D0_exp2, Parietal, Cortex, Diencephalon, Occipital, Cerebellum, H9, Liver_N3, Liver_N14, Liver_N12, Liver_N21	-, -, -, -, -, -, -, -, -, -, -, -, -, -, -	-	hsa-RIC3_0002	RIC3,	RIC3	NR_144485
chr11	9120593	9122894	NA	NA	NA	NA	NA	NA	-	hsa-SCUBE2_0009	n/a	NA	NA
chr11	9203659	9207632	HSA_CIRCpedia_6031	human_hg38	DENND5A	ENST00000328194.7	PA1, NHEK, Occipital, Hs68, GM12878, Cortex, HepG2, K562, A549, Cerebellum, Diencephalon, H1, BJ, Heart, SH-SY5Y_D0_exp1, HUVEC, AG04450, SH-SY5Y_D0_exp2, Parietal, Forebrain, Temporal, SH-SY5Y_D8_exp2, H9, H9, Hs68, PA1, Liver_N6, Liver_T12, Liver, Liver_T11, Liver_T14, Liver_T13, Liver_N7, Kidney, Stomach, Thyroid, Liver_T22, Liver_T17, Liver_N17, Liver_T18	-, -, -, -, -, -, -, -, -, -, -, -, -, -, -, -, -, -, -, -, -, -, -, -, -, -, -, -, -, -, -, -, -, -, -, -, -, -, -, -	-	hsa-DENND5A_0002	DENND5A,	DENND5A	NR_145966
chr11	12764178	12764434	HSA_CIRCpedia_3685	human_hg38	TEAD1	NM_021961	HepG2, HUVEC, NHEK, BJ, AG04450, Occipital, Cerebellum, H1, K562, HeLa_S3, Forebrain, Parietal, H9, Heart, PA1, Hs68, Diencephalon, SH-SY5Y_D0_exp1, Cortex, Temporal, A549, SH-SY5Y_D2_exp1, H9, Hs68, PA1, PA1, Liver_N6, Liver_T12, Liver_N14, Liver_T8, Liver_T14, Liver_T11, Liver_N3, Liver_N12, Liver_N7, Liver_N15, Liver_T15, Liver_N11, Liver_N10, Liver, Liver_N8, Liver_T3, Liver_N13, Liver_T10, T…	+, +, +, +, +, +, +, +, +, +, +, +, +, +, +, +, +, +, +, +, +, +, +, +, +, +, +, +, +, +, +, +, +, +, +, +, +, +, +, +, +, +, +, +, +, +, +, +, +, +, +, +, +, +, +, +, +, +	+	hsa-TEAD1_0008	TEAD1,	TEAD1	NM_021961
chr11	12862249	12864900	HSA_CIRCpedia_3701	human_hg38	TEAD1	NM_021961	K562, SH-SY5Y_D0_exp2, AG04450, HepG2, Cerebellum, Hs68, A549, Diencephalon, Cortex, Occipital, HeLa_S3, BJ, Temporal, Forebrain, Hs68, PA1, Liver_N11, Liver_N7, Liver_T14, Stomach	+, +, +, +, +, +, +, +, +, +, +, +, +, +, +, +, +, +, +, +	+	hsa-TEAD1_0001	TEAD1,	TEAD1	NM_021961
chr11	13413529	13445181	HSA_CIRCpedia_3791	human_hg38	BTBD10	NM_032320	Cerebellum, Cortex, SH-SY5Y_D0_exp2, Forebrain, Occipital, SH-SY5Y_D0_exp1, Hs68, GM12878, PA1, A549, NHEK, H1, SH-SY5Y_D4_exp1, AG04450, BJ, Parietal, Temporal, K562, H9, Diencephalon, HepG2, Heart, Hs68, PA1, Liver_N14, Liver_N12, Liver_N6, Liver_N7, Liver, Liver_N15, Liver_T10, Liver_N13, Liver_N11, Liver_T15, Liver_T14, Liver_T13, Liver_T12, Liver_T7, Liver_N10, Liver_N3, Liver_T8, Thyroid, S…	-, -, -, -, -, -, -, -, -, -, -, -, -, -, -, -, -, -, -, -, -, -, -, -, -, -, -, -, -, -, -, -, -, -, -, -, -, -, -, -, -, -, -, -, -, -, -, -, -, -, -, -, -, -, -, -, -, -	-	hsa-BTBD10_0001	BTBD10,	BTBD10	NM_032320
chr11	16436528	16442317	NA	NA	NA	NA	NA	NA	-	hsa-SOX6_0133	LOC112268084,	NA	NA
chr11	17097056	17099969	HSA_CIRCpedia_3847	human_hg38	PIK3C2A	ENST00000531428.1	Cerebellum, Occipital, PA1, Diencephalon, H9, Temporal, H1, Parietal, Cortex, Liver_T14, Liver_N12, Liver_N13, Liver_T3, Thyroid, Liver_N22, Liver_N18	-, -, -, -, -, -, -, -, -, -, -, -, -, -, -, -	-	hsa-PIK3C2A_0037	PIK3C2A,	PIK3C2A	NM_001321378
chr11	17145667	17145942	HSA_CIRCpedia_3866	human_hg38	PIK3C2A	ENST00000265970.11	K562, Cerebellum, PA1, SH-SY5Y_D0_exp1, Hs68, Heart, BJ, Parietal, Forebrain, Occipital, GM12878, Diencephalon, Cortex, Temporal, NHEK, H1, Hs68, Liver_N14, Liver_N11, Liver, Liver_T8, Liver_N12, Liver_N15, Lung, Kidney, Stomach, Thyroid, Liver_N20, Liver_N19	-, -, -, -, -, -, -, -, -, -, -, -, -, -, -, -, -, -, -, -, -, -, -, -, -, -, -, -, -	-	hsa-PIK3C2A_0074	NA	PIK3C2A	NM_001321378
chr11	17988596	18008076	HSA_CIRCpedia_3886	human_hg38	SERGEF	ENST00000527494.5	Cortex, GM12878, HepG2, K562, PA1, Diencephalon, SH-SY5Y_D0_exp1, Temporal, H1, Cerebellum, HeLa_S3, Hs68, Liver_N11, Liver_T11, Liver_T14, Liver_N13, Liver, Liver_N6, Liver_T12, Thyroid, Liver_N19, Liver_T19, Liver_T20, Liver_T22	-, -, -, -, -, -, -, -, -, -, -, -, -, -, -, -, -, -, -, -, -, -, -, -	-	hsa-SERGEF_0007	SERGEF,	SERGEF	NM_012139
chr11	18283794	18286710	HSA_CIRCpedia_3900	human_hg38	HPS5	ENST00000396253.7	SH-SY5Y_D2_exp1, Diencephalon, K562, BJ, Cerebellum, Parietal, GM12878, Heart, SH-SY5Y_D4_exp1, NHEK, PA1, Cortex, H1, Hs68, Occipital, Temporal, HeLa_S3, Liver_N8, Liver_T14, Liver_N7, Liver_N12, Liver_N13, Liver_T13, Liver_N14, Liver_N6, Liver_N10, Liver, Liver_N11, Lung, Kidney, Liver_T17, Liver_T18, Liver_N17, Liver_N20, Liver_N21, Liver_T19, Liver_N18, Liver_N19, Liver_T20	-, -, -, -, -, -, -, -, -, -, -, -, -, -, -, -, -, -, -, -, -, -, -, -, -, -, -, -, -, -, -, -, -, -, -, -, -, -, -	-	hsa-HPS5_0001	HPS5,	HPS5	NM_181508
chr11	18300827	18305493	HSA_CIRCpedia_3907	human_hg38	HPS5	ENST00000396253.7	Hs68, GM12878, Cortex, PA1, H9, Parietal	-, -, -, -, -, -	-	hsa-HPS5_0035	HPS5,	HPS5	NM_181508
chr11	18338108	18341607	HSA_CIRCpedia_3918	human_hg38	GTF2H1	NM_001142307	Cortex	+	+	hsa-GTF2H1_0009	GTF2H1,	GTF2H1	NM_001142307
chr11	24905990	24914538	HSA_CIRCpedia_119500	human_hg38	LUZP2	NM_001009909	Cerebellum, Diencephalon	+, +	+	hsa-LUZP2_0005	LUZP2,	LUZP2	NM_001009909
chr11	32589546	32596047	HSA_CIRCpedia_4110	human_hg38	EIF3M	NM_001307929	Cortex, Diencephalon, SH-SY5Y_D4_exp2, Hs68, SH-SY5Y_D2_exp1, GM12878, Occipital, SH-SY5Y_D0_exp1, Heart, SH-SY5Y_D0_exp2, Temporal, Cerebellum, A549, HeLa_S3, H9, H1, Parietal, Forebrain, K562, SH-SY5Y_D8_exp2, PA1, H9, Hs68, PA1, PA1, Liver_N11, Liver_T10, Liver_N14, Liver_N3, Liver_T13, Liver_T12, Liver_T7, Liver_T11, Liver_N15, Liver_T15, Liver_N13, Liver_N10, Liver_N6, Liver_N12, Liver, Live…	+, +, +, +, +, +, +, +, +, +, +, +, +, +, +, +, +, +, +, +, +, +, +, +, +, +, +, +, +, +, +, +, +, +, +, +, +, +, +, +, +, +, +, +, +, +, +, +, +, +, +, +, +	+	hsa-EIF3M_0003	EIF3M,	EIF3M	NM_001307929
chr11	32927156	32935435	HSA_CIRCpedia_4112	human_hg38	QSER1	ENST00000399302.6	HeLa_S3, HUVEC, K562, H1, A549, Hs68, SH-SY5Y_D0_exp1, SH-SY5Y_D8_exp2, Parietal, Occipital, Temporal, Cortex, Forebrain, BJ, Diencephalon, SH-SY5Y_D2_exp1, SK_N_SH, SH-SY5Y_D0_exp2, SH-SY5Y_D4_exp1, HepG2, NHEK, GM12878, Cerebellum, Heart, AG04450, SH-SY5Y_D4_exp2, H9, H9, Hs68, PA1, PA1, Liver_T13, Liver_N10, Liver_N8, Liver_T12, Liver, Liver_N15, Liver_T15, Liver_T7, Liver_N3, Liver_N13, Liver…	+, +, +, +, +, +, +, +, +, +, +, +, +, +, +, +, +, +, +, +, +, +, +, +, +, +, +, +, +, +, +, +, +, +, +, +, +, +, +, +, +, +, +, +, +, +, +, +, +, +, +, +, +, +, +, +, +, +, +, +, +, +, +, +, +, +, +, +	+	hsa-QSER1_0021	QSER1,	QSER1	NM_001076786
chr11	33105566	33106064	HSA_CIRCpedia_4131	human_hg38	CSTF3	ENST00000323959.8	PA1, Parietal, BJ, Cortex, Forebrain, H9, Hs68, Temporal, Occipital, K562, AG04450, SH-SY5Y_D0_exp1, SH-SY5Y_D2_exp1, SH-SY5Y_D8_exp2, Cerebellum, SH-SY5Y_D4_exp2, Diencephalon, Hs68, Liver_N12, Liver_T3, Liver_N7, Liver_T14, Liver_N10, Liver_T12, Liver_N3, Liver_T13, Liver_N11, Liver_N15, Liver_T8, Liver_N14, Liver_T15, Liver_T6, Liver_T18, Liver_N20, Liver_N21, Liver_N19, Liver_T22, Liver_N22, …	-, -, -, -, -, -, -, -, -, -, -, -, -, -, -, -, -, -, -, -, -, -, -, -, -, -, -, -, -, -, -, -, -, -, -, -, -, -, -, -, -, -	-	hsa-CSTF3_0012	CSTF3,	CSTF3	NM_001326
chr11	33286412	33287511	HSA_CIRCpedia_4134	human_hg38	HIPK3	ENST00000525975.5	SH-SY5Y_D2_exp1, HepG2, Heart, Temporal, Forebrain, Parietal, AG04450, H9, SH-SY5Y_D4_exp1, Diencephalon, Cerebellum, GM12878, SK_N_SH, SH-SY5Y_D4_exp2, Cortex, HUVEC, NHEK, SH-SY5Y_D8_exp2, A549, BJ, K562, Occipital, SH-SY5Y_D0_exp2, H1, PA1, HeLa_S3, Hs68, H9, H9, Hs68, PA1, PA1, SH-SY5Y_D0_exp1, Liver_N11, Liver_N8, Liver_T13, Liver_N7, Liver_T7, Liver_N6, Liver_T11, Liver_T8, Liver_N15, Liver…	+, +, +, +, +, +, +, +, +, +, +, +, +, +, +, +, +, +, +, +, +, +, +, +, +, +, +, +, +, +, +, +, +, +, +, +, +, +, +, +, +, +, +, +, +, +, +, +, +, +, +, +, +, +, +, +, +, +, +, +, +, +, +, +, +, +, +, +, +, +	+	hsa-HIPK3_0001	HIPK3,	HIPK3	NM_001278163
chr11	34063051	34063363	HSA_CIRCpedia_4150	human_hg38	CAPRIN1	ENST00000532755.5	Heart, PA1, Hs68, Cortex	+, +, +, +	+	hsa-CAPRIN1_0034	CAPRIN1,	NA	NA
chr11	34071725	34076642	HSA_CIRCpedia_4152	human_hg38	CAPRIN1	NM_203364	PA1, Temporal, SH-SY5Y_D4_exp2, Diencephalon, AG04450, HepG2, SH-SY5Y_D8_exp2, SH-SY5Y_D4_exp1, BJ, GM12878, Hs68, HeLa_S3, K562, Forebrain, Heart, A549, Occipital, SH-SY5Y_D2_exp1, Cortex, Cerebellum, SH-SY5Y_D0_exp1, H9, H9, Hs68, PA1, PA1, Parietal, Liver_N8, Liver_N10, Liver_N3, Liver_T14, Liver_T15, Liver_N14, Liver_N13, Liver, Liver_T10, Liver_N12, Liver_T13, Liver_N11, Liver_T3, Liver_N6, …	+, +, +, +, +, +, +, +, +, +, +, +, +, +, +, +, +, +, +, +, +, +, +, +, +, +, +, +, +, +, +, +, +, +, +, +, +, +, +, +, +, +, +, +, +, +, +, +, +, +, +, +, +, +, +, +, +, +, +	+	hsa-CAPRIN1_0004	CAPRIN1,	CAPRIN1	NM_203364
chr11	34931403	34978182	HSA_CIRCpedia_4211	human_hg38	PDHX	ENST00000448838.7	Temporal, Liver_N6	+, +	+	hsa-PDHX_0025	PDHX,	PDHX	NM_001135024
chr11	36081652	36098461	HSA_CIRCpedia_4252	human_hg38	LDLRAD3	ENST00000524419.5	Heart, K562, Hs68, Diencephalon, HeLa_S3, A549, PA1, NHEK, H1, HUVEC, HepG2, Occipital, Forebrain, Cortex, AG04450, BJ, SH-SY5Y_D0_exp1, Parietal, H9, GM12878, Cerebellum, H9, Hs68, PA1, Liver_T13, Liver_N8, Liver_T11	+, +, +, +, +, +, +, +, +, +, +, +, +, +, +, +, +, +, +, +, +, +, +, +, +, +, +	+	hsa-LDLRAD3_0001	LDLRAD3,	LDLRAD3	NM_001304263
chr11	45979759	45979966	HSA_CIRCpedia_4422	human_hg38	PHF21A	NM_001352028	K562, GM12878, Forebrain, Occipital, Hs68, Liver_N15, Liver_T3, Liver_N6, Liver_T10, Liver_N13, Liver_T17, Liver_T18	-, -, -, -, -, -, -, -, -, -, -, -	-	hsa-PHF21A_0024	PHF21A,	PHF21A	NM_001352028
chr11	46076753	46092223	HSA_CIRCpedia_4427	human_hg38	PHF21A	NM_001352028	PA1, NHEK, H1, A549, Forebrain, SH-SY5Y_D4_exp2, HeLa_S3, Cerebellum, Hs68, Parietal, Temporal, GM12878, Cortex, SH-SY5Y_D2_exp1, AG04450, H9, Occipital, K562, SH-SY5Y_D0_exp1, HepG2, Heart, H9, Hs68, PA1, PA1, Diencephalon, Liver_T7, Liver_T12, Liver_T13, Liver_T14, Liver_N14, Liver_N10, Liver_N6, Liver_T11, Liver_N7, Liver, Liver_N13, Liver_N11, Liver_T15, Liver_N12, Liver_T10, Liver_N15, Thyro…	-, -, -, -, -, -, -, -, -, -, -, -, -, -, -, -, -, -, -, -, -, -, -, -, -, -, -, -, -, -, -, -, -, -, -, -, -, -, -, -, -, -, -, -, -, -, -, -, -, -, -, -, -, -, -, -, -, -	-	hsa-PHF21A_0002	NA	PHF21A	NM_001352028
chr11	46493607	46494204	HSA_CIRCpedia_4448	human_hg38	AMBRA1	NM_017749	Cerebellum, K562, Hs68, AG04450, HepG2, Diencephalon, HUVEC, Parietal, GM12878, HeLa_S3, H1, Temporal, SH-SY5Y_D2_exp1, BJ, PA1, Cortex, Occipital, H9, H9, Hs68, PA1, PA1, A549, Liver, Liver_T15, Liver_T14, Liver_N8, Liver_T12, Liver_N15, Stomach, Thyroid, Liver_N18, Liver_N17, Liver_T19, Liver_T20	-, -, -, -, -, -, -, -, -, -, -, -, -, -, -, -, -, -, -, -, -, -, -, -, -, -, -, -, -, -, -, -, -, -, -	-	hsa-AMBRA1_0003	AMBRA1,	AMBRA1	NM_017749
chr11	47284281	47284374	NA	NA	NA	NA	NA	NA	NA	NA	NA	MADD	NM_001376602
chr11	47347425	47348541	HSA_CIRCpedia_4562	human_hg38	MYBPC3	ENST00000545968.5	Heart, GM12878, Liver_N19	-, -, -	-	hsa-MYBPC3_0004	MYBPC3,	NA	NA
chr11	47502966	47506897	NA	NA	NA	NA	NA	NA	-	hsa-CELF1_0027	CELF1,	NA	NA
chr11	47625673	47627127	HSA_CIRCpedia_4609	human_hg38	MTCH2	NM_001317231	SK_N_SH, Occipital, Parietal, Temporal, Diencephalon, HepG2, GM12878, A549, Hs68, SH-SY5Y_D4_exp1, AG04450, SH-SY5Y_D2_exp1, Cerebellum, SH-SY5Y_D0_exp1, Cortex, SH-SY5Y_D8_exp2, H1, SH-SY5Y_D4_exp2, K562, Forebrain, H9, Hs68, Liver_T14, Liver_N6, Liver_T7, Liver_N10, Liver_N11, Liver_N3, Liver_N12, Liver, Liver_T3, Liver_T12, Liver_N13, Liver_N8, Liver_N15, Liver_T11, Kidney, Thyroid, Lung, Live…	-, -, -, -, -, -, -, -, -, -, -, -, -, -, -, -, -, -, -, -, -, -, -, -, -, -, -, -, -, -, -, -, -, -, -, -, -, -, -, -, -, -, -, -, -, -, -, -, -, -, -	-	hsa-MTCH2_0001	MTCH2,	MTCH2	NM_001317231
chr11	47634671	47639051	HSA_CIRCpedia_4621	human_hg38	MTCH2	NM_001317231	K562, HepG2, Parietal, Cortex, Hs68, Diencephalon, PA1, Liver_T12, Liver_N15, Liver, Liver_T18	-, -, -, -, -, -, -, -, -, -, -	-	hsa-MTCH2_0019	MTCH2,	MTCH2	NM_001317231
chr11	57491223	57491862	HSA_CIRCpedia_4712	human_hg38	SLC43A1	NM_001198810	Parietal, AG04450, Cortex, H9, HeLa_S3, BJ, H1, K562, Hs68, Diencephalon, GM12878, NHEK, Occipital, Heart, SH-SY5Y_D4_exp1, A549, Cerebellum, Temporal, PA1, SH-SY5Y_D4_exp2, HepG2, H9, PA1, Liver_N7, Liver_N10, Liver_N14, Liver_N15, Liver_N11, Liver_N6, Liver_N12, Liver, Liver_N8, Liver_T11, Liver_T8, Liver_N13, Liver_T14, Liver_T13, Liver_N3, Liver_T15, Liver_T12, Stomach, Kidney, Thyroid, Lung,…	-, -, -, -, -, -, -, -, -, -, -, -, -, -, -, -, -, -, -, -, -, -, -, -, -, -, -, -, -, -, -, -, -, -, -, -, -, -, -, -, -, -, -, -, -, -, -, -, -, -, -, -, -, -	-	hsa-SLC43A1_0001	SLC43A1,	SLC43A1	NM_001198810
chr11	59642879	59647913	HSA_CIRCpedia_4762	human_hg38	PATL1	ENST00000300146.9	Heart, Parietal, NHEK, HUVEC, BJ, K562, A549, Hs68, AG04450, HeLa_S3, GM12878, Liver, Liver_T8, Liver_T11, Liver_T17, Liver_N20, Liver_T20	-, -, -, -, -, -, -, -, -, -, -, -, -, -, -, -, -	-	hsa-PATL1_0009	PATL1,	PATL1	NM_152716
chr11	61271674	61274584	HSA_CIRCpedia_4784	human_hg38	VWCE	ENST00000301770.10	K562, Parietal, H9, H1, HepG2, HeLa_S3, Hs68, Occipital, Diencephalon, GM12878, Cortex, Cerebellum, Liver_T12, Liver_N15, Liver_N11, Liver_T14, Liver_N6, Liver_T15, Liver_T3, Liver_T8, Liver_T7, Liver_N20, Liver_N21, Liver_N17, Liver_T17, Liver_T20	-, -, -, -, -, -, -, -, -, -, -, -, -, -, -, -, -, -, -, -, -, -, -, -, -, -	-	hsa-VWCE_0001	VWCE,	VWCE	NM_152718
chr11	61313727	61313861	NA	NA	NA	NA	NA	NA	NA	NA	NA	DDB1	NM_001923
chr11	61321594	61323094	HSA_CIRCpedia_4801	human_hg38	DDB1	NM_001923	Hs68, AG04450, Heart, Temporal, PA1, Cortex, Parietal, GM12878, Occipital, NHEK, Diencephalon, Cerebellum, A549, Liver_T14, Liver, Liver_N15, Liver_N19	-, -, -, -, -, -, -, -, -, -, -, -, -, -, -, -, -	-	hsa-DDB1_0002	DDB1,	DDB1	NM_001923
chr11	61366044	61367998	HSA_CIRCpedia_4826	human_hg38	TMEM138	NM_001330281	Cerebellum, SH-SY5Y_D0_exp1, Temporal, AG04450, H9, GM12878, H1, Diencephalon, HUVEC, A549, Heart, SH-SY5Y_D4_exp2, Occipital, Parietal, K562, PA1, NHEK, Hs68, Cortex, HeLa_S3, BJ, SH-SY5Y_D0_exp2, SH-SY5Y_D2_exp1, Forebrain, SH-SY5Y_D4_exp1, SH-SY5Y_D8_exp2, H9, Hs68, PA1, PA1, HepG2, SK_N_SH, Liver_N10, Liver_N14, Liver_N15, Liver_N7, Liver_N8, Liver_T14, Liver_T12, Liver_T7, Liver_T13, Liver_T…	+, +, +, +, +, +, +, +, +, +, +, +, +, +, +, +, +, +, +, +, +, +, +, +, +, +, +, +, +, +, +, +, +, +, +, +, +, +, +, +, +, +, +, +, +, +, +, +, +, +, +, +, +, +, +, +, +, +, +, +, +, +, +, +, +, +, +, +, +	+	hsa-TMEM138_0003	TMEM138,	TMEM138	NM_001330281
chr11	61437624	61438080	NA	NA	NA	NA	NA	NA	+	hsa-RP11-286N22_0006	SDHAF2,	NA	NA
chr11	62519971	62522230	NA	NA	NA	NA	NA	NA	NA	NA	NA	NA	NA
chr11	62833543	62833617	NA	NA	NA	NA	NA	NA	NA	NA	NA	WDR74	NM_018093
chr11	62835560	62835694	NA	NA	NA	NA	NA	NA	NA	NA	NA	WDR74	NM_001307977
chr11	62884456	62884525	NA	NA	NA	NA	NA	NA	NA	NA	NA	SLC3A2	NM_001012662
chr11	65424391	65424639	NA	NA	NA	NA	NA	NA	NA	NA	NEAT1,	NA	NA
chr11	65435052	65437657	NA	NA	NA	NA	NA	NA	+	hsa-NEAT1_0003	NEAT1,	NA	NA
chr11	65436537	65437657	NA	NA	NA	NA	NA	NA	+	hsa-NEAT1_0004	NEAT1,	NA	NA
chr11	65501402	65501618	NA	NA	NA	NA	NA	NA	NA	NA	MALAT1,TALAM1,	NA	NA
chr11	65505259	65505408	NA	NA	NA	NA	NA	NA	NA	NA	NA	NA	NA
chr11	65864613	65864691	NA	NA	NA	NA	NA	NA	NA	NA	NA	MUS81	NM_001350283
chr11	66061685	66061998	HSA_CIRCpedia_5117	human_hg38	SF3B2	ENST00000528302.5	AG04450, PA1, BJ, Hs68, Diencephalon, HeLa_S3, Cortex, Occipital, Liver, Thyroid, Stomach, Liver_T18, Liver_N17, Liver_N22	+, +, +, +, +, +, +, +, +, +, +, +, +, +	NA	NA	NA	NA	NA
chr11	66238803	66239277	HSA_CIRCpedia_5125	human_hg38	PACS1	NM_018026	H1, HepG2, Occipital, HUVEC, GM12878, SH-SY5Y_D0_exp1, Heart, Cerebellum, Hs68, Temporal, AG04450, BJ, Parietal, NHEK, Diencephalon, K562, A549, PA1, HeLa_S3, Liver, Liver_T12, Liver_N15, Thyroid, Liver_T18, Liver_T19, Liver_T21	+, +, +, +, +, +, +, +, +, +, +, +, +, +, +, +, +, +, +, +, +, +, +, +, +, +	+	hsa-PACS1_0003	PACS1,	PACS1	NM_018026
chr11	66721083	66721440	HSA_CIRCpedia_155538	human_hg38	SPTBN2	ENST00000533211.5	Occipital, Liver_T14	-, -	-	hsa-SPTBN2_0003	SPTBN2,	SPTBN2	NM_006946
chr11	68082653	68082889	NA	NA	NA	NA	NA	NA	NA	NA	CHKA,	NA	NA
chr11	68515027	68519651	HSA_CIRCpedia_5303	human_hg38	PPP6R3	NM_001352379	SH-SY5Y_D0_exp1, GM12878, Hs68, Parietal, Cortex, Temporal, Diencephalon, Cerebellum, Occipital, K562, Forebrain, H9, PA1, H1, SH-SY5Y_D2_exp1, Heart, H9, Liver_T12, Liver_N3, Liver_N10, Liver_N13, Liver_N12, Liver_N6, Liver_N15, Liver_T15, Liver_T3, Liver_N7, Liver_N8, Liver_T13, Liver, Liver_N11, Liver_T14, Liver_N14, Stomach, Liver_T6, Thyroid, Lung, Liver_N20, Liver_T19, Liver_N17, Liver_N22,…	+, +, +, +, +, +, +, +, +, +, +, +, +, +, +, +, +, +, +, +, +, +, +, +, +, +, +, +, +, +, +, +, +, +, +, +, +, +, +, +, +, +, +, +, +	+	hsa-PPP6R3_0071	PPP6R3,	PPP6R3	NM_001352379
chr11	68761534	68761687	HSA_CIRCpedia_5355	human_hg38	CPT1A	ENST00000540367.5	HUVEC, GM12878, Hs68, AG04450, NHEK, Cortex, HeLa_S3, BJ, K562, Occipital, A549, Diencephalon, HepG2, Heart, H9, SK_N_SH, Liver_N12, Liver, Liver_N14, Liver_N6, Liver_N18, Liver_N17	-, -, -, -, -, -, -, -, -, -, -, -, -, -, -, -, -, -, -, -, -, -	-	hsa-CPT1A_0028	NA	CPT1A	NM_001031847
chr11	68793314	68796933	HSA_CIRCpedia_5370	human_hg38	CPT1A	ENST00000540367.5	SH-SY5Y_D0_exp1, HeLa_S3, Parietal, Hs68, Occipital, H9, BJ, NHEK, HUVEC, Liver_T15, Liver_N15, Liver_N13, Liver_N10, Liver_N11, Liver_N6, Liver_N3, Liver_N12, Liver_N14, Liver_N8, Liver, Liver_T14, Liver_T10, Liver_N18, Liver_N17, Liver_T20, Liver_N19, Liver_N22, Liver_T22, Liver_T17, Liver_T21, Liver_N21, Liver_N20, Liver_T18	-, -, -, -, -, -, -, -, -, -, -, -, -, -, -, -, -, -, -, -, -, -, -, -, -, -, -, -, -, -, -, -, -	NA	NA	NA	CPT1A	NM_001031847
chr11	70354300	70356254	HSA_CIRCpedia_5416	human_hg38	PPFIA1	NM_177423	Occipital, BJ, AG04450, Parietal, Cerebellum, Hs68, K562, SH-SY5Y_D4_exp2, Cortex, SH-SY5Y_D2_exp1, Temporal, Diencephalon, GM12878, Heart, SH-SY5Y_D0_exp1, A549, SH-SY5Y_D0_exp2, NHEK, H9, PA1, H1, HepG2, H9, Hs68, PA1, PA1, Forebrain, HeLa_S3, Liver_N7, Liver_N14, Liver_N10, Liver_T3, Liver_T13, Liver_T12, Liver_N3, Liver_T8, Liver_N15, Liver_T14, Liver_N13, Liver_N11, Liver_N8, Liver_T10, Live…	+, +, +, +, +, +, +, +, +, +, +, +, +, +, +, +, +, +, +, +, +, +, +, +, +, +, +, +, +, +, +, +, +, +, +, +, +, +, +, +, +, +, +, +, +, +, +, +, +, +, +, +, +, +, +, +, +, +, +, +, +, +, +	+	hsa-PPFIA1_0003	NA	NA	NA
chr11	71982760	71987111	HSA_CIRCpedia_5474	human_hg38	RNF121	ENST00000361756.7	Hs68, K562, A549, Occipital, Parietal, BJ, Cortex, PA1, Liver_T14, Liver_T10, Liver_N13	+, +, +, +, +, +, +, +, +, +, +	+	hsa-RNF121_0005	NA	RNF121	NM_001300926
chr11	71988725	71989171	NA	NA	NA	NA	NA	NA	+	hsa-RNF121_0009	RNF121,	NA	NA
chr11	71995449	71995551	HSA_CIRCpedia_5478	human_hg38	RNF121	ENST00000361756.7	K562, Cortex, Cerebellum, A549, HeLa_S3, Parietal, AG04450, Diencephalon, BJ, GM12878, PA1	+, +, +, +, +, +, +, +, +, +, +	NA	NA	NA	RNF121	NR_024147
chr11	72380280	72403052	HSA_CIRCpedia_74879	human_hg38	CLPB	ENST00000294053.7	Hs68	-	NA	NA	CLPB,	CLPB	NM_001258392
chr11	72580885	72581479	HSA_CIRCpedia_5494	human_hg38	PDE2A	NM_001143839	Cerebellum, Parietal, HeLa_S3, Occipital, Diencephalon, Cortex, Temporal, HepG2, Liver_N7, Liver_N11, Liver, Liver_N20, Liver_N17, Liver_T17	-, -, -, -, -, -, -, -, -, -, -, -, -, -	-	hsa-PDE2A_0001	PDE2A,	PDE2A	NM_001243784
chr11	72867864	72889945	HSA_CIRCpedia_5513	human_hg38	FCHSD2	ENST00000311172.11	SH-SY5Y_D4_exp1, Parietal, Cortex, Cerebellum, Diencephalon, AG04450, BJ, PA1, Hs68, HUVEC, Temporal, Occipital, NHEK, H9, Liver_T12, Liver_N11, Liver_N10, Liver_N13, Liver, Liver_T15, Liver_N7, Liver_N15, Stomach, Liver_N19, Liver_T17, Liver_N17, Liver_T22	-, -, -, -, -, -, -, -, -, -, -, -, -, -, -, -, -, -, -, -, -, -, -, -, -, -, -	-	hsa-FCHSD2_0018	FCHSD2,	FCHSD2	NM_014824
chr11	72984087	72989097	HSA_CIRCpedia_5524	human_hg38	FCHSD2	ENST00000311172.11	AG04450, Cortex, Heart, BJ, HUVEC, A549, HeLa_S3, Occipital, SH-SY5Y_D4_exp2, Temporal, K562, Cerebellum, Hs68, GM12878, Forebrain, Diencephalon, SH-SY5Y_D4_exp1, SH-SY5Y_D2_exp1, SH-SY5Y_D0_exp1, Parietal, PA1, SH-SY5Y_D8_exp2, Hs68, PA1, SH-SY5Y_D0_exp2, Liver_N3, Liver_N11, Liver_T7, Liver_N7, Liver_N15, Liver_T14, Liver_N14, Liver_N6, Liver_T15, Liver_N13, Liver, Liver_T11, Liver_T13, Liver_T…	-, -, -, -, -, -, -, -, -, -, -, -, -, -, -, -, -, -, -, -, -, -, -, -, -, -, -, -, -, -, -, -, -, -, -, -, -, -, -, -, -, -, -, -, -, -, -, -, -, -, -, -, -, -, -, -, -, -, -, -, -	-	hsa-FCHSD2_0006	FCHSD2,	FCHSD2	NM_014824
chr11	74118227	74118382	HSA_CIRCpedia_5579	human_hg38	C2CD3	ENST00000334126.11	K562, Diencephalon, Heart, Parietal, Occipital, GM12878, Cortex, Cerebellum, PA1, HeLa_S3, Hs68, Liver, Liver_N6, Thyroid, Liver_T21	-, -, -, -, -, -, -, -, -, -, -, -, -, -, -	-	hsa-C2CD3_0040	C2CD3,	C2CD3	NM_001286577
chr11	74859157	74863021	HSA_CIRCpedia_5614	human_hg38	XRRA1	ENST00000340360.10	BJ, GM12878, NHEK, H1, Parietal, K562, AG04450, Diencephalon, Heart, HeLa_S3, HepG2, A549, Cerebellum, PA1, HUVEC, Cortex, SH-SY5Y_D2_exp1, Occipital, Hs68, Liver_T3, Liver_N15, Liver_N13, Liver, Liver_N8, Liver_T14, Liver_N7, Liver_T15, Stomach, Liver_T17, Liver_T21, Liver_N21, Liver_N18, Liver_N20, Liver_N19	-, -, -, -, -, -, -, -, -, -, -, -, -, -, -, -, -, -, -, -, -, -, -, -, -, -, -, -, -, -, -, -, -, -	-	hsa-XRRA1_0001	XRRA1,	XRRA1	NM_001378157
chr11	77624962	77625818	HSA_CIRCpedia_5709	human_hg38	CLNS1A	ENST00000525428.5	HeLa_S3, Parietal, Temporal, Occipital, NHEK, Diencephalon, AG04450, HepG2, BJ, Cortex, SH-SY5Y_D0_exp1, SH-SY5Y_D4_exp1, Heart, Forebrain, SH-SY5Y_D0_exp2, H9, K562, SH-SY5Y_D4_exp2, H1, GM12878, A549, HUVEC, Cerebellum, SH-SY5Y_D2_exp1, PA1, Hs68, H9, Hs68, PA1, PA1, SH-SY5Y_D8_exp2, Liver_T15, Liver_T13, Liver_N12, Liver_T8, Liver_N15, Liver_T3, Liver, Liver_N6, Liver_N8, Liver_T10, Liver_N3, …	-, -, -, -, -, -, -, -, -, -, -, -, -, -, -, -, -, -, -, -, -, -, -, -, -, -, -, -, -, -, -, -, -, -, -, -, -, -, -, -, -, -, -, -, -, -, -, -, -, -, -, -, -, -, -, -, -, -, -, -, -, -, -, -, -, -, -	-	hsa-CLNS1A_0007	CLNS1A,	CLNS1A	NM_001293
chr11	77683709	77685159	HSA_CIRCpedia_5715	human_hg38	RSF1	ENST00000308488.10	Forebrain, HeLa_S3, AG04450, K562, Heart, Cortex, Diencephalon, SH-SY5Y_D4_exp2, Hs68, Parietal, SH-SY5Y_D0_exp1, PA1, Temporal, Cerebellum, Occipital, Liver_N7, Liver, Liver_N10, Liver_N14, Liver_N13, Liver_N11, Thyroid, Stomach	-, -, -, -, -, -, -, -, -, -, -, -, -, -, -, -, -, -, -, -, -, -, -	-	hsa-RSF1_0025	NA	RSF1	NM_016578
chr11	77683709	77693611	HSA_CIRCpedia_5717	human_hg38	RSF1	ENST00000308488.10	BJ, Forebrain, PA1, Diencephalon, K562, Occipital, Hs68, H9, Parietal, Temporal, SH-SY5Y_D4_exp1, A549, Cerebellum, Heart, H1, SH-SY5Y_D2_exp1, HeLa_S3, GM12878, Cortex, SH-SY5Y_D8_exp2, AG04450, SH-SY5Y_D0_exp1, H9, Hs68, PA1, Liver_N12, Liver_T15, Liver_N6, Liver_T13, Liver_N13, Liver_N11, Liver_N3, Liver_N14, Liver_N15, Liver_T14, Liver_T3, Liver_T10, Liver_N8, Liver, Liver_T8, Liver_T11, Live…	-, -, -, -, -, -, -, -, -, -, -, -, -, -, -, -, -, -, -, -, -, -, -, -, -, -, -, -, -, -, -, -, -, -, -, -, -, -, -, -, -, -, -, -, -, -, -, -, -, -, -, -, -, -, -, -, -, -, -, -, -	-	hsa-RSF1_0023	RSF1,	RSF1	NM_016578
chr11	77685104	77693611	HSA_CIRCpedia_5718	human_hg38	RSF1	ENST00000308488.10	H1, Temporal, HUVEC, AG04450, Cerebellum, Diencephalon, HeLa_S3, SH-SY5Y_D0_exp2, NHEK, Heart, PA1, Parietal, Occipital, K562, Cortex, Forebrain, SH-SY5Y_D0_exp1, A549, GM12878, Hs68, BJ, HepG2, H9, Hs68, Liver_N11, Liver_N7, Liver_T14, Liver, Liver_N10, Liver_T12, Liver_N6, Liver_N13, Liver_T13, Liver_N8, Stomach, Lung, Thyroid, Liver_N19, Liver_T18, Liver_T21, Liver_N21, Liver_N18, Liver_T20, L…	-, -, -, -, -, -, -, -, -, -, -, -, -, -, -, -, -, -, -, -, -, -, -, -, -, -, -, -, -, -, -, -, -, -, -, -, -, -, -, -, -, -, -, -	-	hsa-RSF1_0016	RSF1,	RSF1	NM_016578
chr11	77691158	77693611	HSA_CIRCpedia_5720	human_hg38	RSF1	ENST00000308488.10	Forebrain, A549, Cortex, H9, Temporal, HepG2, K562, SH-SY5Y_D2_exp1, Occipital, NHEK, Parietal, BJ, HeLa_S3, Hs68, PA1, GM12878, HUVEC, Heart, Diencephalon, H1, AG04450, Hs68, Cerebellum, Liver_T13, Liver_N13, Liver_N6, Liver_T8, Liver, Liver_N8, Liver_T7, Liver_N3, Kidney, Thyroid, Liver_N20, Liver_T21, Liver_N22, Liver_N18, Liver_N21	-, -, -, -, -, -, -, -, -, -, -, -, -, -, -, -, -, -, -, -, -, -, -, -, -, -, -, -, -, -, -, -, -, -, -, -, -, -	-	hsa-RSF1_0044	RSF1,	RSF1	NM_016578
chr11	77938650	77941251	HSA_CIRCpedia_5732	human_hg38	INTS4	ENST00000433818.6	NHEK, A549, GM12878, Hs68, Temporal, H1, Cerebellum, SH-SY5Y_D2_exp1, Parietal, HeLa_S3, K562, Occipital, Diencephalon, Cortex, Liver, Liver_T14, Liver_N11, Liver_N20, Liver_N18, Liver_N22, Liver_N17	-, -, -, -, -, -, -, -, -, -, -, -, -, -, -, -, -, -, -, -, -	NA	NA	INTS4,	INTS4	NM_033547
chr11	77955941	77981576	HSA_CIRCpedia_5735	human_hg38	INTS4	ENST00000433818.6	Hs68, H1, Cortex, Occipital, K562, Temporal, Diencephalon, Cerebellum, Liver_T14, Liver_N3, Liver_T12, Liver_T13, Liver_N11, Liver_N13, Liver_T15, Liver_T10, Liver_N14, Liver_N8, Liver_T11, Liver_N6, Liver_T3, Liver, Stomach, Liver_T22, Liver_T21, Liver_T19, Liver_N19	-, -, -, -, -, -, -, -, -, -, -, -, -, -, -, -, -, -, -, -, -, -, -, -, -, -, -	-	hsa-INTS4_0010	INTS4,	INTS4	NM_033547
chr11	78103979	78104453	HSA_CIRCpedia_5740	human_hg38	ALG8	ENST00000530608.5	HeLa_S3, Hs68, H9, AG04450, Parietal, NHEK, Diencephalon, K562, Occipital, BJ, PA1, GM12878, SH-SY5Y_D2_exp1, HUVEC, Liver, Liver_T15, Liver_N18	-, -, -, -, -, -, -, -, -, -, -, -, -, -, -, -, -	-	hsa-ALG8_0029	ALG8,	ALG8	NM_001007027
chr11	78119181	78121174	HSA_CIRCpedia_5755	human_hg38	ALG8	NM_001007027	PA1, SH-SY5Y_D4_exp2, GM12878, Temporal, K562, Hs68, BJ, Occipital, Heart, AG04450, Cerebellum, Diencephalon, Parietal, Cortex, SH-SY5Y_D2_exp1, H9, A549, SH-SY5Y_D4_exp1, Hs68, PA1, Forebrain, Liver_T8, Liver_N13, Liver_N3, Liver_T3, Liver_T10, Liver_N10, Liver_T14, Liver_N6, Liver, Liver_N8, Lung, Liver_N19, Liver_T19, Liver_T22, Liver_N18	-, -, -, -, -, -, -, -, -, -, -, -, -, -, -, -, -, -, -, -, -, -, -, -, -, -, -, -, -, -, -, -, -, -, -, -	-	hsa-ALG8_0008	NA	NA	NA
chr11	83206057	83236509	HSA_CIRCpedia_5824	human_hg38	ANKRD42	NM_001300975	Temporal, SH-SY5Y_D8_exp2, PA1, Diencephalon, AG04450, HepG2, NHEK, Parietal, Occipital, HeLa_S3, GM12878, BJ, Cerebellum, Cortex, Hs68, Hs68, Liver, Liver_N3, Liver_N10, Liver_N12, Liver_N11, Liver_N8, Liver_T11, Liver_N13, Thyroid, Lung, Liver_N19, Liver_N17, Liver_T22, Liver_N21, Liver_T21, Liver_N20, Liver_N18	+, +, +, +, +, +, +, +, +, +, +, +, +, +, +, +, +, +, +, +, +, +, +, +, +, +, +, +, +, +, +, +, +	+	hsa-ANKRD42_0001	ANKRD42,	ANKRD42	NM_001300975
chr11	83278725	83280260	HSA_CIRCpedia_5831	human_hg38	CCDC90B	NM_001286116	AG04450, K562, Parietal, HeLa_S3, BJ, Heart, NHEK, Occipital, HepG2, HUVEC, Cortex, Diencephalon, PA1, GM12878, A549, Cerebellum, Forebrain, Hs68, Temporal, PA1, Liver_N12, Liver_T7, Liver_N3, Liver_N13, Liver_N8, Liver_T13, Liver, Liver_N11, Thyroid, Liver_T18, Liver_T22, Liver_N21, Liver_N22, Liver_N17, Liver_N18, Liver_T21, Liver_N19	-, -, -, -, -, -, -, -, -, -, -, -, -, -, -, -, -, -, -, -, -, -, -, -, -, -, -, -, -, -, -, -, -, -, -, -, -	-	hsa-CCDC90B_0006	CCDC90B,	CCDC90B	NM_001286116
chr11	83532707	83541858	HSA_CIRCpedia_128444	human_hg38	DLG2	ENST00000280241.12	Parietal, Temporal, Cortex, Heart, Liver_N7, Liver_N14, Liver_N15, Liver_N20	-, -, -, -, -, -, -, -	-	hsa-DLG2_0006	DLG2,	DLG2	NM_001142702
chr11	83962884	83965468	HSA_CIRCpedia_128449	human_hg38	DLG2	ENST00000280241.12	Cortex, Parietal, Temporal, Liver_N12, Liver_N14, Liver_T10, Liver_T17	-, -, -, -, -, -, -	-	hsa-DLG2_0013	DLG2,	DLG2	NM_001142700
chr11	84059314	84073268	NA	NA	NA	NA	NA	NA	-	hsa-DLG2_0011	DLG2,	NA	NA
chr11	85976622	85981228	HSA_CIRCpedia_5864	human_hg38	PICALM	NM_001008660	GM12878, BJ, PA1, AG04450, H9, H1, A549, K562, HeLa_S3, Hs68, H9, Hs68, Liver_N13, Liver_T14, Liver_N11, Liver_T13, Liver_N12, Liver_N15, Liver_N3, Liver, Liver_T18, Liver_N17	-, -, -, -, -, -, -, -, -, -, -, -, -, -, -, -, -, -, -, -, -, -	-	hsa-PICALM_0095	PICALM,	PICALM	NM_001008660
chr11	85981128	85981228	NA	NA	NA	NA	NA	NA	NA	NA	NA	PICALM	NM_001008660
chr11	85981744	85982003	HSA_CIRCpedia_5878	human_hg38	PICALM	NM_001008660	BJ, AG04450, K562, GM12878, PA1, NHEK, HeLa_S3, Hs68, A549, Temporal, Cortex, Occipital, Heart, HepG2, Cerebellum, Diencephalon, PA1, Parietal, Liver_N13, Liver_T13, Liver_T8, Liver_N6, Liver, Liver_N7, Thyroid, Liver_N22, Liver_T18, Liver_T19, Liver_N19, Liver_N18	-, -, -, -, -, -, -, -, -, -, -, -, -, -, -, -, -, -, -, -, -, -, -, -, -, -, -, -, -, -	-	hsa-PICALM_0090	PICALM,	PICALM	NM_001008660
chr11	85996825	86031611	HSA_CIRCpedia_5894	human_hg38	PICALM	NM_001008660	H9, Heart, HUVEC, AG04450, BJ, Parietal, SH-SY5Y_D4_exp1, K562, Cortex, NHEK, A549, SH-SY5Y_D8_exp2, Occipital, SH-SY5Y_D2_exp1, HeLa_S3, PA1, SH-SY5Y_D0_exp1, H1, SK_N_SH, Hs68, GM12878, Forebrain, Cerebellum, HepG2, H9, Hs68, PA1, PA1, Diencephalon, Temporal, Liver_N14, Liver_T14, Liver_T10, Liver_T8, Liver_T12, Liver_N11, Liver_T11, Liver_N12, Liver_N6, Liver_T3, Liver_T15, Liver_N15, Liver_N1…	-, -, -, -, -, -, -, -, -, -, -, -, -, -, -, -, -, -, -, -, -, -, -, -, -, -, -, -, -, -, -, -, -, -, -, -, -, -, -, -, -, -, -, -, -, -, -, -, -, -, -, -, -, -, -, -, -, -, -, -, -, -, -, -, -, -, -	-	hsa-PICALM_0001	PICALM,	PICALM	NM_001008660
chr11	86306244	86306482	HSA_CIRCpedia_5920	human_hg38	HIKESHI	ENST00000533986.5	SH-SY5Y_D0_exp1, SH-SY5Y_D0_exp2, GM12878, Parietal, SH-SY5Y_D2_exp1, Temporal, Forebrain, H9, Occipital, K562, Hs68, Cerebellum, PA1, NHEK, Cortex, Diencephalon, H1, HUVEC, AG04450, Heart, HepG2, H9, PA1, PA1, Liver_N15, Liver_T8, Liver_N7, Liver_N8, Liver_N11, Liver_T10, Liver_N6, Liver_T14, Liver_T15, Liver_N14, Liver_T3, Stomach, Lung, Liver_T18, Liver_N19, Liver_N21, Liver_N20, Liver_N18	+, +, +, +, +, +, +, +, +, +, +, +, +, +, +, +, +, +, +, +, +, +, +, +, +, +, +, +, +, +, +, +, +, +, +, +, +, +, +, +, +, +	+	hsa-HIKESHI_0001	HIKESHI,	HIKESHI	NM_001322404
chr11	87067693	87091395	HSA_CIRCpedia_5930	human_hg38	TMEM135	ENST00000340353.11	Heart, Temporal, Hs68, Forebrain, Parietal, AG04450, BJ, Cerebellum, HeLa_S3, K562, H1, Diencephalon, Cortex, H9, PA1, GM12878, NHEK, A549, HUVEC, Occipital, Hs68, Liver_T7, Liver_N11, Liver_N10, Liver, Liver_T15, Liver_N7, Liver_N3, Liver_T10, Liver_N13, Liver_T11, Liver_T8, Liver_N14, Liver_T3, Liver_N15, Stomach, Lung, Liver_T21, Liver_T19, Liver_T17, Liver_N22, Liver_N21, Liver_N17, Liver_T20…	+, +, +, +, +, +, +, +, +, +, +, +, +, +, +, +, +, +, +, +, +, +, +, +, +, +, +, +, +, +, +, +, +, +, +, +, +, +, +, +, +, +, +, +, +, +, +, +	+	hsa-TMEM135_0001	TMEM135,	TMEM135	NM_001168724
chr11	89400016	89402542	HSA_CIRCpedia_5970	human_hg38	NOX4	NM_001291929	SH-SY5Y_D0_exp1, Occipital, Cortex, Hs68, SH-SY5Y_D8_exp2, Parietal, HUVEC, Cerebellum, AG04450, Heart, H9, BJ, PA1, Forebrain, SH-SY5Y_D4_exp1, Temporal, Diencephalon, H9, H9, PA1, PA1, Liver_T7, Liver_T8, Liver_T12, Liver_T15, Liver_N15, Liver_N8, Liver_T3, Stomach, Thyroid, Kidney, Lung, Liver_N18, Liver_T20, Liver_T21, Liver_T19, Liver_T17, Liver_T22	-, -, -, -, -, -, -, -, -, -, -, -, -, -, -, -, -, -, -, -, -, -, -, -, -, -, -, -, -, -, -, -, -, -, -, -, -, -	-	hsa-NOX4_0018	NOX4,	NOX4	NM_001291929
chr11	90158144	90159337	HSA_CIRCpedia_5992	human_hg38	NAALAD2	ENST00000534061.5	PA1, Cortex, Diencephalon, SH-SY5Y_D2_exp1, Occipital, Parietal, PA1, PA1, Hs68	+, +, +, +, +, +, +, +, +	+	hsa-NAALAD2_0013	NAALAD2,	NAALAD2	NM_005467
chr11	94821529	94831541	HSA_CIRCpedia_6139	human_hg38	AMOTL1	ENST00000317829.12	PA1, Occipital, HUVEC, K562, H1, H9, SH-SY5Y_D2_exp1, SH-SY5Y_D0_exp1, Parietal, BJ, Hs68, NHEK, HeLa_S3, SH-SY5Y_D4_exp2, Diencephalon, H9, Hs68, PA1, Forebrain, Liver_T3, Liver_N7, Liver_T11, Liver_N14, Liver_N8, Liver_N11, Liver_T14, Liver_N13, Liver_N19, Liver_N17	+, +, +, +, +, +, +, +, +, +, +, +, +, +, +, +, +, +, +, +, +, +, +, +, +, +, +, +, +	+	hsa-AMOTL1_0005	AMOTL1,	AMOTL1	NM_001301007
chr11	102362895	102368548	HSA_CIRCpedia_3037	human_hg38	BIRC2	NM_001166	SH-SY5Y_D4_exp1, Diencephalon, Cerebellum, Heart, Parietal, AG04450, Occipital, PA1, Cortex, SH-SY5Y_D4_exp2, K562, Temporal, Hs68, Hs68, PA1, Liver_N10, Liver_N12, Liver_N14, Liver_T7, Liver_T11, Liver_T12, Liver_N6, Liver_T13, Liver_N11, Liver_T14, Liver_N3, Liver_T10, Liver_N13, Liver_T3, Liver_N7, Liver, Liver_N15, Kidney, Lung, Stomach, Liver_T21, Liver_N19, Liver_T22, Liver_T19, Liver_N22, …	+, +, +, +, +, +, +, +, +, +, +, +, +, +, +, +, +, +, +, +, +, +, +, +, +, +, +, +, +, +, +, +, +, +, +, +, +, +, +, +, +, +, +, +, +, +	+	hsa-BIRC2_0002	BIRC2,	BIRC2	NM_001166
chr11	103303092	103323990	HSA_CIRCpedia_3062	human_hg38	DYNC2H1	ENST00000375735.6	H1, Temporal, Hs68, SH-SY5Y_D0_exp1, BJ, Occipital, H9, Diencephalon, NHEK, Cerebellum, Parietal, AG04450, Heart, PA1, Cortex, SH-SY5Y_D8_exp2, A549, HeLa_S3, HUVEC, Forebrain, SK_N_SH, Hs68, PA1, PA1, Liver_T7, Liver_N6, Liver_T8, Liver_N10, Liver_N15, Liver_N7, Liver, Stomach, Thyroid, Lung, Liver_N17, Liver_T21, Liver_N22, Liver_N19, Liver_T17	+, +, +, +, +, +, +, +, +, +, +, +, +, +, +, +, +, +, +, +, +, +, +, +, +, +, +, +, +, +, +, +, +, +, +, +, +, +, +	+	hsa-DYNC2H1_0018	DYNC2H1,	DYNC2H1	NM_001080463
chr11	103996064	104000237	HSA_CIRCpedia_143113	human_hg38	PDGFD	NM_033135	Parietal, Temporal, Occipital, Diencephalon, H9, Liver_T7, Liver_N13, Liver_T11, Liver_N11, Liver_N18, Liver_T17, Liver_T22	-, -, -, -, -, -, -, -, -, -, -, -	-	hsa-PDGFD_0004	PDGFD,	PDGFD	NM_033135
chr11	103996064	104000255	HSA_CIRCpedia_3071	human_hg38	PDGFD	ENST00000393158.6	Temporal, Parietal, Diencephalon, Cortex, Occipital, Liver_N6, Liver_T6, Liver_T17, Liver_N18	-, -, -, -, -, -, -, -, -	-	hsa-PDGFD_0001	PDGFD,	PDGFD	NM_025208
chr11	106859677	106859970	NA	NA	NA	NA	NA	NA	NA	NA	NA	NA	NA
chr11	106978618	106986131	HSA_CIRCpedia_3078	human_hg38	GUCY1A2	NM_000855	SH-SY5Y_D4_exp2, AG04450, H1, BJ, A549, H9, Forebrain, Cerebellum, Heart, Temporal, Cortex, Occipital, Parietal, Hs68, SH-SY5Y_D0_exp1, GM12878, H9, Hs68, Diencephalon, Liver_T15, Liver_N8, Liver_T10, Liver_T7, Liver_N7, Liver_T3, Liver_N12, Liver_T13, Liver_N3, Liver, Liver_N14, Liver_N13, Liver_T8, Liver_N6, Stomach, Liver_T6, Lung, Thyroid, Liver_N19, Liver_T22, Liver_N20, Liver_N18, Liver_T19…	-, -, -, -, -, -, -, -, -, -, -, -, -, -, -, -, -, -, -, -, -, -, -, -, -, -, -, -, -, -, -, -, -, -, -, -, -, -, -, -, -, -, -, -, -, -, -, -	-	hsa-GUCY1A2_0001	GUCY1A2,	GUCY1A2	NM_000855
chr11	108172198	108173851	HSA_CIRCpedia_3119	human_hg38	NPAT	NM_001321307	Diencephalon, Cortex, H1, HeLa_S3, HepG2, AG04450, Occipital, GM12878, K562, Hs68, Temporal, PA1, Liver_N12, Liver_T12, Liver_N15, Liver_N3, Lung, Liver_T18, Liver_T21, Liver_N17, Liver_N19, Liver_N22, Liver_N21, Liver_T17	-, -, -, -, -, -, -, -, -, -, -, -, -, -, -, -, -, -, -, -, -, -, -, -	-	hsa-NPAT_0001	NPAT,	NPAT	NM_001321307
chr11	108267170	108267342	HSA_CIRCpedia_3156	human_hg38	ATM	ENST00000527805.5	SH-SY5Y_D4_exp2, H9, SH-SY5Y_D0_exp1, H1, Diencephalon, Heart, SK_N_SH, A549, BJ, Temporal, Parietal, AG04450, NHEK, Forebrain, SH-SY5Y_D2_exp1, SH-SY5Y_D0_exp2, K562, Hs68, PA1, Cerebellum, GM12878, Occipital, Cortex, H9, Hs68, PA1, PA1, Liver_T7, Liver_N6, Liver, Liver_T15, Liver_T3, Liver_N7, Liver_N15, Liver_T12, Liver_N8, Liver_N14, Liver_N10, Liver_N13, Liver_T14, Liver_N11, Liver_N3, Liver…	+, +, +, +, +, +, +, +, +, +, +, +, +, +, +, +, +, +, +, +, +, +, +, +, +, +, +, +, +, +, +, +, +, +, +, +, +, +, +, +, +, +, +, +, +, +, +, +, +, +, +, +, +, +, +, +, +	+	hsa-ATM_0006	ATM,	ATM	NM_000051
chr11	110431323	110431428	NA	NA	NA	NA	NA	NA	NA	NA	NA	NA	NA
chr11	110435833	110457047	HSA_CIRCpedia_3225	human_hg38	FDX1	ENST00000260270.2	Diencephalon, K562, Parietal, Cerebellum, Hs68, Cortex, Temporal, Occipital, Liver, Liver_T13, Liver_N7, Liver_N12, Thyroid	+, +, +, +, +, +, +, +, +, +, +, +, +	+	hsa-FDX1_0001	FDX1,	FDX1	NM_004109
chr11	111752158	111753577	HSA_CIRCpedia_3235	human_hg38	PPP2R1B	ENST00000311129.9	Cerebellum, HUVEC, GM12878, AG04450, Occipital, Diencephalon, K562, Temporal, HepG2, Parietal, A549, BJ, H1, Hs68, Cortex, HeLa_S3, H9, Heart, NHEK, Liver_N3, Liver_T11, Liver_N6, Liver_N14, Liver_T15, Liver_T8, Liver_N10, Liver_T7, Liver_N13, Liver_N15, Liver_N12, Liver_T13, Liver_N8, Liver_T14, Liver, Thyroid, Liver_N20, Liver_N19, Liver_N21, Liver_T20, Liver_N17, Liver_T22, Liver_N18, Liver_N22	-, -, -, -, -, -, -, -, -, -, -, -, -, -, -, -, -, -, -, -, -, -, -, -, -, -, -, -, -, -, -, -, -, -, -, -, -, -, -, -, -, -, -	-	hsa-PPP2R1B_0006	PPP2R1B,	PPP2R1B	NM_181699
chr11	114526622	114540760	NA	NA	NA	NA	NA	NA	+	hsa-NXPE1_0001	NXPE2,	NA	NA
chr11	117152440	117163892	HSA_CIRCpedia_3335	human_hg38	PAFAH1B2	ENST00000527958.5	NHEK, Parietal, Heart, Temporal, GM12878, H9, SH-SY5Y_D0_exp2, Cortex, H1, Cerebellum, Hs68, K562, Forebrain, SH-SY5Y_D4_exp1, HeLa_S3, AG04450, Occipital, SH-SY5Y_D2_exp1, SH-SY5Y_D0_exp1, PA1, SH-SY5Y_D4_exp2, Diencephalon, BJ, HUVEC, A549, H9, Hs68, PA1, PA1, Liver_T8, Liver, Liver_T13, Liver_T3, Liver_T12, Liver_N3, Liver_N11, Liver_T7, Liver_N7, Liver_T11, Liver_N15, Liver_T10, Liver_T15, Li…	+, +, +, +, +, +, +, +, +, +, +, +, +, +, +, +, +, +, +, +, +, +, +, +, +, +, +, +, +, +, +, +, +, +, +, +, +, +, +, +, +, +, +, +, +, +, +, +, +, +, +, +, +, +, +, +, +, +, +, +, +, +, +, +, +	+	hsa-PAFAH1B2_0004	PAFAH1B2,	PAFAH1B2	NM_002572
chr11	117295170	117295262	NA	NA	NA	NA	NA	NA	NA	NA	NA	BACE1	NM_138971
chr11	118509135	118512025	HSA_CIRCpedia_3385	human_hg38	KMT2A	NM_001197104	Hs68, Heart, H9, Diencephalon, PA1, K562, SH-SY5Y_D0_exp1, Liver_T14, Liver_N13, Liver_T15, Lung, Stomach, Liver_N22, Liver_N17	+, +, +, +, +, +, +, +, +, +, +, +, +, +	+	hsa-KMT2A_0004	KMT2A,	KMT2A	NM_001197104
chr11	118556905	118559864	HSA_CIRCpedia_3390	human_hg38	IFT46	ENST00000264021.7	Cortex, K562, Heart, Cerebellum, GM12878, Hs68, Parietal, SH-SY5Y_D4_exp2, A549, Forebrain, Occipital, Temporal, PA1, HeLa_S3, Diencephalon, PA1, Liver_N13, Liver, Liver_T7, Liver_N12, Thyroid, Stomach, Liver_N22, Liver_N18, Liver_N17, Liver_N19, Liver_N21	-, -, -, -, -, -, -, -, -, -, -, -, -, -, -, -, -, -, -, -, -, -, -, -, -, -, -	-	hsa-IFT46_0002	IFT46,	IFT46	NM_020153
chr11	118779631	118781184	HSA_CIRCpedia_3425	human_hg38	DDX6	NM_001257191	Parietal, Cerebellum, Hs68, Cortex, PA1, Occipital, PA1, PA1, H9, Liver_T15, Liver_N13	-, -, -, -, -, -, -, -, -, -, -	-	hsa-DDX6_0021	DDX6,	DDX6	NM_001257191
chr11	119076896	119077647	HSA_CIRCpedia_66928	human_hg38	VPS11	ENST00000621676.4	Parietal, Hs68, Cortex, Diencephalon, Occipital, Temporal, Hs68, Liver_N7, Liver_T20, Liver_N22	+, +, +, +, +, +, +, +, +, +	+	hsa-VPS11_0001	VPS11,	VPS11	NM_001290185
chr11	120475339	120477526	HSA_CIRCpedia_3511	human_hg38	ARHGEF12	NM_001198665	Parietal, Heart, Diencephalon, Occipital, K562, A549, BJ, PA1, Forebrain, Cerebellum, GM12878, AG04450, HUVEC, Temporal, H9, Cortex, Hs68, PA1, Hs68, Liver_T15, Liver_N3, Liver_T3, Liver_N10, Liver_N14, Liver_N11, Liver_T14, Liver_N6, Liver_N13, Liver_N7, Liver_N12, Liver_N15, Liver, Stomach, Thyroid, Kidney, Lung, Liver_T22, Liver_T20, Liver_T18, Liver_T19, Liver_N21, Liver_N22, Liver_T17, Liver…	+, +, +, +, +, +, +, +, +, +, +, +, +, +, +, +, +, +, +, +, +, +, +, +, +, +, +, +, +, +, +, +, +, +, +, +, +, +, +, +, +, +, +, +, +, +, +, +	+	hsa-ARHGEF12_0043	ARHGEF12,	ARHGEF12	NM_001198665
chr11	120476660	120477526	HSA_CIRCpedia_3512	human_hg38	ARHGEF12	NM_001198665	Occipital, Heart, SH-SY5Y_D8_exp2, Temporal, A549, H1, PA1, Diencephalon, HUVEC, SH-SY5Y_D2_exp1, Hs68, HeLa_S3, AG04450, Forebrain, BJ, GM12878, SH-SY5Y_D0_exp1, Parietal, H9, NHEK, Cortex, K562, Cerebellum, H9, Hs68, PA1, Liver_T15, Liver_N7, Liver_N13, Liver_T7, Liver_N15, Liver_N11, Liver_N8, Liver_T12, Liver_T10, Liver_T13, Liver, Liver_N12, Liver_N3, Liver_N14, Liver_T14, Liver_N6, Liver_T8…	+, +, +, +, +, +, +, +, +, +, +, +, +, +, +, +, +, +, +, +, +, +, +, +, +, +, +, +, +, +, +, +, +, +, +, +, +, +, +, +, +, +, +, +, +, +, +, +, +, +, +, +, +, +, +, +, +, +, +, +, +, +, +	+	hsa-ARHGEF12_0044	ARHGEF12,	ARHGEF12	NM_001198665
chr11	120653687	120660400	HSA_CIRCpedia_342871	human_hg38	GRIK4	ENST00000638419.1	AG04450, H9, GM12878, Liver_T18	+, +, +, +	+	hsa-GRIK4_0024	GRIK4,	NA	NA
chr11	123594081	123596037	HSA_CIRCpedia_3584	human_hg38	GRAMD1B	ENST00000638157.1	Cortex, GM12878, Occipital, HepG2, HeLa_S3, Temporal, Hs68, Parietal, Cerebellum, SH-SY5Y_D0_exp1, Diencephalon, Hs68, Liver_T11, Liver_N11, Liver_T15, Liver_N12, Liver_T12, Liver_N17, Liver_T17, Liver_N19	+, +, +, +, +, +, +, +, +, +, +, +, +, +, +, +, +, +, +, +	+	hsa-GRAMD1B_0003	GRAMD1B,	GRAMD1B	NM_001367421
chr11	126379676	126380043	NA	NA	NA	NA	NA	NA	NA	NA	ST3GAL4,	NA	NA
chr11	126413564	126414059	NA	NA	NA	NA	NA	NA	NA	NA	NA	NA	NA
chr11	128460660	128460790	NA	NA	NA	NA	NA	NA	NA	NA	NA	NA	NA
chr11	128772985	128773051	NA	NA	NA	NA	NA	NA	NA	NA	NA	FLI1	NM_001167681
chr11	129040927	129164427	HSA_CIRCpedia_3705	human_hg38	ARHGAP32	ENST00000310343.13	H9, Temporal, Hs68, Parietal, Occipital, A549, Cortex, Diencephalon, PA1, Liver_N11, Liver_T15, Liver, Liver_T19	-, -, -, -, -, -, -, -, -, -, -, -, -	-	hsa-ARHGAP32_0006	ARHGAP32,	ARHGAP32	NM_001142685
chr11	129123445	129164427	HSA_CIRCpedia_3714	human_hg38	ARHGAP32	ENST00000310343.13	Temporal, SH-SY5Y_D4_exp2, Cerebellum, Cortex, SH-SY5Y_D8_exp2, PA1, HepG2, Forebrain, BJ, Diencephalon, Occipital, Hs68, HeLa_S3, H9, A549, H1, Heart, AG04450, Parietal, H9, Hs68, PA1, PA1, Liver_T12, Liver_N13, Liver_T8, Liver_T11, Liver_N15, Liver_N3, Liver_N12, Liver, Liver_T15, Liver_T14, Liver_N11, Liver_N6, Liver_N7, Liver_T13, Liver_N14, Liver_T6, Thyroid, Lung, Stomach, Liver_N21, Liver_…	-, -, -, -, -, -, -, -, -, -, -, -, -, -, -, -, -, -, -, -, -, -, -, -, -, -, -, -, -, -, -, -, -, -, -, -, -, -, -, -, -, -, -, -, -, -, -, -, -, -, -, -	-	hsa-ARHGAP32_0001	ARHGAP32,	ARHGAP32	NM_001142685
chr11_KI270831v1_alt	1030	10224	HSA_CIRCpedia_343887	human_hg38	KCNQ1	NM_181798	Cerebellum, Heart, Liver_N17	+, +, +	NA	NA	NA	KCNQ1	NM_000218
chr12	6526286	6526371	HSA_CIRCpedia_9367	human_hg38	NCAPD2	ENST00000315579.9	AG04450, GM12878, K562, BJ	+, +, +, +	NA	NA	NA	NCAPD2	NM_014865
chr12	6938924	6939149	NA	NA	NA	NA	NA	NA	NA	NA	NA	NA	NA
chr12	9680922	9694969	NA	NA	NA	NA	NA	NA	+	hsa-CLEC2D_0002	CLEC2D,	NA	NA
chr12	11869423	11869969	HSA_CIRCpedia_7064	human_hg38	ETV6	NM_001987	AG04450, A549, Heart, Hs68, H1, GM12878, BJ, Temporal, Occipital, Diencephalon, H9, SH-SY5Y_D0_exp1, Cerebellum, PA1, Parietal, Cortex, Forebrain, Hs68, PA1, PA1, Liver_T8, Liver_N13, Liver_N15, Liver_N11, Liver_T13, Liver_T11, Liver_T6, Lung, Liver_N22, Liver_T18, Liver_N18, Liver_T19, Liver_N20, Liver_T17, Liver_N19	+, +, +, +, +, +, +, +, +, +, +, +, +, +, +, +, +, +, +, +, +, +, +, +, +, +, +, +, +, +, +, +, +, +, +	+	hsa-ETV6_0002	NA	NA	NA
chr12	12635776	12635974	HSA_CIRCpedia_7628	human_hg38	CREBL2	ENST00000540224.1	Diencephalon, PA1, SH-SY5Y_D4_exp1, Cerebellum, H9, Forebrain, Temporal, Parietal, Heart, Occipital, AG04450, Hs68, Cortex, Hs68, PA1, PA1, Liver_T13, Liver_N14, Liver_N8, Liver_T14, Liver_N7, Liver_N12, Liver_T15, Liver_N13, Liver_N6, Liver_N11, Liver_N15, Liver_T12, Liver_T11, Lung, Liver_T19, Liver_N22, Liver_T17, Liver_N19, Liver_N17, Liver_T22, Liver_T21, Liver_N18	+, +, +, +, +, +, +, +, +, +, +, +, +, +, +, +, +, +, +, +, +, +, +, +, +, +, +, +, +, +, +, +, +, +, +, +, +, +	+	hsa-CREBL2_0002	CREBL2,	CREBL2	NM_001310
chr12	14456560	14457295	HSA_CIRCpedia_7831	human_hg38	ATF7IP	NM_001286515	Cerebellum, PA1, Temporal, GM12878, Parietal, K562, Diencephalon, A549, Hs68, HeLa_S3, Cortex, Forebrain, H1, NHEK, AG04450, Occipital, H9, Liver, Liver_N13, Liver_N12, Liver_N10, Liver_N6, Liver_N11, Liver_T13, Liver_T14, Stomach, Thyroid, Liver_T17, Liver_N20, Liver_T19, Liver_T21, Liver_T18, Liver_N18, Liver_N17, Liver_N19	+, +, +, +, +, +, +, +, +, +, +, +, +, +, +, +, +, +, +, +, +, +, +, +, +, +, +, +, +, +, +, +, +, +, +	+	hsa-ATF7IP_0022	ATF7IP,	ATF7IP	NM_018179
chr12	19345841	19354002	HSA_CIRCpedia_7894	human_hg38	PLEKHA5	NM_001143821	Hs68, Temporal, PA1, Cortex, Occipital, AG04450, Cerebellum, Diencephalon, Parietal, PA1, Liver_T10, Liver_T14, Liver_T12, Liver_N6, Liver_N14, Liver_N11, Liver_N3, Thyroid, Liver_N19, Liver_N17, Liver_N18, Liver_T21	+, +, +, +, +, +, +, +, +, +, +, +, +, +, +, +, +, +, +, +, +, +	+	hsa-PLEKHA5_0003	NA	PLEKHA5	NM_001143821
chr12	22249005	22287293	HSA_CIRCpedia_119017	human_hg38	ST8SIA1	ENST00000396037.8	Forebrain, Diencephalon, Temporal, Occipital, Cerebellum, Liver_T12, Liver_T20	-, -, -, -, -, -, -	-	hsa-ST8SIA1_0001	ST8SIA1,	ST8SIA1	NM_001304450
chr12	22490122	22506819	HSA_CIRCpedia_7968	human_hg38	C2CD5	NM_001286173	Occipital, Parietal, BJ, AG04450, K562, Diencephalon, H1, Cortex, Temporal, Heart, Cerebellum, PA1, SH-SY5Y_D2_exp1, Hs68, H9, Hs68, PA1, Liver_N15, Liver_T11, Liver_T12, Liver_N14, Liver_T3, Liver_T14, Stomach, Lung, Liver_T21, Liver_N20, Liver_N22, Liver_T19	-, -, -, -, -, -, -, -, -, -, -, -, -, -, -, -, -, -, -, -, -, -, -, -, -, -, -, -, -	-	hsa-C2CD5_0030	C2CD5,	C2CD5	NM_001286173
chr12	22493222	22506819	HSA_CIRCpedia_7969	human_hg38	C2CD5	NM_001286173	PA1, K562, Cortex, Diencephalon, Cerebellum, SH-SY5Y_D0_exp2, H9, Hs68, Heart, Occipital, GM12878, Temporal, A549, H1, HUVEC, Forebrain, Parietal, PA1, Liver_N13, Liver, Liver_N7, Liver_N12, Liver_T12, Lung, Liver_T6, Liver_N17, Liver_T17, Liver_T21, Liver_T20, Liver_T18	-, -, -, -, -, -, -, -, -, -, -, -, -, -, -, -, -, -, -, -, -, -, -, -, -, -, -, -, -, -	-	hsa-C2CD5_0031	C2CD5,	C2CD5	NM_001286173
chr12	24180058	24180212	NA	NA	NA	NA	NA	NA	NA	NA	SOX5,	NA	NA
chr12	26996741	26999676	HSA_CIRCpedia_8113	human_hg38	TM7SF3	NM_016551	PA1, Cerebellum, HepG2, BJ, HeLa_S3, SH-SY5Y_D2_exp1, Parietal, H1, Cortex, Temporal, A549, Forebrain, Occipital, K562, Hs68, AG04450, GM12878, Diencephalon, NHEK, SH-SY5Y_D0_exp1, Hs68, PA1, PA1, H9, Liver_T3, Liver_T7, Liver_T15, Liver_N7, Liver, Liver_N14, Liver_N15, Liver_N6, Liver_T8, Liver_T14, Liver_T10, Liver_N11, Liver_T12, Liver_N13, Liver_N12, Liver_N3, Liver_N10, Liver_N22, Liver_N17,…	-, -, -, -, -, -, -, -, -, -, -, -, -, -, -, -, -, -, -, -, -, -, -, -, -, -, -, -, -, -, -, -, -, -, -, -, -, -, -, -, -, -, -, -, -, -, -, -, -, -, -, -, -	-	hsa-TM7SF3_0005	TM7SF3,	TM7SF3	NM_016551
chr12	27030733	27032681	NA	NA	NA	NA	NA	NA	+	hsa-MED21_0006	n/a	NA	NA
chr12	27654721	27656730	HSA_CIRCpedia_119030	human_hg38	PPFIBP1	NM_001198915	Temporal, Parietal, Cerebellum, Cortex, Diencephalon, Occipital, Liver_N13, Liver_N11, Liver_N12, Liver_N6, Liver_N15, Liver, Liver_N7, Liver_T21, Liver_N17, Liver_N21, Liver_T19, Liver_T22, Liver_T17	+, +, +, +, +, +, +, +, +, +, +, +, +, +, +, +, +, +, +	+	hsa-PPFIBP1_0008	PPFIBP1,	PPFIBP1	NM_001198915
chr12	27676427	27676599	HSA_CIRCpedia_8140	human_hg38	PPFIBP1	NM_001198915	Parietal, H9, Diencephalon, A549, Occipital, Hs68, HeLa_S3, Heart, AG04450, H1, Liver_T11, Liver_T15, Liver_N11, Liver_N21	+, +, +, +, +, +, +, +, +, +, +, +, +, +	+	hsa-PPFIBP1_0038	NA	NA	NA
chr12	27719807	27724186	HSA_CIRCpedia_8149	human_hg38	MRPS35	ENST00000081029.7	Heart, GM12878, SH-SY5Y_D0_exp1, Parietal, Temporal, NHEK, PA1, A549, Cortex, Diencephalon, BJ, Hs68, H1, Cerebellum, Occipital, AG04450, K562, PA1, Liver_T7, Liver_N3, Liver_T15, Liver, Liver_N10, Liver_N7, Liver_N19	+, +, +, +, +, +, +, +, +, +, +, +, +, +, +, +, +, +, +, +, +, +, +, +, +	+	hsa-MRPS35_0004	MRPS35,	MRPS35	NM_001190864
chr12	28225794	28226199	HSA_CIRCpedia_8157	human_hg38	CCDC91	ENST00000545336.5	Hs68, A549, PA1, H1, K562, SH-SY5Y_D4_exp1, SH-SY5Y_D0_exp1, AG04450, H9, Liver_N13, Liver_T6	+, +, +, +, +, +, +, +, +, +, +	+	hsa-CCDC91_0052	CCDC91,	NA	NA
chr12	28225794	28259442	HSA_CIRCpedia_8158	human_hg38	CCDC91	NM_001352081	AG04450, Parietal, SH-SY5Y_D0_exp1, Hs68, A549, Cerebellum, Temporal, GM12878, H9, Cortex, K562, HepG2, Diencephalon, NHEK, BJ, HeLa_S3, Occipital, H1, PA1, H9, Hs68, PA1, Liver_N11, Liver_N13, Liver_N6, Liver_T12, Liver_T15, Liver_N12, Liver_N10, Liver_N3, Liver_T3, Liver_T13, Liver, Liver_T8, Liver_T7, Liver_N15, Liver_N7, Liver_N8, Liver_T11, Liver_T14, Liver_T10, Liver_N14, Stomach, Thyroid, …	+, +, +, +, +, +, +, +, +, +, +, +, +, +, +, +, +, +, +, +, +, +, +, +, +, +, +, +, +, +, +, +, +, +, +, +, +, +, +, +, +, +, +, +, +, +, +, +, +, +, +, +, +, +, +, +, +, +	+	hsa-CCDC91_0011	CCDC91,	CCDC91	NM_001352081
chr12	28305648	28307749	HSA_CIRCpedia_8169	human_hg38	CCDC91	ENST00000535520.5	HepG2, BJ, Hs68, Heart, Occipital, SH-SY5Y_D4_exp2, Diencephalon, Temporal, H9, HeLa_S3, PA1, HUVEC, K562, SH-SY5Y_D0_exp2, SH-SY5Y_D4_exp1, A549, Forebrain, SH-SY5Y_D0_exp1, H1, Cortex, SH-SY5Y_D8_exp2, AG04450, Cerebellum, GM12878, SH-SY5Y_D2_exp1, Parietal, Hs68, PA1, PA1, Liver_T11, Liver_N14, Liver_T3, Liver_N3, Liver, Liver_N8, Liver_N7, Liver_T10, Liver_N15, Liver_T8, Liver_T13, Liver_N11,…	+, +, +, +, +, +, +, +, +, +, +, +, +, +, +, +, +, +, +, +, +, +, +, +, +, +, +, +, +, +, +, +, +, +, +, +, +, +, +, +, +, +, +, +, +, +, +, +, +, +, +, +, +, +, +, +, +, +, +, +, +, +, +, +	+	hsa-CCDC91_0001	CCDC91,	CCDC91	NM_001330367
chr12	29751665	29758777	HSA_CIRCpedia_8211	human_hg38	TMTC1	NM_001193451	GM12878, H1, Heart, NHEK, Diencephalon, H9, Cortex, AG04450, HeLa_S3, Cerebellum, Hs68, PA1, Occipital, BJ, SH-SY5Y_D0_exp1, HUVEC, HepG2, Liver_N3, Liver_T11, Liver, Liver_T10, Liver_N14, Liver_T18, Liver_N17	-, -, -, -, -, -, -, -, -, -, -, -, -, -, -, -, -, -, -, -, -, -, -, -	-	hsa-TMTC1_0004	TMTC1,	TMTC1	NM_175861
chr12	31392266	31392696	HSA_CIRCpedia_8264	human_hg38	DENND5B	NM_001308339	Cerebellum, H9, Heart, Diencephalon, PA1, Cortex, A549, Parietal, Occipital, NHEK, SH-SY5Y_D0_exp1, Forebrain, Hs68, Hs68, PA1, PA1, Liver_T13, Liver_N14, Liver_N6, Liver_N15, Liver_T14, Liver_N11, Liver_N13, Liver_N10, Liver_N12, Liver, Liver_N8, Liver_T12, Liver_T10, Liver_N7, Liver_N3, Liver_T6, Stomach, Liver_T17, Liver_N17, Liver_N22, Liver_T21, Liver_N21, Liver_T20, Liver_N18, Liver_N20, Li…	-, -, -, -, -, -, -, -, -, -, -, -, -, -, -, -, -, -, -, -, -, -, -, -, -, -, -, -, -, -, -, -, -, -, -, -, -, -, -, -, -, -, -, -	-	hsa-DENND5B_0021	DENND5B,	DENND5B	NM_001308339
chr12	31442774	31447769	HSA_CIRCpedia_8284	human_hg38	DENND5B	NM_001308339	SH-SY5Y_D4_exp2, PA1, Cortex, Heart, HeLa_S3, Temporal, SH-SY5Y_D2_exp1, Diencephalon, Cerebellum, HepG2, SH-SY5Y_D0_exp1, Forebrain, Hs68, Occipital, Parietal, AG04450, A549, K562, H9, Hs68, PA1, Liver_T12, Liver_T14, Liver_T13, Liver_N14, Liver_N3, Liver_N11, Liver_N8, Liver_N15, Liver_T7, Liver_N12, Liver_N13, Liver_T3, Liver_T8, Liver_T10, Liver_N7, Liver_N10, Liver, Stomach, Lung, Liver_T6, …	-, -, -, -, -, -, -, -, -, -, -, -, -, -, -, -, -, -, -, -, -, -, -, -, -, -, -, -, -, -, -, -, -, -, -, -, -, -, -, -, -, -, -, -, -, -, -, -, -, -, -, -	-	hsa-DENND5B_0006	DENND5B,	DENND5B	NM_001308339
chr12	39579534	39586297	HSA_CIRCpedia_8374	human_hg38	ABCD2	ENST00000308666.3	GM12878, Temporal, Diencephalon, Cortex, Parietal, Occipital, Liver_N12	-, -, -, -, -, -, -	-	hsa-ABCD2_0012	ABCD2,	ABCD2	NM_005164
chr12	42210354	42210619	HSA_CIRCpedia_8399	human_hg38	YAF2	ENST00000551268.5	K562, Forebrain, PA1, Diencephalon, Cortex, Temporal, Cerebellum, Parietal, Occipital, AG04450, Hs68, GM12878, A549, BJ, HepG2, Heart, Hs68, PA1, PA1, Liver_T7, Liver_N11, Liver, Liver_T8, Liver_N15, Liver_N3, Liver_N14, Thyroid, Lung, Liver_T6, Liver_N19, Liver_T22	-, -, -, -, -, -, -, -, -, -, -, -, -, -, -, -, -, -, -, -, -, -, -, -, -, -, -, -, -, -, -	-	hsa-YAF2_0001	YAF2,	NA	NA
chr12	42210354	42210680	HSA_CIRCpedia_8400	human_hg38	YAF2	NR_135140	Diencephalon, SH-SY5Y_D4_exp2, Forebrain, HeLa_S3, PA1, SH-SY5Y_D0_exp1, Heart, Parietal, SH-SY5Y_D4_exp1, Temporal, K562, NHEK, Occipital, SH-SY5Y_D8_exp2, Cerebellum, SH-SY5Y_D0_exp2, HUVEC, Cortex, BJ, Hs68, AG04450, SH-SY5Y_D2_exp1, A549, Hs68, PA1, PA1, Liver_N3, Liver_T7, Liver_N8, Liver_N10, Liver_N12, Liver_N7, Liver_T14, Liver_T3, Liver_N13, Liver_N11, Liver_N6, Liver_T13, Liver_N14, Liv…	-, -, -, -, -, -, -, -, -, -, -, -, -, -, -, -, -, -, -, -, -, -, -, -, -, -, -, -, -, -, -, -, -, -, -, -, -, -, -, -, -, -, -, -, -, -, -, -, -, -, -, -, -, -, -, -, -, -, -	-	hsa-YAF2_0012	YAF2,	YAF2	NR_135140
chr12	42374862	42375074	HSA_CIRCpedia_8412	human_hg38	PPHLN1	ENST00000549190.5	Parietal, K562, GM12878, Cortex, AG04450, BJ, HeLa_S3, H1, Diencephalon, SH-SY5Y_D0_exp1, PA1, Hs68, Liver, Liver_N6, Liver_N11, Liver_T14, Liver_T8, Liver_N10, Thyroid, Lung, Stomach, Liver_T18, Liver_T21, Liver_N20, Liver_T22, Liver_T17	+, +, +, +, +, +, +, +, +, +, +, +, +, +, +, +, +, +, +, +, +, +, +, +, +, +	+	hsa-PPHLN1_0028	PPHLN1,	PPHLN1	NM_001143788
chr12	45421070	45421273	HSA_CIRCpedia_8453	human_hg38	ANO6	NM_001025356	Temporal, Hs68, H1, Parietal, A549, Heart, Cerebellum, AG04450, GM12878, PA1, Forebrain, Cortex, K562, PA1, Liver_N17	+, +, +, +, +, +, +, +, +, +, +, +, +, +, +	+	hsa-ANO6_0029	ANO6,	ANO6	NM_001025356
chr12	45948436	45951727	HSA_CIRCpedia_8483	human_hg38	SCAF11	ENST00000369367.7	SH-SY5Y_D0_exp1, PA1, Forebrain, Hs68, Cortex, SH-SY5Y_D4_exp1, Diencephalon, Cerebellum, Occipital, Heart, H9, PA1, PA1, Liver, Liver_T3, Liver_N3, Liver_N6, Liver_N13, Liver_N22, Liver_N17	-, -, -, -, -, -, -, -, -, -, -, -, -, -, -, -, -, -, -, -	-	hsa-SCAF11_0008	NA	SCAF11	NM_004719
chr12	46651789	46652552	NA	NA	NA	NA	NA	NA	+	hsa-RP11-96H19_0005	LOC100288798,	NA	NA
chr12	47666979	47667851	HSA_CIRCpedia_8513	human_hg38	RPAP3	ENST00000005386.7	SH-SY5Y_D0_exp1, PA1, SH-SY5Y_D8_exp2, Cortex, SH-SY5Y_D4_exp1, Forebrain, SH-SY5Y_D2_exp1, Parietal, Occipital, PA1, PA1, Liver_N19	-, -, -, -, -, -, -, -, -, -, -, -	-	hsa-RPAP3_0005	RPAP3,	RPAP3	NM_024604
chr12	48659904	48660619	NA	NA	NA	NA	NA	NA	-	hsa-KANSL2_0003	KANSL2,	NA	NA
chr12	48938843	48939490	NA	NA	NA	NA	NA	NA	NA	NA	ARF3,	NA	NA
chr12	49097565	49098105	HSA_CIRCpedia_8595	human_hg38	LMBR1L	ENST00000553040.5	Cortex, HUVEC, Cerebellum, AG04450, BJ, Occipital, A549, HepG2, GM12878, NHEK, Forebrain, Heart, K562, H9, Diencephalon, H1, PA1, Temporal, HeLa_S3, Parietal, Hs68, Hs68, PA1, PA1, Liver_T7, Liver_T12, Liver_N14, Liver_T3, Liver_N8, Liver_N15, Liver_T13, Liver_T10, Liver_N11, Liver, Liver_N6, Liver_T8, Liver_N7, Liver_T11, Liver_N3, Liver_N13, Liver_T14, Stomach, Lung, Thyroid, Kidney, Liver_N22,…	-, -, -, -, -, -, -, -, -, -, -, -, -, -, -, -, -, -, -, -, -, -, -, -, -, -, -, -, -, -, -, -, -, -, -, -, -, -, -, -, -, -, -, -, -, -, -, -, -, -, -, -, -	-	hsa-LMBR1L_0001	LMBR1L,	NA	NA
chr12	49131297	49186833	NA	NA	NA	NA	NA	NA	NA	NA	NA	NA	NA
chr12	50016630	50018589	HSA_CIRCpedia_8657	human_hg38	RACGAP1	NM_001126103	Occipital, Hs68, AG04450, BJ, H1, HepG2, Heart, Diencephalon, K562, Liver_T14	-, -, -, -, -, -, -, -, -, -	-	hsa-RACGAP1_0008	RACGAP1,	RACGAP1	NM_001126103
chr12	50416083	50416207	NA	NA	NA	NA	NA	NA	NA	NA	NA	NA	NA
chr12	50456605	50456739	NA	NA	NA	NA	NA	NA	NA	NA	NA	NA	NA
chr12	50780139	50809589	HSA_CIRCpedia_8750	human_hg38	ATF1	ENST00000552510.5	Forebrain, HeLa_S3, HepG2, Cortex, AG04450, SH-SY5Y_D2_exp1, Diencephalon, GM12878, NHEK, Cerebellum, Temporal, H1, Parietal, PA1, Hs68, PA1, K562, Liver_N14, Liver_N7, Liver_N6, Liver_T13, Liver_T7, Liver_T3, Liver_N11, Liver_N15, Liver_T11, Liver, Liver_T8, Liver_N12, Liver_N10, Liver_T12, Liver_T14, Liver_T6, Kidney, Thyroid, Liver_N18, Liver_T17, Liver_N20, Liver_N17, Liver_T18, Liver_N22, Li…	+, +, +, +, +, +, +, +, +, +, +, +, +, +, +, +, +, +, +, +, +, +, +, +, +, +, +, +, +, +, +, +, +, +, +, +, +, +, +, +, +, +	+	hsa-ATF1_0004	ATF1,	ATF1	NM_005171
chr12	51008475	51010766	HSA_CIRCpedia_8774	human_hg38	SLC11A2	ENST00000262051.11	Cortex, Cerebellum, Hs68, HUVEC, SH-SY5Y_D2_exp1, GM12878, K562, Parietal, PA1, H9, Heart, NHEK, HeLa_S3, Diencephalon, HepG2, BJ, Forebrain, AG04450, Temporal, H1, A549, Occipital, H9, H9, Hs68, PA1, PA1, Liver_N11, Liver_T8, Liver_N15, Liver_N13, Liver, Liver_N7, Liver_N3, Liver_T15, Liver_T14, Liver_N6, Liver_N8, Liver_T7, Liver_T12, Liver_T13, Stomach, Liver_T6, Thyroid, Lung, Liver_N17, Live…	-, -, -, -, -, -, -, -, -, -, -, -, -, -, -, -, -, -, -, -, -, -, -, -, -, -, -, -, -, -, -, -, -, -, -, -, -, -, -, -, -, -, -, -, -, -, -, -, -, -, -, -, -, -	-	hsa-SLC11A2_0002	SLC11A2,	SLC11A2	NR_166668
chr12	51055834	51056502	HSA_CIRCpedia_8779	human_hg38	LETMD1	ENST00000551477.5	K562, Cortex, Parietal, NHEK, HeLa_S3, AG04450, Occipital, Cerebellum, Hs68, HepG2, A549, GM12878, PA1, Temporal, SH-SY5Y_D8_exp2, BJ, Hs68, PA1, H1, Liver_N15, Liver_N11, Liver_T12, Liver_N13, Liver_N8, Liver_N6, Liver_T3, Liver_N7, Liver_N10, Liver_N14, Liver_T14, Liver, Liver_T13, Liver_N3, Liver_T7, Liver_T8, Thyroid, Stomach, Liver_T22, Liver_T20, Liver_T21, Liver_T17, Liver_T18, Liver_N20, …	+, +, +, +, +, +, +, +, +, +, +, +, +, +, +, +, +, +, +, +, +, +, +, +, +, +, +, +, +, +, +, +, +, +, +, +, +, +, +, +, +, +, +, +	+	hsa-LETMD1_0004	LETMD1,	LETMD1	NM_001243689
chr12	51116314	51117747	HSA_CIRCpedia_8803	human_hg38	TFCP2	ENST00000257915.9	PA1, Cortex, H9, Hs68, Occipital, Cerebellum, H9, PA1, Liver_N3, Liver_T14, Liver_N13	-, -, -, -, -, -, -, -, -, -, -	-	hsa-TFCP2_0012	NA	NA	NA
chr12	51991862	51991993	HSA_CIRCpedia_8839	human_hg38	ACVR1B	ENST00000257963.8	H1, Heart, AG04450, K562, Parietal, Occipital, Cerebellum, Cortex, HUVEC, BJ, Diencephalon, HeLa_S3, H9, PA1	+, +, +, +, +, +, +, +, +, +, +, +, +, +	NA	NA	NA	ACVR1B	NM_004302
chr12	52052109	52052284	NA	NA	NA	NA	NA	NA	NA	NA	NR4A1,	NA	NA
chr12	53027781	53028188	HSA_CIRCpedia_8870	human_hg38	EIF4B	ENST00000262056.13	Forebrain, NHEK, Temporal, PA1, HeLa_S3, K562, H9, Diencephalon, Occipital, Hs68, H1, BJ, GM12878, Parietal, AG04450, Cortex, HUVEC, H9, Hs68, Liver_N15, Liver_T10, Liver_N10, Liver_N6, Liver_T13, Liver_N11, Liver, Liver_T14, Liver_N7, Liver_N14, Liver_N12, Thyroid, Liver_T6, Stomach, Kidney, Liver_T22, Liver_N18, Liver_N17, Liver_T21, Liver_T19, Liver_T17, Liver_N21, Liver_N19, Liver_T18, Liver_…	+, +, +, +, +, +, +, +, +, +, +, +, +, +, +, +, +, +, +, +, +, +, +, +, +, +, +, +, +, +, +, +, +, +, +, +, +, +, +, +, +, +, +, +	+	hsa-EIF4B_0002	NA	EIF4B	NM_001300821
chr12	53055185	53055845	HSA_CIRCpedia_8879	human_hg38	TNS2	ENST00000379902.7	Temporal, Occipital, Cortex, H9, Diencephalon, Parietal, Hs68, HeLa_S3, PA1, BJ, NHEK, AG04450, SH-SY5Y_D4_exp2, HepG2, Cerebellum, Liver_T3, Liver_T8, Liver, Liver_N15, Liver_N14, Liver_N6, Thyroid, Lung, Liver_N21, Liver_N17, Liver_T17	+, +, +, +, +, +, +, +, +, +, +, +, +, +, +, +, +, +, +, +, +, +, +, +, +, +	+	hsa-TNS2_0001	TNS2,	TNS2	NM_198316
chr12	53308159	53308281	NA	NA	NA	NA	NA	NA	NA	NA	NA	AAAS	NM_001173466
chr12	54342205	54343316	HSA_CIRCpedia_8960	human_hg38	COPZ1	ENST00000552848.5	BJ	+	+	hsa-COPZ1_0012	COPZ1,	COPZ1	NM_001271734
chr12	56252344	56252501	NA	NA	NA	NA	NA	NA	NA	NA	NA	ANKRD52	NM_173595
chr12	56346038	56346624	NA	NA	NA	NA	NA	NA	-	hsa-STAT2_0011	STAT2,	NA	NA
chr12	57099766	57099903	HSA_CIRCpedia_9127	human_hg38	STAT6	NM_001178079	BJ, NHEK, A549, HeLa_S3, K562, GM12878, Liver	-, -, -, -, -, -, -	NA	NA	NA	STAT6	NM_001178079
chr12	57395748	57398198	NA	NA	NA	NA	NA	NA	-	hsa-R3HDM2_0042	R3HDM2,	NA	NA
chr12	57489266	57489345	HSA_CIRCpedia_350512	human_hg38	MARS	ENST00000537638.6	K562	+	NA	NA	NA	MARS1	NM_004990
chr12	57749181	57749504	HSA_CIRCpedia_9199	human_hg38	CDK4	ENST00000312990.10	Forebrain, HepG2, AG04450, Cortex, BJ, PA1, HeLa_S3, GM12878, H9, SH-SY5Y_D0_exp2, Hs68, Hs68, PA1, Thyroid, Liver_T19, Liver_N17	-, -, -, -, -, -, -, -, -, -, -, -, -, -, -, -	-	hsa-CDK4_0001	CDK4,	CDK4	NM_000075
chr12	57781815	57781928	NA	NA	NA	NA	NA	NA	NA	NA	NA	NA	NA
chr12	63590998	63597910	HSA_CIRCpedia_119134	human_hg38	DPY19L2	ENST00000439061.6	Cerebellum, Temporal	-, -	-	hsa-DPY19L2_0057	DPY19L2,	NA	NA
chr12	63983946	63997128	NA	NA	NA	NA	NA	NA	+	hsa-SRGAP1_0046	SRGAP1,	NA	NA
chr12	64418045	64419094	HSA_CIRCpedia_9319	human_hg38	XPOT	ENST00000332707.9	Occipital, K562, Hs68, SH-SY5Y_D4_exp1, HeLa_S3, SH-SY5Y_D8_exp2, Parietal, Cortex, AG04450, HepG2, Temporal, H1, GM12878, Liver_N12, Liver_N11, Liver_T6, Liver_T21, Liver_T17, Liver_T22	+, +, +, +, +, +, +, +, +, +, +, +, +, +, +, +, +, +, +	+	hsa-XPOT_0005	XPOT,	XPOT	NM_007235
chr12	64728955	64739499	NA	NA	NA	NA	NA	NA	-	hsa-GNS_0009	GNS,	GNS	NM_002076
chr12	65210925	65218619	HSA_CIRCpedia_9340	human_hg38	LEMD3	ENST00000308330.2	Temporal, Parietal, SH-SY5Y_D0_exp1, HeLa_S3, Occipital, BJ, AG04450, PA1, Forebrain, H1, Heart, GM12878, NHEK, A549, Diencephalon, K562, Cortex, Hs68, H9, Cerebellum, Liver_N14, Liver_N3, Liver, Liver_N10, Stomach, Liver_N22, Liver_T18, Liver_N21, Liver_N20	+, +, +, +, +, +, +, +, +, +, +, +, +, +, +, +, +, +, +, +, +, +, +, +, +, +, +, +, +	+	hsa-LEMD3_0002	LEMD3,	LEMD3	NM_014319
chr12	68654111	68654252	HSA_CIRCpedia_9429	human_hg38	RAP1B	NM_001010942	Parietal, Heart, AG04450, PA1, Occipital, Diencephalon, Cortex, Hs68, K562, Cerebellum, Liver_T14, Liver, Liver_N12, Liver_T3, Liver_N11, Liver_T11, Liver_N17, Liver_N20, Liver_T22	+, +, +, +, +, +, +, +, +, +, +, +, +, +, +, +, +, +, +	+	hsa-RAP1B_0009	NA	RAP1B	NM_001010942
chr12	68741980	68742350	NA	NA	NA	NA	NA	NA	NA	NA	NA	NUP107	NM_001330192
chr12	68824362	68824651	HSA_CIRCpedia_9460	human_hg38	MDM2	NM_002392	HepG2, A549, SH-SY5Y_D0_exp1, NHEK, AG04450, HUVEC, Hs68, BJ, K562, GM12878, PA1, Liver_N14, Liver_T11, Liver_N7, Liver_N13, Kidney, Liver_T22, Liver_N20, Liver_N19, Liver_N22, Liver_N17	+, +, +, +, +, +, +, +, +, +, +, +, +, +, +, +, +, +, +, +, +	+	hsa-MDM2_0009	NA	MDM2	NM_002392
chr12	68828770	68836749	HSA_CIRCpedia_9462	human_hg38	MDM2	NM_001145339	HepG2, SH-SY5Y_D2_exp1, Hs68, K562, Cortex, GM12878, Parietal, Cerebellum, Occipital, AG04450, Temporal, PA1, Diencephalon, Hs68, Liver_N13, Liver_T14, Liver_T12, Liver_T15, Liver_N7, Liver, Liver_N11, Liver_N15, Liver_T8, Liver_T10, Liver_N10, Liver_N3, Liver_T11, Liver_T3, Liver_N14, Liver_N6, Thyroid, Kidney, Liver_T20, Liver_N22, Liver_N21, Liver_T17, Liver_T18, Liver_T22, Liver_N17, Liver_N1…	+, +, +, +, +, +, +, +, +, +, +, +, +, +, +, +, +, +, +, +, +, +, +, +, +, +, +, +, +, +, +, +, +, +, +, +, +, +, +, +, +	+	hsa-MDM2_0001	MDM2,	MDM2	NM_001145339
chr12	68828770	68839801	NA	NA	NA	NA	NA	NA	+	hsa-MDM2_0014	NA	NA	NA
chr12	69537915	69569096	HSA_CIRCpedia_71887	human_hg38	FRS2	NM_001278351	Hs68	+	+	hsa-FRS2_0041	FRS2,	FRS2	NM_001278351
chr12	69589484	69592159	HSA_CIRCpedia_9492	human_hg38	CCT2	ENST00000299300.10	PA1, SH-SY5Y_D0_exp1, SH-SY5Y_D4_exp2, Cerebellum, Occipital, H1, AG04450, SH-SY5Y_D0_exp2, GM12878, SH-SY5Y_D4_exp1, Heart, A549, Temporal, Hs68, SH-SY5Y_D8_exp2, H9, Cortex, Diencephalon, Forebrain, SH-SY5Y_D2_exp1, Parietal, H9, Hs68, PA1, PA1, K562, Liver_T7, Liver_T11, Liver_T12, Liver_N3, Liver_T3, Liver_N15, Liver_N10, Liver_T15, Liver, Liver_T14, Liver_T10, Liver_N11, Liver_T8, Liver_N8, …	+, +, +, +, +, +, +, +, +, +, +, +, +, +, +, +, +, +, +, +, +, +, +, +, +, +, +, +, +, +, +, +, +, +, +, +, +, +, +, +, +, +, +, +, +, +, +, +, +, +, +, +, +, +, +, +, +, +, +, +, +, +	+	hsa-CCT2_0004	CCT2,	CCT2	NM_006431
chr12	69800208	69801721	HSA_CIRCpedia_9499	human_hg38	RAB3IP	ENST00000247833.11	Cortex, SK_N_SH, HeLa_S3, SH-SY5Y_D0_exp2, H1, GM12878, SH-SY5Y_D0_exp1, SH-SY5Y_D2_exp1, SH-SY5Y_D4_exp1, AG04450, Diencephalon, BJ, H9, NHEK, SH-SY5Y_D4_exp2, Forebrain, HUVEC, Parietal, Hs68, Temporal, PA1, A549, K562, Occipital, Heart, SH-SY5Y_D8_exp2, HepG2, H9, Hs68, PA1, PA1, Cerebellum, Liver_N10, Liver_T11, Liver_N15, Liver_N12, Liver_T12, Liver_T10, Liver_T15, Liver, Liver_N6, Liver_T14…	+, +, +, +, +, +, +, +, +, +, +, +, +, +, +, +, +, +, +, +, +, +, +, +, +, +, +, +, +, +, +, +, +, +, +, +, +, +, +, +, +, +, +, +, +, +, +, +, +, +, +, +, +, +, +, +, +, +, +, +, +, +, +, +, +, +, +, +, +	+	hsa-RAB3IP_0013	RAB3IP,	RAB3IP	NM_022456
chr12	71918450	71921454	HSA_CIRCpedia_9569	human_hg38	TBC1D15	NM_001146213	Diencephalon, Temporal, BJ, Cortex, Parietal, GM12878, Occipital, SH-SY5Y_D0_exp2, Liver_N11, Liver_N14, Liver_T8, Liver_N7, Liver_N15, Liver_T14, Liver_T19, Liver_N19	+, +, +, +, +, +, +, +, +, +, +, +, +, +, +, +	+	hsa-TBC1D15_0016	TBC1D15,	TBC1D15	NM_001146213
chr12	76072938	76073049	NA	NA	NA	NA	NA	NA	NA	NA	NA	NA	NA
chr12	76805316	76809857	HSA_CIRCpedia_9617	human_hg38	ZDHHC17	ENST00000426126.6	BJ, Cerebellum, Occipital, Parietal, PA1, Temporal, GM12878, K562, Cortex, Heart, Diencephalon, H9, PA1, Hs68, Liver_T10, Liver_N11, Lung, Liver_T18, Liver_N20, Liver_N17, Liver_T22	+, +, +, +, +, +, +, +, +, +, +, +, +, +, +, +, +, +, +, +, +	+	hsa-ZDHHC17_0001	ZDHHC17,	ZDHHC17	NM_015336
chr12	78049992	78059115	HSA_CIRCpedia_9642	human_hg38	NAV3	ENST00000536525.6	Heart, Forebrain, HUVEC, Hs68, AG04450, Parietal, Cerebellum, Occipital, BJ, Temporal, Cortex, NHEK, Diencephalon, Hs68, Liver_T3, Liver_N13, Liver_N14, Liver_N10, Liver_N6, Liver_N7, Liver_N11, Liver_N15, Liver_N3, Liver_T11, Liver_T14, Liver_N12, Stomach, Thyroid, Lung, Liver_T17, Liver_T21, Liver_T22, Liver_N19, Liver_N17, Liver_N20	+, +, +, +, +, +, +, +, +, +, +, +, +, +, +, +, +, +, +, +, +, +, +, +, +, +, +, +, +, +, +, +, +, +, +	+	hsa-NAV3_0001	NAV3,	NAV3	NM_001024383
chr12	89095529	89123075	NA	NA	NA	NA	NA	NA	-	hsa-RP11-13A1_0004	n/a	NA	NA
chr12	89645453	89645595	NA	NA	NA	NA	NA	NA	NA	NA	ATP2B1,	NA	NA
chr12	92798891	92799086	HSA_CIRCpedia_9771	human_hg38	EEA1	ENST00000322349.12	Occipital, SH-SY5Y_D0_exp2, Temporal, Diencephalon, Parietal, Cortex, Hs68, K562, BJ, Heart, SH-SY5Y_D8_exp2, Cerebellum, H9, SH-SY5Y_D0_exp1, H9, Liver_N13, Liver_T7, Liver_N15, Liver_N12, Liver_N8, Liver_N14, Liver_N10, Liver_N3, Liver_N11, Liver_N6, Liver_T12, Liver_T14, Liver, Liver_T11, Kidney, Thyroid, Lung, Stomach, Liver_N20, Liver_N19, Liver_N21, Liver_T18, Liver_T21, Liver_N18, Liver_T2…	-, -, -, -, -, -, -, -, -, -, -, -, -, -, -, -, -, -, -, -, -, -, -, -, -, -, -, -, -, -, -, -, -, -, -, -, -, -, -, -, -, -, -	-	hsa-EEA1_0025	EEA1,	EEA1	NM_003566
chr12	94169152	94186473	HSA_CIRCpedia_9798	human_hg38	PLXNC1	ENST00000258526.8	Parietal, Cerebellum, GM12878, BJ, Cortex, Occipital, Diencephalon, Temporal, Heart, PA1, K562, Forebrain, PA1, Liver_T13, Liver_N15, Liver_T3, Liver, Liver_N11, Liver_N8, Liver_T15, Liver_T10, Liver_T14, Liver_N3, Liver_N14, Liver_N12, Liver_N6, Liver_N10, Liver_T7, Liver_N7, Liver_T12, Liver_T8, Liver_T11, Liver_N13, Lung, Thyroid, Liver_T6, Stomach, Liver_N17, Liver_N20, Liver_T21, Liver_T19, …	+, +, +, +, +, +, +, +, +, +, +, +, +, +, +, +, +, +, +, +, +, +, +, +, +, +, +, +, +, +, +, +, +, +, +, +, +, +, +, +, +, +, +, +, +, +, +, +	+	hsa-PLXNC1_0001	NA	PLXNC1	NM_005761
chr12	95665809	95682822	HSA_CIRCpedia_127701	human_hg38	NTN4	NM_001329702	Cortex	-	-	hsa-NTN4_0011	NTN4,	NTN4	NM_001329702
chr12	96298868	96300360	HSA_CIRCpedia_9890	human_hg38	CDK17	ENST00000261211.7	PA1, Heart, Parietal, Temporal, Occipital, Hs68, Cortex, K562, Cerebellum, Forebrain, Diencephalon, Hs68, Liver_N10, Liver_T13, Liver_T12, Liver_T3, Liver, Liver_N13, Liver_T15, Liver_T7, Liver_T14, Thyroid, Liver_T21, Liver_T19, Liver_T17, Liver_T22, Liver_N19, Liver_N20, Liver_T20, Liver_N17, Liver_T18	-, -, -, -, -, -, -, -, -, -, -, -, -, -, -, -, -, -, -, -, -, -, -, -, -, -, -, -, -, -, -	-	hsa-CDK17_0030	NA	CDK17	NM_001170464
chr12	98746467	98746607	NA	NA	NA	NA	NA	NA	NA	NA	NA	NA	NA
chr12	99772921	99782097	HSA_CIRCpedia_6216	human_hg38	ANKS1B	NM_152788	Cerebellum, Heart, Cortex, Parietal, Hs68, H9, Diencephalon, Temporal, Occipital, SH-SY5Y_D4_exp2, Hs68, Liver_T14, Liver_T3, Liver_N15, Liver_T15, Liver, Liver_N12, Liver_T12, Liver_T10, Liver_N10, Liver_T11, Liver_T8, Liver_T13, Thyroid, Lung, Stomach, Liver_T6, Liver_N22, Liver_T19, Liver_N17, Liver_N18, Liver_T21, Liver_T22, Liver_T17, Liver_T18, Liver_N19	-, -, -, -, -, -, -, -, -, -, -, -, -, -, -, -, -, -, -, -, -, -, -, -, -, -, -, -, -, -, -, -, -, -, -, -	-	hsa-ANKS1B_0015	ANKS1B,	ANKS1B	NM_152788
chr12	99806403	99825389	HSA_CIRCpedia_6219	human_hg38	ANKS1B	NM_152788	Cerebellum, SH-SY5Y_D2_exp1, SH-SY5Y_D0_exp2, Occipital, Hs68, Cortex, Temporal, A549, Diencephalon, H1, AG04450, Parietal, Liver_T12, Liver_N13, Thyroid, Liver_N18, Liver_T18, Liver_N20, Liver_T22	-, -, -, -, -, -, -, -, -, -, -, -, -, -, -, -, -, -, -	-	hsa-ANKS1B_0002	ANKS1B,	ANKS1B	NM_152788
chr12	100204939	100205757	HSA_CIRCpedia_6232	human_hg38	ACTR6	NR_048569	HeLa_S3, Forebrain, Heart, Cerebellum, Diencephalon, H1, SH-SY5Y_D4_exp1, PA1, SH-SY5Y_D8_exp2, SH-SY5Y_D0_exp1, K562, Parietal, GM12878, Temporal, Hs68, Cortex, NHEK, AG04450, Occipital, A549, H9, Liver_N10, Liver_T7, Liver_T3, Liver_N8, Liver_N7, Liver_N6, Liver_T12, Liver, Liver_N15, Liver_N13, Liver_T11, Liver_T8, Liver_N3, Liver_T15, Liver_N12, Liver_N11, Lung, Thyroid, Liver_T6, Stomach, Li…	+, +, +, +, +, +, +, +, +, +, +, +, +, +, +, +, +, +, +, +, +, +, +, +, +, +, +, +, +, +, +, +, +, +, +, +, +, +, +, +, +, +, +, +, +, +, +, +	+	hsa-ACTR6_0003	ACTR6,	ACTR6	NR_048569
chr12	100204939	100207786	HSA_CIRCpedia_6233	human_hg38	ACTR6	ENST00000551652.5	Occipital, AG04450, Cerebellum, Temporal, K562, SH-SY5Y_D4_exp2, PA1, SH-SY5Y_D0_exp2, SH-SY5Y_D2_exp1, Cortex, Heart, SH-SY5Y_D4_exp1, GM12878, Parietal, Forebrain, Diencephalon, Liver_T14, Liver_T12, Liver_T15, Liver, Liver_N10, Liver_N13, Liver_N14, Liver_T7, Liver_N11, Liver_N7, Liver_N12, Liver_N3, Liver_T8, Liver_N15, Liver_T3, Liver_T11, Liver_T13, Lung, Thyroid, Stomach, Liver_T17, Liver_…	+, +, +, +, +, +, +, +, +, +, +, +, +, +, +, +, +, +, +, +, +, +, +, +, +, +, +, +, +, +, +, +, +, +, +, +, +, +, +, +, +, +, +	+	hsa-ACTR6_0002	NA	ACTR6	NM_022496
chr12	100212255	100212528	HSA_CIRCpedia_6235	human_hg38	ACTR6	ENST00000553038.5	Diencephalon, Cerebellum, Occipital, SH-SY5Y_D2_exp1, Temporal, PA1, K562, Parietal, Cortex, Forebrain, Liver_N19	+, +, +, +, +, +, +, +, +, +, +	+	hsa-ACTR6_0005	ACTR6,	ACTR6	NM_022496
chr12	100971305	100987670	HSA_CIRCpedia_6257	human_hg38	ANO4	ENST00000549155.5	Hs68, Diencephalon, Cerebellum, Occipital, Heart, PA1, Cortex, Parietal, NHEK, Temporal, PA1, Liver_T10, Liver_T14, Lung	+, +, +, +, +, +, +, +, +, +, +, +, +, +	+	hsa-ANO4_0003	ANO4,	ANO4	NM_001286615
chr12	101020033	101079275	HSA_CIRCpedia_119293	human_hg38	ANO4	NM_001286615	Occipital, Parietal, Temporal, Cortex, Diencephalon, Cerebellum	+, +, +, +, +, +	+	hsa-ANO4_0014	ANO4,	ANO4	NM_001286615
chr12	101714089	101716812	HSA_CIRCpedia_6289	human_hg38	CHPT1	ENST00000550385.1	Occipital, HeLa_S3, Cerebellum, Diencephalon, K562, Forebrain, Cortex, H9, Temporal, PA1, Hs68, Heart, HUVEC, BJ, A549, Parietal, AG04450, HepG2, H9, Hs68, PA1, Liver_T10, Liver_T8, Liver_N11, Liver_N12, Liver_T3, Liver, Liver_T7, Liver_N14, Liver_N7, Liver_N13, Liver_T15, Liver_T14, Liver_T12, Liver_N6, Liver_N15, Liver_T13, Thyroid, Stomach, Liver_T19, Liver_T21, Liver_N20, Liver_N17, Liver_N19…	+, +, +, +, +, +, +, +, +, +, +, +, +, +, +, +, +, +, +, +, +, +, +, +, +, +, +, +, +, +, +, +, +, +, +, +, +, +, +, +, +, +, +, +, +, +, +	+	hsa-CHPT1_0001	CHPT1,	CHPT1	NM_020244
chr12	101908185	101914232	HSA_CIRCpedia_6305	human_hg38	DRAM1	NM_018370	GM12878, HeLa_S3, HUVEC, BJ, Hs68, H1, AG04450, HepG2, K562, Forebrain, NHEK, H9, Heart, Cortex, A549, PA1, H9, Hs68, PA1, Liver_T3, Liver_N12, Liver_T8, Liver_N13, Liver_N11, Liver, Liver_N8, Liver_N15, Liver_T14, Lung, Stomach, Liver_T22, Liver_N17, Liver_N19, Liver_N18, Liver_N20, Liver_T19, Liver_T17	+, +, +, +, +, +, +, +, +, +, +, +, +, +, +, +, +, +, +, +, +, +, +, +, +, +, +, +, +, +, +, +, +, +, +, +, +	+	hsa-DRAM1_0002	DRAM1,	DRAM1	NM_018370
chr12	101914173	101920201	NA	NA	NA	NA	NA	NA	NA	NA	DRAM1,	DRAM1	NM_018370
chr12	103806321	103815121	HSA_CIRCpedia_6337	human_hg38	NT5DC3	NM_001031701	GM12878, AG04450, Hs68, Cortex, Diencephalon, A549, Temporal, BJ, HUVEC, NHEK, HeLa_S3, H1, K562, HepG2, Cerebellum, PA1, Occipital, Parietal, Hs68, PA1, Liver_T14, Liver_N14, Liver_N12, Liver_N13, Liver_N17, Liver_N18, Liver_N22, Liver_T22, Liver_T19	-, -, -, -, -, -, -, -, -, -, -, -, -, -, -, -, -, -, -, -, -, -, -, -, -, -, -, -, -	-	hsa-NT5DC3_0001	NT5DC3,	NT5DC3	NM_001031701
chr12	103947310	103947430	HSA_CIRCpedia_6347	human_hg38	HSP90B1	ENST00000299767.9	SH-SY5Y_D8_exp2, SH-SY5Y_D0_exp2, K562, SH-SY5Y_D2_exp1, SH-SY5Y_D4_exp1, PA1, PA1, Liver_N11, Liver_N14, Liver_T15, Liver_T14, Liver_N13, Liver_N15, Liver_T12, Liver_T3, Liver_T11, Liver, Liver_T6, Liver_N18, Liver_N17, Liver_T17, Liver_N21, Liver_T18, Liver_T21	+, +, +, +, +, +, +, +, +, +, +, +, +, +, +, +, +, +, +, +, +, +, +, +	NA	NA	NA	HSP90B1	NM_003299
chr12	105114361	105115728	HSA_CIRCpedia_6402	human_hg38	WASHC4	ENST00000548195.5	Cortex, Cerebellum, Hs68, PA1	+, +, +, +	+	hsa-KIAA1033_0021	WASHC4,	WASHC4	NM_001293640
chr12	106842588	106843947	HSA_CIRCpedia_6440	human_hg38	RIC8B	NM_001330145	GM12878, Temporal, K562, Parietal, Hs68, Heart, Cortex, SH-SY5Y_D4_exp2, SH-SY5Y_D0_exp1, SH-SY5Y_D4_exp1, SK_N_SH, HUVEC, Cerebellum, HeLa_S3, Forebrain, SH-SY5Y_D0_exp2, H9, Occipital, PA1, Diencephalon, AG04450, Hs68, PA1, Liver_T3, Liver_T13, Liver_N7, Liver_T14, Liver_N13, Liver_N15, Liver_N12, Liver, Liver_T12, Liver_N8, Liver_N14, Liver_N10, Liver_N3, Liver_N6, Liver_N11, Liver_T6, Kidney,…	+, +, +, +, +, +, +, +, +, +, +, +, +, +, +, +, +, +, +, +, +, +, +, +, +, +, +, +, +, +, +, +, +, +, +, +, +, +, +, +, +, +, +, +, +, +, +, +, +, +, +, +	+	hsa-RIC8B_0018	RIC8B,	RIC8B	NM_001330145
chr12	106992786	106992890	HSA_CIRCpedia_6446	human_hg38	CRY1	ENST00000008527.9	GM12878, Liver_N7	-, -	NA	NA	NA	CRY1	NM_004075
chr12	107753923	107754109	HSA_CIRCpedia_72220	human_hg38	PRDM4	NM_012406	Hs68	-	-	hsa-PRDM4_0011	PRDM4,	PRDM4	NM_012406
chr12	108528083	108528289	NA	NA	NA	NA	NA	NA	NA	NA	SART3,	NA	NA
chr12	108652271	108654410	HSA_CIRCpedia_6479	human_hg38	CORO1C	ENST00000261401.7	Hs68, Temporal, SH-SY5Y_D0_exp1, K562, Forebrain, HepG2, SH-SY5Y_D4_exp1, HUVEC, Cerebellum, PA1, SH-SY5Y_D2_exp1, Cortex, Parietal, HeLa_S3, AG04450, SH-SY5Y_D4_exp2, A549, Occipital, GM12878, H9, SH-SY5Y_D8_exp2, SH-SY5Y_D0_exp2, NHEK, Heart, SK_N_SH, H1, Diencephalon, H9, H9, Hs68, PA1, PA1, BJ, Liver_T14, Liver_T10, Liver_N12, Liver_N3, Liver_T12, Liver_N8, Liver_N6, Liver_T11, Liver_T7, Live…	-, -, -, -, -, -, -, -, -, -, -, -, -, -, -, -, -, -, -, -, -, -, -, -, -, -, -, -, -, -, -, -, -, -, -, -, -, -, -, -, -, -, -, -, -, -, -, -, -, -, -, -, -, -, -, -, -, -, -, -, -, -, -, -, -, -, -, -, -, -	-	hsa-CORO1C_0003	CORO1C,	CORO1C	NM_001105237
chr12	108678271	108701323	HSA_CIRCpedia_6490	human_hg38	CORO1C	ENST00000261401.7	NHEK, K562, Parietal, Hs68, BJ, Cerebellum, Heart, Temporal, Cortex, GM12878, HepG2, AG04450, HeLa_S3, H1, PA1, A549, Liver_N10, Liver_N3, Liver_N11, Liver, Liver_T3, Liver_T12, Lung, Liver_T19, Liver_T17, Liver_T21, Liver_N21, Liver_N17	-, -, -, -, -, -, -, -, -, -, -, -, -, -, -, -, -, -, -, -, -, -, -, -, -, -, -, -	-	hsa-CORO1C_0001	CORO1C,	CORO1C	NM_001105237
chr12	108817037	108818558	NA	NA	NA	NA	NA	NA	-	hsa-SSH1_0013	SSH1,	NA	NA
chr12	109166860	109168034	HSA_CIRCpedia_127848	human_hg38	ACACB	ENST00000338432.11	Temporal, Cortex, Heart, Liver_N7, Liver_N14, Liver_T14, Liver, Liver_T7, Liver_N15, Liver_T3, Stomach, Liver_N19, Liver_T21	+, +, +, +, +, +, +, +, +, +, +, +, +	+	hsa-ACACB_0021	ACACB,	ACACB	NM_001093
chr12	109167895	109171914	HSA_CIRCpedia_6510	human_hg38	ACACB	ENST00000338432.11	Diencephalon, Cerebellum, Cortex, HeLa_S3, Heart, PA1, Liver_N12, Liver_N13, Liver_N11, Liver_N14, Liver_T8, Liver_N15, Liver, Liver_N18, Liver_T18, Liver_T22, Liver_N21, Liver_T17, Liver_N19, Liver_N17, Liver_N20, Liver_T21	+, +, +, +, +, +, +, +, +, +, +, +, +, +, +, +, +, +, +, +, +, +	NA	NA	NA	ACACB	NM_001093
chr12	109222506	109222912	HSA_CIRCpedia_6527	human_hg38	ACACB	ENST00000338432.11	Forebrain, Hs68, HepG2, Liver, Liver_N17, Liver_N21	+, +, +, +, +, +	+	hsa-ACACB_0079	ACACB,	ACACB	NM_001093
chr12	109222506	109223904	HSA_CIRCpedia_6528	human_hg38	ACACB	ENST00000338432.11	SH-SY5Y_D2_exp1, Cerebellum, A549, Cortex, HeLa_S3, Parietal, HepG2, SH-SY5Y_D0_exp1, PA1, Diencephalon, Temporal, Heart, BJ, Forebrain, Hs68, Occipital, Liver, Liver_T13, Liver_N15, Liver_N12, Liver_T7, Liver_T15, Liver_N13, Liver_N7, Liver_N8, Liver_T6, Stomach, Thyroid, Liver_N22, Liver_T18, Liver_T21, Liver_N18, Liver_N21, Liver_T22, Liver_T20, Liver_N17	+, +, +, +, +, +, +, +, +, +, +, +, +, +, +, +, +, +, +, +, +, +, +, +, +, +, +, +, +, +, +, +, +, +, +, +	+	hsa-ACACB_0009	ACACB,	ACACB	NM_001093
chr12	109595393	109596032	NA	NA	NA	NA	NA	NA	NA	NA	NA	NA	NA
chr12	111485264	111486824	HSA_CIRCpedia_6673	human_hg38	ATXN2	ENST00000389154.7	Cerebellum, SK_N_SH, Temporal, Diencephalon, HepG2, Occipital, PA1, Forebrain, GM12878, Parietal, A549, HeLa_S3, BJ, Cortex, Hs68, H1, AG04450, NHEK, K562, Hs68, Liver_N10, Liver_T14, Liver_N13, Liver, Liver_T13, Liver_T8, Liver_N7, Liver_N11, Liver_T7, Liver_N15, Liver_N14, Liver_N12, Thyroid, Lung, Liver_T21, Liver_N17, Liver_T19, Liver_N21, Liver_T22, Liver_N20, Liver_T20, Liver_N19	-, -, -, -, -, -, -, -, -, -, -, -, -, -, -, -, -, -, -, -, -, -, -, -, -, -, -, -, -, -, -, -, -, -, -, -, -, -, -, -, -, -	-	hsa-ATXN2_0007	NA	ATXN2	NM_001372574
chr12	111485270	111486824	HSA_CIRCpedia_6678	human_hg38	ATXN2	ENST00000608853.5	BJ, Occipital, SH-SY5Y_D0_exp2, Cerebellum, GM12878, A549, HeLa_S3, HUVEC, H1, K562, Hs68, Temporal, Parietal, Cortex, Diencephalon, SK_N_SH, AG04450, NHEK, Hs68, PA1, Liver_N13, Liver_T3, Liver_T15, Liver_N7, Liver_N15, Liver, Liver_N14, Liver_N12, Liver_N11, Liver_T13, Liver_N22, Liver_N21, Liver_T18, Liver_N20, Liver_N19, Liver_T19, Liver_N17, Liver_T17	-, -, -, -, -, -, -, -, -, -, -, -, -, -, -, -, -, -, -, -, -, -, -, -, -, -, -, -, -, -, -, -, -, -, -, -, -, -	-	hsa-ATXN2_0024	ATXN2,	ATXN2	NM_002973
chr12	111552279	111552977	HSA_CIRCpedia_6697	human_hg38	ATXN2	ENST00000389153.8	SH-SY5Y_D0_exp1, K562, Temporal, PA1, SH-SY5Y_D4_exp1, Cortex, Diencephalon, SH-SY5Y_D4_exp2, Occipital, SH-SY5Y_D0_exp2, HeLa_S3, A549, Parietal, Cerebellum, Heart, Hs68, BJ, H9, Forebrain, AG04450, SH-SY5Y_D2_exp1, H9, PA1, Liver_T15, Liver_N7, Liver_N6, Liver_N12, Liver, Liver_T3, Liver_N10, Liver_N3, Liver_T8, Liver_N13, Liver_T14, Liver_N14, Liver_N8, Liver_N15, Lung, Liver_T6, Liver_N20, Li…	-, -, -, -, -, -, -, -, -, -, -, -, -, -, -, -, -, -, -, -, -, -, -, -, -, -, -, -, -, -, -, -, -, -, -, -, -, -, -, -, -, -, -, -, -, -, -, -, -, -	-	hsa-ATXN2_0038	ATXN2,	ATXN2	NM_001372574
chr12	111554157	111555919	HSA_CIRCpedia_6699	human_hg38	ATXN2	ENST00000389153.8	Diencephalon, Occipital, BJ, SH-SY5Y_D2_exp1, SH-SY5Y_D4_exp1, HepG2, Parietal, Heart, Forebrain, Cortex, SH-SY5Y_D4_exp2, GM12878, SK_N_SH, K562, SH-SY5Y_D0_exp2, AG04450, Temporal, Cerebellum, SH-SY5Y_D0_exp1, SH-SY5Y_D8_exp2, H1, A549, Hs68, PA1, PA1, Liver_N3, Liver_N8, Liver_N13, Liver_N6, Liver_N14, Liver_T11, Liver, Liver_T3, Liver_N11, Liver_T8, Liver_T14, Thyroid, Stomach, Liver_T6, Lung…	-, -, -, -, -, -, -, -, -, -, -, -, -, -, -, -, -, -, -, -, -, -, -, -, -, -, -, -, -, -, -, -, -, -, -, -, -, -, -, -, -, -, -, -, -, -	-	hsa-ATXN2_0059	ATXN2,	ATXN2	NM_001372574
chr12	111733922	111734068	HSA_CIRCpedia_6740	human_hg38	ACAD10	NM_001136538	SH-SY5Y_D0_exp1, Forebrain, Cortex, HepG2, PA1, Heart, H1, HeLa_S3, NHEK, GM12878, K562, BJ, AG04450, Diencephalon, Parietal, A549, Hs68, Occipital, Liver_T15, Liver_N13, Liver, Lung, Thyroid	+, +, +, +, +, +, +, +, +, +, +, +, +, +, +, +, +, +, +, +, +, +, +	+	hsa-ACAD10_0020	ACAD10,	ACAD10	NM_001136538
chr12	111792060	111792782	HSA_CIRCpedia_6746	human_hg38	ALDH2	ENST00000416293.7	Hs68, PA1, SH-SY5Y_D4_exp2, Cerebellum, Diencephalon, Heart, Parietal, Liver_N10, Liver_N13, Liver_N14, Liver, Liver_T15, Liver_N8, Liver_N11, Liver_N7, Liver_N6, Liver_N15, Liver_T8, Liver_N17, Liver_T21, Liver_N20, Liver_N22, Liver_N19, Liver_T19, Liver_N18	+, +, +, +, +, +, +, +, +, +, +, +, +, +, +, +, +, +, +, +, +, +, +, +, +	+	hsa-ALDH2_0001	NA	ALDH2	NM_000690
chr12	113353373	113353768	NA	NA	NA	NA	NA	NA	NA	NA	n/a	NA	NA
chr12	116096668	116111512	HSA_CIRCpedia_6949	human_hg38	MED13L	ENST00000281928.7	PA1, A549, Temporal, K562, SH-SY5Y_D0_exp2, Forebrain, H1, SH-SY5Y_D2_exp1, Cortex, Heart, Occipital, AG04450, H9, Parietal, Hs68, Diencephalon, NHEK, GM12878, H9, Hs68, PA1, PA1, Cerebellum, Liver_T13, Liver_N7, Liver_T10, Liver_T8, Liver_T12, Liver_T7, Liver_T15, Liver_N8, Liver_N10, Liver_T3, Liver, Liver_N13, Liver_N12, Liver_N6, Liver_T11, Liver_T14, Liver_N15, Liver_N11, Liver_N14, Liver_N3…	-, -, -, -, -, -, -, -, -, -, -, -, -, -, -, -, -, -, -, -, -, -, -, -, -, -, -, -, -, -, -, -, -, -, -, -, -, -, -, -, -, -, -, -, -, -, -, -, -, -, -, -, -, -, -, -, -, -, -	-	hsa-MED13L_0003	NA	MED13L	NM_015335
chr12	116230432	116237705	NA	NA	NA	NA	NA	NA	-	hsa-MED13L_0039	MED13L,	NA	NA
chr12	116230532	116237705	NA	NA	NA	NA	NA	NA	-	hsa-MED13L_0024	MED13L,	NA	NA
chr12	116236820	116237705	NA	NA	NA	NA	NA	NA	-	hsa-MED13L_0040	MED13L,	NA	NA
chr12	118095532	118095814	HSA_CIRCpedia_7010	human_hg38	VSIG10	ENST00000359236.9	H9, NHEK, H1, HUVEC, Hs68, Liver_N18	-, -, -, -, -, -	-	hsa-VSIG10_0004	VSIG10,	VSIG10	NM_019086
chr12	119712473	119712590	NA	NA	NA	NA	NA	NA	NA	NA	NA	CIT	NM_001206999
chr12	120154969	120155719	HSA_CIRCpedia_7094	human_hg38	GCN1	ENST00000300648.6	PA1, H9, SH-SY5Y_D4_exp2, HepG2, Forebrain, A549, SH-SY5Y_D4_exp1, Heart, NHEK, K562, SH-SY5Y_D0_exp1, HUVEC, H1, Temporal, Cerebellum, BJ, Cortex, Diencephalon, SH-SY5Y_D2_exp1, SH-SY5Y_D0_exp2, Hs68, Parietal, HeLa_S3, GM12878, Occipital, AG04450, H9, H9, Hs68, PA1, PA1, Liver_T13, Liver_T3, Liver_N6, Liver_N3, Liver_N14, Liver_N13, Liver_T12, Liver_T11, Liver_T8, Liver_N12, Liver_T7, Liver_T10…	-, -, -, -, -, -, -, -, -, -, -, -, -, -, -, -, -, -, -, -, -, -, -, -, -, -, -, -, -, -, -, -, -, -, -, -, -, -, -, -, -, -, -, -, -, -, -, -, -, -, -, -, -, -, -, -, -, -, -, -, -, -, -, -, -, -, -, -	-	hsa-GCN1_0003	GCN1,	GCN1	NM_006836
chr12	120198759	120198853	NA	NA	NA	NA	NA	NA	NA	NA	NA	RPLP0	NM_001002
chr12	120462025	120464093	NA	NA	NA	NA	NA	NA	NA	NA	NA	NA	NA
chr12	120510016	120522363	HSA_CIRCpedia_7123	human_hg38	COQ5	ENST00000288532.10	Parietal, AG04450, NHEK, K562, Hs68, H9, HeLa_S3, Diencephalon, Cerebellum, SH-SY5Y_D2_exp1, PA1, Liver_N14, Liver_N12, Liver_T8, Liver_N13, Liver_N6, Liver_N8, Thyroid, Liver_N17, Liver_N22, Liver_T20, Liver_N21	-, -, -, -, -, -, -, -, -, -, -, -, -, -, -, -, -, -, -, -, -, -	-	hsa-COQ5_0001	COQ5,	COQ5	NM_032314
chr12	120557281	120557682	HSA_CIRCpedia_7134	human_hg38	RNF10	NM_014868	AG04450, Heart, Parietal, Hs68, HeLa_S3, Occipital, GM12878, HepG2, Cortex, Temporal, HUVEC, H9, BJ, SH-SY5Y_D8_exp2, A549, SH-SY5Y_D4_exp1, K562, PA1, SH-SY5Y_D0_exp1, Forebrain, Diencephalon, Cerebellum, H1, PA1, NHEK, Liver_N6, Liver_N11, Liver_N15, Liver_N7, Liver_T14, Liver_T3, Liver_N13, Liver_N12, Liver_T15, Liver_T12, Liver_N8, Liver_N14, Liver_N10, Liver_N3, Liver, Liver_T7, Lung, Stomac…	+, +, +, +, +, +, +, +, +, +, +, +, +, +, +, +, +, +, +, +, +, +, +, +, +, +, +, +, +, +, +, +, +, +, +, +, +, +, +, +, +, +, +, +, +, +, +, +, +, +, +, +, +, +, +, +, +	+	hsa-RNF10_0004	RNF10,	RNF10	NM_001330474
chr12	120557545	120557682	HSA_CIRCpedia_7138	human_hg38	RNF10	NM_014868	A549, Cortex, AG04450, K562, BJ, Forebrain, GM12878, Heart, H1, Diencephalon, Hs68, Liver_T11, Liver, Thyroid	+, +, +, +, +, +, +, +, +, +, +, +, +, +	NA	NA	NA	RNF10	NM_001330474
chr12	120566824	120571291	HSA_CIRCpedia_7147	human_hg38	RNF10	NM_014868	HUVEC, HeLa_S3, BJ, Parietal, Cortex, Diencephalon, H1, SH-SY5Y_D2_exp1, HepG2, A549, AG04450, Hs68, Liver_N7, Liver_N10, Liver_N3, Liver_T14, Liver, Liver_T3, Liver_N11, Thyroid, Liver_T21	+, +, +, +, +, +, +, +, +, +, +, +, +, +, +, +, +, +, +, +, +	+	hsa-RNF10_0008	RNF10,	RNF10	NM_001330474
chr12	120700821	120700984	NA	NA	NA	NA	NA	NA	NA	NA	MLEC,	NA	NA
chr12	120782654	120784593	HSA_CIRCpedia_7153	human_hg38	SPPL3	NM_139015	NHEK, Forebrain, SH-SY5Y_D4_exp2, GM12878, SH-SY5Y_D0_exp1, Cortex, BJ, H1, SH-SY5Y_D2_exp1, Hs68, SK_N_SH, Cerebellum, AG04450, Heart, SH-SY5Y_D0_exp2, HUVEC, Occipital, SH-SY5Y_D4_exp1, K562, SH-SY5Y_D8_exp2, HepG2, H9, PA1, A549, Diencephalon, HeLa_S3, Temporal, H9, Hs68, PA1, Parietal, Liver_T12, Liver_N13, Liver_T8, Liver_T13, Liver_N14, Liver_T11, Liver_N10, Liver_T7, Liver_N3, Liver_N6, Li…	-, -, -, -, -, -, -, -, -, -, -, -, -, -, -, -, -, -, -, -, -, -, -, -, -, -, -, -, -, -, -, -, -, -, -, -, -, -, -, -, -, -, -, -, -, -, -, -, -, -, -, -, -, -, -, -, -, -, -, -, -, -, -, -, -, -, -, -	-	hsa-SPPL3_0001	SPPL3,	SPPL3	NM_139015
chr12	120791468	120810886	HSA_CIRCpedia_151771	human_hg38	SPPL3	NM_139015	Liver	-	-	hsa-SPPL3_0009	NA	SPPL3	NM_139015
chr12	121780871	121781192	HSA_CIRCpedia_7229	human_hg38	RHOF	NM_019034	Temporal, A549, Cerebellum, Occipital, AG04450, H1, Diencephalon, Hs68, HeLa_S3, Cortex, HepG2, Parietal, BJ, H9, HUVEC, GM12878, PA1, PA1, Liver_N6, Liver_T7, Liver_N3, Liver_N11, Liver_N12, Liver_N13, Liver_T14, Liver_T8, Liver_N10, Liver_N14, Liver_T10, Liver_N15, Liver, Thyroid, Liver_T21, Liver_N20, Liver_N19, Liver_T19, Liver_N17, Liver_T17, Liver_N18, Liver_T18, Liver_N21	-, -, -, -, -, -, -, -, -, -, -, -, -, -, -, -, -, -, -, -, -, -, -, -, -, -, -, -, -, -, -, -, -, -, -, -, -, -, -, -, -	-	hsa-RHOF_0001	RHOF,	RHOF	NM_019034
chr12	122352725	122354556	HSA_CIRCpedia_7298	human_hg38	CLIP1	ENST00000361654.8	Occipital, Heart, PA1, Hs68, Liver_T7, Liver_T3, Liver_N15, Liver_N14, Liver_T19, Liver_N19, Liver_N20, Liver_N22, Liver_T18	-, -, -, -, -, -, -, -, -, -, -, -, -	-	hsa-CLIP1_0040	CLIP1,	CLIP1	NM_198240
chr12	122477840	122478292	HSA_CIRCpedia_7312	human_hg38	ZCCHC8	NM_001350936	HepG2, Diencephalon, AG04450, NHEK, BJ, Parietal, PA1, Occipital, H9, Cortex, K562, Cerebellum, A549, H1, HeLa_S3, Hs68, GM12878, SH-SY5Y_D8_exp2, Liver_N15, Liver_N11, Liver_N6, Liver_N8, Liver_T10, Liver_T12, Liver_N18	-, -, -, -, -, -, -, -, -, -, -, -, -, -, -, -, -, -, -, -, -, -, -, -, -	-	hsa-ZCCHC8_0007	NA	ZCCHC8	NM_001350935
chr12	122508217	122511188	HSA_CIRCpedia_7319	human_hg38	RSRC2	ENST00000331738.11	GM12878, H1, Diencephalon, SH-SY5Y_D2_exp1, Cortex, Cerebellum, Parietal, Occipital, K562, Hs68, Liver_N14, Liver_N6, Liver_T12, Liver_T10, Thyroid, Liver_N18	-, -, -, -, -, -, -, -, -, -, -, -, -, -, -, -	-	hsa-RSRC2_0002	RSRC2,	RSRC2	NM_023012
chr12	122511108	122515227	HSA_CIRCpedia_7320	human_hg38	RSRC2	ENST00000331738.11	Occipital, Heart, Hs68, K562, Forebrain, HeLa_S3, Parietal, Temporal, Diencephalon, SH-SY5Y_D0_exp1, SH-SY5Y_D8_exp2, Cerebellum, Cortex, SH-SY5Y_D4_exp1, Hs68, Liver_T12, Liver_N12, Liver_T7, Liver_T15, Liver_N11, Liver_N8, Liver_N14, Liver_N7, Liver_T10, Liver, Liver_T3, Liver_T14, Liver_N3, Liver_N13, Liver_N10, Liver_N15, Liver_T13, Stomach, Kidney, Lung, Liver_T6, Liver_T21, Liver_T19, Liver…	-, -, -, -, -, -, -, -, -, -, -, -, -, -, -, -, -, -, -, -, -, -, -, -, -, -, -, -, -, -, -, -, -, -, -, -, -, -, -, -, -, -, -, -, -, -, -, -	-	hsa-RSRC2_0006	RSRC2,	RSRC2	NM_023012
chr12	122579904	122580670	HSA_CIRCpedia_7362	human_hg38	KNTC1	NM_014708	GM12878, K562, Parietal, Cerebellum, NHEK, HepG2, PA1, Diencephalon, Occipital, Hs68, AG04450, Hs68, PA1, Liver_N14, Liver_T10	+, +, +, +, +, +, +, +, +, +, +, +, +, +, +	+	hsa-KNTC1_0010	NA	KNTC1	NM_014708
chr12	123176687	123181210	HSA_CIRCpedia_116318	human_hg38	MPHOSPH9	ENST00000541076.6	Parietal, Forebrain, Occipital, SH-SY5Y_D4_exp1, Liver, Liver_T14, Liver_N17, Liver_N19	-, -, -, -, -, -, -, -	-	hsa-MPHOSPH9_0039	NA	MPHOSPH9	NM_022782
chr12	123302823	123304719	HSA_CIRCpedia_7451	human_hg38	SBNO1	ENST00000420886.6	K562, Cerebellum, Parietal, PA1, AG04450, Diencephalon, Hs68, SH-SY5Y_D0_exp2, Forebrain, Heart, Occipital, SH-SY5Y_D4_exp2, Cortex, Liver_N15, Liver_T11, Liver_N11, Liver_N10, Thyroid, Stomach, Lung, Liver_N21, Liver_N20, Liver_T17	-, -, -, -, -, -, -, -, -, -, -, -, -, -, -, -, -, -, -, -, -, -, -	-	hsa-SBNO1_0036	SBNO1,	SBNO1	NM_001167856
chr12	123586746	123590449	HSA_CIRCpedia_7484	human_hg38	TMED2	NM_006815	HeLa_S3, SH-SY5Y_D4_exp2, HUVEC, Cortex, K562, Forebrain, SH-SY5Y_D8_exp2, SH-SY5Y_D0_exp1, NHEK, SH-SY5Y_D2_exp1, Cerebellum, Parietal, PA1, Heart, GM12878, Diencephalon, Hs68, Occipital, SH-SY5Y_D4_exp1, Temporal, H9, AG04450, A549, H9, Hs68, PA1, H1, Liver_N8, Liver_N12, Liver_N15, Liver_T8, Liver_N6, Liver_N3, Liver_T15, Liver_T3, Liver_T12, Liver_T10, Liver_T14, Liver_N10, Liver_N11, Liver_N…	+, +, +, +, +, +, +, +, +, +, +, +, +, +, +, +, +, +, +, +, +, +, +, +, +, +, +, +, +, +, +, +, +, +, +, +, +, +, +, +, +, +, +, +, +, +, +, +, +, +, +, +, +, +, +, +, +, +, +, +, +, +, +, +	+	hsa-TMED2_0001	TMED2,	TMED2	NM_001321445
chr12	124385744	124495368	NA	NA	NA	NA	NA	NA	-	hsa-NCOR2_0066	NCOR2,	NCOR2	NM_001077261
chr12	124807760	124810289	HSA_CIRCpedia_7593	human_hg38	SCARB1	ENST00000339570.9	H1, NHEK, Hs68, Parietal, PA1, GM12878, Occipital, AG04450, Cerebellum, HeLa_S3, Diencephalon, Cortex, HepG2, K562, A549, PA1, Liver_T10, Liver_T14, Liver_N8, Liver_N15, Liver_N13, Liver, Liver_T13, Liver_N7, Liver_T18, Liver_N21	-, -, -, -, -, -, -, -, -, -, -, -, -, -, -, -, -, -, -, -, -, -, -, -, -, -	-	hsa-SCARB1_0006	SCARB1,	SCARB1	NM_001082959
chr12	124814828	124814932	NA	NA	NA	NA	NA	NA	NA	NA	NA	NA	NA
chr12	124863594	124913774	NA	NA	NA	NA	NA	NA	-	hsa-UBC_0001	n/a	NA	NA
chr12	124912127	124913039	NA	NA	NA	NA	NA	NA	NA	NA	NA	NA	NA
chr12	125102678	125107268	HSA_CIRCpedia_7616	human_hg38	AACS	NM_001319839	H1, Hs68, Temporal, HeLa_S3, Diencephalon, H9, Parietal, BJ, Cortex, NHEK, PA1, Occipital, SH-SY5Y_D2_exp1, Forebrain, HepG2, GM12878, Hs68, A549, Liver_T14, Liver_T12, Liver_N8, Liver_N6, Liver_T21, Liver_N17	+, +, +, +, +, +, +, +, +, +, +, +, +, +, +, +, +, +, +, +, +, +, +, +	+	hsa-AACS_0003	AACS,	AACS	NM_001319839
chr12	130873002	130873128	NA	NA	NA	NA	NA	NA	NA	NA	NA	RAN	NM_001300796
chr12	131014198	131084663	HSA_CIRCpedia_359023	human_hg38	ADGRD1	ENST00000261654.9	Thyroid	+	+	hsa-ADGRD1_0022	ADGRD1,	ADGRD1	NM_001330497
chr12	132734384	132735512	HSA_CIRCpedia_7763	human_hg38	ANKLE2	ENST00000357997.9	AG04450, Hs68, NHEK, BJ, HepG2, Cortex, GM12878, Diencephalon, Heart, Forebrain, A549, K562, Cerebellum, Parietal, H9, H9, PA1, H9, PA1, SH-SY5Y_D2_exp1, Liver_T3, Liver_N13, Liver_T7, Liver_T8, Liver_N14, Liver_T10, Liver_N11, Liver_N15, Liver_T14, Liver_T15, Liver_N7, Liver_N10, Liver_N8, Liver_T13, Liver_N3, Liver, Thyroid, Lung, Liver_N20, Liver_T20, Liver_N17, Liver_N22, Liver_T17	-, -, -, -, -, -, -, -, -, -, -, -, -, -, -, -, -, -, -, -, -, -, -, -, -, -, -, -, -, -, -, -, -, -, -, -, -, -, -, -, -, -, -	-	hsa-ANKLE2_0001	ANKLE2,	ANKLE2	NM_015114
chr12	133047954	133048848	HSA_CIRCpedia_64882	human_hg38	ZNF84	NM_001127372	Heart, SH-SY5Y_D4_exp2, BJ, SH-SY5Y_D2_exp1, Occipital, PA1, AG04450, GM12878, Cortex, Hs68, Cerebellum, Parietal, PA1, Forebrain, Diencephalon, Liver_N7, Liver_N15, Liver_N12, Liver_N8, Liver_T12, Lung, Liver_T17, Liver_T22, Liver_N21, Liver_T19, Liver_N17, Liver_N22	+, +, +, +, +, +, +, +, +, +, +, +, +, +, +, +, +, +, +, +, +, +, +, +, +, +, +	+	hsa-ZNF84_0002	ZNF84,	ZNF84	NM_003428
chr12	133191488	133192003	HSA_CIRCpedia_7816	human_hg38	AC026786.1	ENST00000540096.2	A549, Cortex, Occipital, HepG2, Diencephalon, HUVEC, Forebrain, Temporal, Heart, Hs68, NHEK, BJ, GM12878, H1, K562, H9, PA1, SH-SY5Y_D0_exp1, AG04450, Cerebellum, H9, PA1, PA1, Parietal, Liver_N7, Liver_N14, Liver_N11, Liver_N3, Liver_T13, Liver_T14, Liver_T10, Liver_N10, Liver_N15, Liver, Lung, Liver_N20, Liver_T21, Liver_T20, Liver_T22, Liver_T17, Liver_N21, Liver_N17, Liver_T19, Liver_N19	+, +, +, +, +, +, +, +, +, +, +, +, +, +, +, +, +, +, +, +, +, +, +, +, +, +, +, +, +, +, +, +, +, +, +, +, +, +, +, +, +, +, +, +	+	hsa-ZNF268_0001	ZNF268,	ZNF268	NM_001165881
chr13	19824919	19838985	NA	NA	NA	NA	NA	NA	-	hsa-ZMYM5_0006	ZMYM5,	NA	NA
chr13	20002849	20006586	HSA_CIRCpedia_10265	human_hg38	ZMYM2	NM_001353159	SH-SY5Y_D8_exp2, SH-SY5Y_D2_exp1, Cerebellum, Forebrain, NHEK, Parietal, H9, GM12878, Diencephalon, Cortex, Occipital, PA1, SH-SY5Y_D4_exp1, SH-SY5Y_D0_exp1, Hs68, Temporal, SH-SY5Y_D4_exp2, H1, H9, Hs68, Liver_N11, Liver_T15, Liver_T11, Liver_T8, Liver_T13, Liver_N10, Liver_N15, Liver, Liver_T3, Liver_N12, Liver_N13, Liver_T14, Thyroid, Lung, Liver_N17, Liver_N19, Liver_T20, Liver_N18, Liver_T17…	+, +, +, +, +, +, +, +, +, +, +, +, +, +, +, +, +, +, +, +, +, +, +, +, +, +, +, +, +, +, +, +, +, +, +, +, +, +, +, +	+	hsa-ZMYM2_0008	ZMYM2,	ZMYM2	NM_001353157
chr13	20582956	20592404	HSA_CIRCpedia_69822	human_hg38	IFT88	NM_001318491	Cortex, Hs68, Parietal, Liver_N11, Liver_N8, Thyroid, Lung, Liver_N21, Liver_T22, Liver_N17, Liver_T17	+, +, +, +, +, +, +, +, +, +, +	+	hsa-IFT88_0022	IFT88,	IFT88	NM_001318491
chr13	20731840	20732121	HSA_CIRCpedia_10305	human_hg38	EEF1AKMT1	ENST00000382758.5	Diencephalon, Parietal, Cortex, Forebrain, Cerebellum, H9, HUVEC, BJ, SH-SY5Y_D0_exp1, Hs68, Temporal, NHEK, SH-SY5Y_D4_exp2, K562, Heart, AG04450, PA1, A549, H1, HeLa_S3, Occipital, H9, Hs68, PA1, PA1, HepG2, Liver_N11, Liver_N13, Liver_T15, Liver_N10, Liver, Liver_T8, Liver_N12, Liver_N14, Liver_N3, Liver_N7, Liver_T3, Liver_T12, Liver_N6, Liver_N15, Liver_N8, Liver_T7, Liver_T13, Liver_T11, Li…	-, -, -, -, -, -, -, -, -, -, -, -, -, -, -, -, -, -, -, -, -, -, -, -, -, -, -, -, -, -, -, -, -, -, -, -, -, -, -, -, -, -, -, -, -, -, -, -, -, -, -, -, -, -, -, -, -, -, -, -, -	-	hsa-EEF1AKMT1_0001	EEF1AKMT1,	EEF1AKMT1	NM_001318939
chr13	21167987	21168399	HSA_CIRCpedia_10339	human_hg38	SKA3	ENST00000400018.7	AG04450, K562, SH-SY5Y_D2_exp1, H1, Cortex, Occipital, SH-SY5Y_D8_exp2, Cerebellum, HUVEC, Hs68, SH-SY5Y_D4_exp1, SH-SY5Y_D0_exp2, PA1, GM12878, Temporal, Diencephalon, NHEK, SH-SY5Y_D0_exp1, BJ, Forebrain, A549, H9, H9, Hs68, PA1, PA1, Heart, Parietal, Liver_N11, Liver_T13, Liver_N15, Liver_T12, Liver_T15, Liver_T7, Liver_T3, Liver_N6, Liver_T10, Liver, Liver_T8, Liver_N13, Liver_N8, Liver_T11, …	-, -, -, -, -, -, -, -, -, -, -, -, -, -, -, -, -, -, -, -, -, -, -, -, -, -, -, -, -, -, -, -, -, -, -, -, -, -, -, -, -, -, -, -, -, -, -, -, -, -, -, -	-	hsa-SKA3_0001	SKA3,	SKA3	NM_001166017
chr13	21391721	21401685	HSA_CIRCpedia_118682	human_hg38	ZDHHC20	NM_153251	Occipital, Cerebellum, Cortex, Diencephalon, Parietal, Liver_N3	-, -, -, -, -, -	-	hsa-ZDHHC20_0031	NA	ZDHHC20	NM_001330059
chr13	24459043	24460136	HSA_CIRCpedia_151503	human_hg38	PARP4	ENST00000381989.3	Liver, Liver_N3	-, -	-	hsa-PARP4_0023	PARP4,	PARP4	NM_006437
chr13	26400452	26401624	HSA_CIRCpedia_10451	human_hg38	CDK8	NM_001260	K562, AG04450, H1, SH-SY5Y_D8_exp2, Heart, Diencephalon, SH-SY5Y_D4_exp1, Forebrain, SH-SY5Y_D4_exp2, HUVEC, SK_N_SH, SH-SY5Y_D0_exp1, HeLa_S3, PA1, Occipital, Cerebellum, Cortex, SH-SY5Y_D2_exp1, Parietal, HepG2, NHEK, GM12878, Hs68, Temporal, H9, H9, Hs68, PA1, PA1, Liver_N12, Liver_T14, Liver_N7, Liver_N10, Liver_T8, Liver_N11, Liver_N13, Liver_T13, Liver_N14, Liver_T15, Liver_T11, Liver_N8, L…	+, +, +, +, +, +, +, +, +, +, +, +, +, +, +, +, +, +, +, +, +, +, +, +, +, +, +, +, +, +, +, +, +, +, +, +, +, +, +, +, +, +, +, +, +, +, +, +, +, +, +, +, +, +, +, +, +, +, +, +, +, +, +, +, +	+	hsa-CDK8_0004	CDK8,	CDK8	NM_001260
chr13	27567639	27581803	HSA_CIRCpedia_10459	human_hg38	LNX2	ENST00000316334.4	Parietal, Temporal, K562, GM12878, Diencephalon, Hs68, Occipital, Cortex, Liver_N10, Liver, Liver_T14, Liver_T7, Thyroid, Liver_T19, Liver_T18	-, -, -, -, -, -, -, -, -, -, -, -, -, -, -	-	hsa-LNX2_0002	LNX2,	LNX2	NM_153371
chr13	28174271	28177935	HSA_CIRCpedia_10462	human_hg38	PAN3	ENST00000503791.5	BJ, Parietal, SH-SY5Y_D0_exp1, NHEK, K562, GM12878, Hs68, AG04450, SH-SY5Y_D4_exp2, H9, HepG2, PA1, H1, Occipital, Cortex, Cerebellum, Forebrain, Heart, Diencephalon, A549, SH-SY5Y_D8_exp2, SH-SY5Y_D4_exp1, Temporal, SH-SY5Y_D0_exp2, HeLa_S3, H9, PA1, PA1, Hs68, Liver_T12, Liver_T13, Liver_N3, Liver_N10, Liver_T11, Liver_N15, Liver_N13, Liver_T10, Liver_T15, Liver_N6, Liver_T7, Liver_N12, Liver_N…	+, +, +, +, +, +, +, +, +, +, +, +, +, +, +, +, +, +, +, +, +, +, +, +, +, +, +, +, +, +, +, +, +, +, +, +, +, +, +, +, +, +, +, +, +, +, +, +, +, +, +, +, +, +, +, +, +, +, +, +, +, +, +, +, +	+	hsa-PAN3_0025	PAN3,	PAN3	NM_175854
chr13	28174271	28220378	HSA_CIRCpedia_10464	human_hg38	PAN3	ENST00000503791.5	Hs68, Diencephalon, PA1, GM12878, Parietal, BJ, Temporal, H9, Forebrain, Cortex, HeLa_S3, H1, Cerebellum, K562, PA1, Liver_N7, Liver, Liver_T11, Liver_N11, Liver_N8, Liver_T6, Thyroid, Stomach, Kidney, Liver_N21, Liver_T17, Liver_N19, Liver_T22, Liver_N18, Liver_N20, Liver_N17, Liver_N22	+, +, +, +, +, +, +, +, +, +, +, +, +, +, +, +, +, +, +, +, +, +, +, +, +, +, +, +, +, +, +, +	+	hsa-PAN3_0006	PAN3,	PAN3	NM_175854
chr13	28256291	28261458	HSA_CIRCpedia_10482	human_hg38	PAN3	ENST00000503791.5	AG04450, Cerebellum, SH-SY5Y_D8_exp2, Hs68, PA1, H9, SK_N_SH, BJ, HepG2, NHEK, K562, HUVEC, Diencephalon, Cortex, SH-SY5Y_D4_exp1, GM12878, Forebrain, Temporal, H1, A549, Parietal, HeLa_S3, Occipital, Heart, H9, Hs68, Liver_T12, Liver_T7, Liver_N11, Liver_N7, Liver_N15, Liver_N3, Liver_T14, Liver, Liver_T11, Liver_N14, Liver_N8, Liver_T10, Liver_N13, Liver_T6, Thyroid, Stomach, Lung, Liver_N21, L…	+, +, +, +, +, +, +, +, +, +, +, +, +, +, +, +, +, +, +, +, +, +, +, +, +, +, +, +, +, +, +, +, +, +, +, +, +, +, +, +, +, +, +, +, +, +, +, +, +, +, +, +, +, +	+	hsa-PAN3_0004	NA	NA	NA
chr13	28260446	28261458	HSA_CIRCpedia_10489	human_hg38	PAN3	ENST00000503791.5	AG04450, PA1, Diencephalon, SH-SY5Y_D0_exp1, HUVEC, Occipital, Cortex, GM12878, HeLa_S3, SK_N_SH, Forebrain, HepG2, K562, H1, Parietal, Cerebellum, BJ, SH-SY5Y_D2_exp1, NHEK, SH-SY5Y_D4_exp2, H9, A549, Hs68, PA1, PA1, Liver_N14, Liver_N11, Liver_N13, Liver_T14, Liver_T12, Liver_N15, Liver_T15, Liver_N12, Liver, Thyroid, Liver_T19, Liver_T21, Liver_N18, Liver_N17, Liver_N21	+, +, +, +, +, +, +, +, +, +, +, +, +, +, +, +, +, +, +, +, +, +, +, +, +, +, +, +, +, +, +, +, +, +, +, +, +, +, +, +	+	hsa-PAN3_0026	PAN3,	PAN3	NM_175854
chr13	31142346	31142593	NA	NA	NA	NA	NA	NA	NA	NA	HSPH1,	NA	NA
chr13	32517856	32527532	HSA_CIRCpedia_10564	human_hg38	N4BP2L2	NM_001320836	Heart, PA1, SH-SY5Y_D2_exp1, HeLa_S3, Hs68, Cerebellum, Temporal, SH-SY5Y_D0_exp1, H9, SH-SY5Y_D8_exp2, BJ, HUVEC, H1, Forebrain, HepG2, SH-SY5Y_D4_exp2, SK_N_SH, K562, NHEK, SH-SY5Y_D0_exp2, Diencephalon, A549, AG04450, SH-SY5Y_D4_exp1, GM12878, Occipital, Cortex, Parietal, H9, H9, Hs68, PA1, PA1, Liver_T12, Liver_T11, Liver_N6, Liver_T10, Liver_T14, Liver_T7, Liver_T8, Liver_T13, Liver_N11, Liv…	-, -, -, -, -, -, -, -, -, -, -, -, -, -, -, -, -, -, -, -, -, -, -, -, -, -, -, -, -, -, -, -, -, -, -, -, -, -, -, -, -, -, -, -, -, -, -, -, -, -, -, -, -, -, -, -, -, -, -, -, -, -, -, -, -, -, -, -, -, -	-	hsa-N4BP2L2_0001	N4BP2L2,	N4BP2L2	NM_001320836
chr13	32732100	32735330	HSA_CIRCpedia_10586	human_hg38	PDS5B	ENST00000315596.14	Cerebellum, Temporal, K562, BJ, AG04450, NHEK, Heart, HeLa_S3, A549, GM12878, Diencephalon, H1, H9, HUVEC, SH-SY5Y_D0_exp1, Forebrain, Hs68, Parietal, SH-SY5Y_D2_exp1, Occipital, SH-SY5Y_D4_exp2, HepG2, Cortex, H9, Hs68, PA1, PA1, Liver_N6, Liver, Liver_N10, Liver_N13, Liver_N11, Liver_N3, Liver_N12, Liver_T12, Liver_T15, Liver_T13, Liver_T14, Liver_T10, Liver_T7, Lung, Stomach, Thyroid, Liver_N2…	+, +, +, +, +, +, +, +, +, +, +, +, +, +, +, +, +, +, +, +, +, +, +, +, +, +, +, +, +, +, +, +, +, +, +, +, +, +, +, +, +, +, +, +, +, +, +, +, +, +, +, +, +, +, +	+	hsa-PDS5B_0015	PDS5B,	PDS5B	NM_015032
chr13	36312144	36312477	HSA_CIRCpedia_10627	human_hg38	SPART	ENST00000438666.6	AG04450, Occipital, PA1, Cortex, Hs68, Heart, SH-SY5Y_D0_exp2, Temporal, Parietal, Forebrain, Diencephalon, H9, H9, Hs68, Liver_N7, Liver_T7, Liver_T8, Liver_N12, Thyroid, Stomach, Liver_N19, Liver_T17, Liver_N17, Liver_N20	-, -, -, -, -, -, -, -, -, -, -, -, -, -, -, -, -, -, -, -, -, -, -, -	-	hsa-SPG20_0003	SPART,	SPART	NM_001142296
chr13	40451043	40460406	NA	NA	NA	NA	NA	NA	-	hsa-LINC00598_0027	LINC00598,	NA	NA
chr13	40826505	40836885	HSA_CIRCpedia_10680	human_hg38	TPTE2P5	NR_038258	Diencephalon, Forebrain, AG04450, Hs68, SH-SY5Y_D2_exp1, SH-SY5Y_D8_exp2, Cortex, Parietal, Occipital, SH-SY5Y_D4_exp1, SH-SY5Y_D0_exp2, Heart, PA1, SH-SY5Y_D0_exp1, BJ, Temporal, Cerebellum, PA1, Liver_T14, Liver_N7, Liver_T3, Liver_N6, Liver_N10, Liver_N8, Liver_N3, Liver, Liver_T15, Liver_N14, Liver_N15, Liver_T7, Liver_T11, Liver_N11, Lung, Stomach, Thyroid, Liver_N19, Liver_N21, Liver_N22, L…	-, -, -, -, -, -, -, -, -, -, -, -, -, -, -, -, -, -, -, -, -, -, -, -, -, -, -, -, -, -, -, -, -, -, -, -, -, -, -, -, -	-	hsa-TPTE2P5_0001	TPTE2P5,	TPTE2P5	NR_038258
chr13	41252644	41254620	HSA_CIRCpedia_10697	human_hg38	MTRF1	ENST00000379480.8	NHEK, HeLa_S3, Forebrain, Occipital, Diencephalon, Cerebellum, Cortex, K562, HepG2, Hs68, Temporal, Parietal, PA1, AG04450, Liver_T13, Liver_T14, Liver_N13, Liver_T11, Liver_T10, Liver_N6, Liver_N12, Liver_N15, Liver, Liver_N3, Liver_N7, Liver_N14, Lung, Stomach, Liver_N20, Liver_N19, Liver_T21, Liver_N17, Liver_T20, Liver_T18, Liver_T17, Liver_T19	-, -, -, -, -, -, -, -, -, -, -, -, -, -, -, -, -, -, -, -, -, -, -, -, -, -, -, -, -, -, -, -, -, -, -, -	-	hsa-MTRF1_0003	MTRF1,	MTRF1	NM_004294
chr13	41295294	41296223	NA	NA	NA	NA	NA	NA	+	hsa-intergenic_001597	MTRF1,	NA	NA
chr13	41316845	41336756	HSA_CIRCpedia_10705	human_hg38	NAA16	NM_001110798	Diencephalon, SH-SY5Y_D4_exp2, AG04450, SH-SY5Y_D0_exp1, Occipital, SH-SY5Y_D2_exp1, PA1, Parietal, Cortex, Forebrain, SH-SY5Y_D0_exp2, Cerebellum, SH-SY5Y_D4_exp1, Hs68, Heart, GM12878, Temporal, Hs68, PA1, Liver_T3, Liver_N3, Liver_N6, Liver_T14, Liver_T8, Liver, Liver_T10, Liver_N12, Stomach, Thyroid, Liver_T19, Liver_T22, Liver_N17	+, +, +, +, +, +, +, +, +, +, +, +, +, +, +, +, +, +, +, +, +, +, +, +, +, +, +, +, +, +, +, +	+	hsa-NAA16_0006	NAA16,	NAA16	NM_001110798
chr13	41466822	41468838	HSA_CIRCpedia_10714	human_hg38	RGCC	NM_014059	AG04450, Parietal, Hs68, Cortex, Diencephalon, Occipital, Cerebellum, Liver_N6, Lung, Thyroid, Liver_N19, Liver_N20	+, +, +, +, +, +, +, +, +, +, +, +	+	hsa-RGCC_0001	RGCC,	RGCC	NM_014059
chr13	41811224	41819386	HSA_CIRCpedia_10744	human_hg38	VWA8	NM_015058	SH-SY5Y_D4_exp1, K562, SH-SY5Y_D2_exp1, H9, SH-SY5Y_D4_exp2, NHEK, Occipital, A549, AG04450, HepG2, HeLa_S3, Hs68, HUVEC, Forebrain, Temporal, Diencephalon, PA1, Parietal, H1, Cerebellum, SH-SY5Y_D0_exp1, GM12878, Cortex, Heart, Hs68, BJ, Liver, Liver_T13, Liver_N7, Liver_T7, Liver_N10, Liver_N12, Liver_T15, Liver_N15, Liver_T12, Liver_T14, Liver_N14, Liver_N3, Liver_T11, Liver_T8, Liver_T3, Live…	-, -, -, -, -, -, -, -, -, -, -, -, -, -, -, -, -, -, -, -, -, -, -, -, -, -, -, -, -, -, -, -, -, -, -, -, -, -, -, -, -, -, -, -, -, -, -, -, -, -, -, -, -, -, -, -, -, -, -, -	-	hsa-VWA8_0013	VWA8,	VWA8	NM_015058
chr13	41865735	41868477	HSA_CIRCpedia_10751	human_hg38	VWA8	NM_015058	Forebrain, NHEK, Cerebellum, H9, Heart, PA1, Parietal, BJ, Cortex, GM12878, AG04450, SH-SY5Y_D2_exp1, Hs68, HepG2, SH-SY5Y_D4_exp1, K562, H1, Temporal, A549, Occipital, Diencephalon, H9, Hs68, PA1, Liver_N11, Liver_N3, Liver_N14, Liver_N15, Liver_N12, Liver_N13, Liver_T12, Liver_N10, Liver_T13, Liver_T15, Liver_T10, Liver_T14, Liver, Liver_N8, Liver_T3, Liver_N6, Liver_T8, Liver_T11, Liver_N7, Li…	-, -, -, -, -, -, -, -, -, -, -, -, -, -, -, -, -, -, -, -, -, -, -, -, -, -, -, -, -, -, -, -, -, -, -, -, -, -, -, -, -, -, -, -, -, -, -, -, -, -, -, -, -, -, -, -, -, -, -, -, -	-	hsa-VWA8_0012	VWA8,	VWA8	NM_015058
chr13	41907585	41912168	HSA_CIRCpedia_10758	human_hg38	VWA8	NM_015058	Cortex, Hs68, SH-SY5Y_D0_exp2, AG04450, Occipital, HepG2, Parietal, H1, K562, HeLa_S3, Temporal, Diencephalon, PA1, SH-SY5Y_D4_exp1, GM12878, H9, Heart, Cerebellum, PA1, PA1, Liver_T14, Liver_T8, Liver_N3, Liver_N10, Liver_T15, Liver, Liver_N13, Liver_T10, Liver_T3, Liver_N15, Liver_N6, Liver_N14, Liver_T6, Liver_T17, Liver_N19, Liver_N22, Liver_N17, Liver_T21, Liver_N21, Liver_T20, Liver_T18, Li…	-, -, -, -, -, -, -, -, -, -, -, -, -, -, -, -, -, -, -, -, -, -, -, -, -, -, -, -, -, -, -, -, -, -, -, -, -, -, -, -, -, -	-	hsa-VWA8_0090	VWA8,	VWA8	NM_015058
chr13	42953947	42970670	HSA_CIRCpedia_10786	human_hg38	EPSTI1	ENST00000313640.11	Diencephalon, Cortex, Heart, A549, AG04450, Occipital, Hs68, Hs68, Liver, Liver_T3, Liver_N13, Liver_T8, Liver_T13, Liver_T7, Liver_N10, Liver_N6, Liver_T12, Liver_N3, Liver_N12, Liver_N7, Liver_T14, Liver_N15, Liver_N14, Liver_T10, Liver_T11, Liver_N11, Stomach, Thyroid, Liver_T6, Liver_T20, Liver_N20, Liver_T17, Liver_N19, Liver_N18, Liver_N17, Liver_T21, Liver_N22, Liver_T19, Liver_N21	-, -, -, -, -, -, -, -, -, -, -, -, -, -, -, -, -, -, -, -, -, -, -, -, -, -, -, -, -, -, -, -, -, -, -, -, -, -, -	-	hsa-EPSTI1_0003	EPSTI1,	EPSTI1	NM_001002264
chr13	43224052	43269577	HSA_CIRCpedia_126798	human_hg38	ENOX1	NM_001127615	Temporal, Occipital, Parietal, Cortex, Diencephalon	-, -, -, -, -	-	hsa-ENOX1_0006	ENOX1,	ENOX1	NM_001242863
chr13	45151686	45207505	HSA_CIRCpedia_10795	human_hg38	GTF2F2	NM_004128	H9, AG04450, NHEK, SH-SY5Y_D0_exp1, Forebrain, Temporal, Cortex, SH-SY5Y_D2_exp1, SH-SY5Y_D4_exp1, K562, Occipital, BJ, Heart, PA1, Diencephalon, Parietal, Cerebellum, A549, GM12878, Hs68, SH-SY5Y_D0_exp2, H9, H9, Hs68, PA1, PA1, H1, Liver_T3, Liver_T7, Liver, Liver_T14, Liver_N7, Liver_T8, Liver_N14, Liver_T12, Liver_N8, Liver_T13, Liver_T15, Liver_N6, Liver_N10, Liver_N15, Liver_N3, Liver_N13, …	+, +, +, +, +, +, +, +, +, +, +, +, +, +, +, +, +, +, +, +, +, +, +, +, +, +, +, +, +, +, +, +, +, +, +, +, +, +, +, +, +, +, +, +, +, +, +, +, +, +, +, +, +, +, +, +, +	+	hsa-GTF2F2_0008	GTF2F2,	GTF2F2	NM_004128
chr13	45338659	45338776	NA	NA	NA	NA	NA	NA	NA	NA	NA	TPT1	NM_001286273
chr13	45408926	45411480	HSA_CIRCpedia_70028	human_hg38	SLC25A30	ENST00000519676.5	Cerebellum, Occipital, Diencephalon, Cortex, Temporal, HepG2, Hs68, Liver_N12, Liver_N13, Liver, Liver_N17, Liver_T19, Liver_T20, Liver_N19	-, -, -, -, -, -, -, -, -, -, -, -, -, -	-	hsa-SLC25A30_0010	SLC25A30,	SLC25A30	NM_001010875
chr13	49136402	49136601	NA	NA	NA	NA	NA	NA	+	hsa-FNDC3A_0001	FNDC3A,	NA	NA
chr13	50027362	50044768	NA	NA	NA	NA	NA	NA	-	hsa-DLEU2_0021	DLEU2,	NA	NA
chr13	50959473	50970562	NA	NA	NA	NA	NA	NA	NA	NA	n/a	NA	NA
chr13	60439687	60467379	HSA_CIRCpedia_11021	human_hg38	TDRD3	ENST00000196169.7	A549, SH-SY5Y_D0_exp1, Occipital, Heart, Forebrain, SH-SY5Y_D0_exp2, Cortex, K562, Diencephalon, Hs68, Temporal, BJ, Parietal, SH-SY5Y_D4_exp1, H1, AG04450, HeLa_S3, SH-SY5Y_D2_exp1, GM12878, HepG2, NHEK, H9, SH-SY5Y_D4_exp2, PA1, Cerebellum, H9, Hs68, PA1, PA1, Liver, Liver_N10, Liver_N12, Liver_T8, Liver_T3, Liver_N3, Liver_N11, Liver_N15, Liver_N8, Liver_T13, Liver_T7, Liver_N7, Liver_T12, Liv…	+, +, +, +, +, +, +, +, +, +, +, +, +, +, +, +, +, +, +, +, +, +, +, +, +, +, +, +, +, +, +, +, +, +, +, +, +, +, +, +, +, +, +, +, +, +, +, +, +, +, +, +, +, +, +, +, +, +, +, +, +, +, +, +, +	+	hsa-TDRD3_0001	TDRD3,	TDRD3	NM_001146071
chr13	71630555	71681910	HSA_CIRCpedia_116255	human_hg38	DACH1	ENST00000611519.4	SH-SY5Y_D4_exp1, Parietal, Occipital, Temporal, Diencephalon, Cortex, Cerebellum, Heart, Liver, Lung, Stomach, Liver_T19	-, -, -, -, -, -, -, -, -, -, -, -	-	hsa-DACH1_0003	DACH1,	DACH1	NM_080760
chr13	75560752	75569507	HSA_CIRCpedia_11076	human_hg38	UCHL3	ENST00000618773.4	SH-SY5Y_D2_exp1, Occipital, SH-SY5Y_D4_exp1, K562, GM12878, Diencephalon, HUVEC, H1, Cerebellum, A549, Heart, H9, PA1, NHEK, Parietal, AG04450, HepG2, Forebrain, SH-SY5Y_D0_exp1, Hs68, BJ, SH-SY5Y_D8_exp2, Temporal, HeLa_S3, H9, Hs68, PA1, Cortex, Liver_N14, Liver_T8, Liver_N12, Liver_T15, Liver_T11, Liver_N6, Liver_N11, Liver_N13, Liver_N7, Liver_T3, Liver, Liver_T10, Liver_T7, Liver_T14, Liver_…	+, +, +, +, +, +, +, +, +, +, +, +, +, +, +, +, +, +, +, +, +, +, +, +, +, +, +, +, +, +, +, +, +, +, +, +, +, +, +, +, +, +, +, +, +, +, +, +, +, +, +, +, +, +, +, +, +, +, +, +	+	hsa-RP11-29G8_0001	UCHL3,	UCHL3	NM_001270952
chr13	75621762	75727098	HSA_CIRCpedia_11084	human_hg38	AL137782.1	ENST00000563635.5	Cortex, AG04450, Parietal, SH-SY5Y_D2_exp1, PA1, Forebrain, Hs68, Diencephalon, Cerebellum, K562, NHEK, Occipital, BJ, Temporal, Heart, PA1, SH-SY5Y_D4_exp1, Liver_N15, Liver, Liver_N8, Liver_N10, Liver_N6, Liver_N14, Liver_T11, Liver_N7, Liver_T14, Liver_T15, Liver_N12, Liver_T7, Liver_N13, Liver_N11, Liver_N3, Liver_T13, Liver_T12, Liver_T6, Lung, Stomach, Thyroid, Liver_N17, Liver_T18, Liver_N…	+, +, +, +, +, +, +, +, +, +, +, +, +, +, +, +, +, +, +, +, +, +, +, +, +, +, +, +, +, +, +, +, +, +, +, +, +, +, +, +, +, +, +, +, +, +, +	+	hsa-RP11-29G8_0007	LMO7,	NA	NA
chr13	75727028	75761038	HSA_CIRCpedia_11088	human_hg38	AL137782.1	ENST00000563635.5	AG04450, Occipital, H9, Hs68, Heart, BJ, Parietal, Cerebellum, Cortex, SH-SY5Y_D4_exp2, H1, Hs68, Thyroid	+, +, +, +, +, +, +, +, +, +, +, +, +	+	hsa-LMO7_0050	LMO7,	LMO7	NM_005358
chr13	95723241	95725252	HSA_CIRCpedia_11254	human_hg38	DNAJC3	ENST00000602402.5	AG04450, SH-SY5Y_D2_exp1, BJ, SH-SY5Y_D0_exp1, Heart, SH-SY5Y_D4_exp2, NHEK, SH-SY5Y_D0_exp2, Diencephalon, H1, Temporal, Parietal, Hs68, Cortex, K562, Occipital, Cerebellum, HeLa_S3, H9, PA1, SH-SY5Y_D4_exp1, H9, Hs68, PA1, PA1, Forebrain, Liver_N6, Liver_N7, Liver_N8, Liver_N12, Liver_N3, Liver_T12, Liver_N15, Liver_T15, Liver_T3, Liver_N13, Liver_T8, Liver_N14, Liver_N10, Liver_T14, Liver_T11,…	+, +, +, +, +, +, +, +, +, +, +, +, +, +, +, +, +, +, +, +, +, +, +, +, +, +, +, +, +, +, +, +, +, +, +, +, +, +, +, +, +, +, +, +, +, +, +, +, +, +, +, +, +, +, +, +, +, +, +, +, +, +	+	hsa-DNAJC3_0005	DNAJC3,	DNAJC3	NM_006260
chr13	95832926	95837202	HSA_CIRCpedia_11259	human_hg38	UGGT2	ENST00000376747.7	SH-SY5Y_D0_exp1, Cerebellum, HepG2, Hs68, Occipital, GM12878, AG04450, Heart, H1, SH-SY5Y_D4_exp1, HUVEC, Cortex, Parietal, SH-SY5Y_D0_exp2, Diencephalon, A549, PA1, H9, K562, Temporal, SH-SY5Y_D2_exp1, Forebrain, Hs68, Liver_T8, Liver_N13, Liver_T3, Liver_T11, Liver_N11, Liver_T7, Liver_T15, Liver_T13, Liver_N8, Liver_T14, Liver_N7, Liver_N3, Liver_N15, Liver_T10, Liver, Liver_T12, Liver_N6, Liv…	-, -, -, -, -, -, -, -, -, -, -, -, -, -, -, -, -, -, -, -, -, -, -, -, -, -, -, -, -, -, -, -, -, -, -, -, -, -, -, -, -, -, -, -, -, -, -, -, -, -, -, -, -, -	-	hsa-UGGT2_0007	NA	UGGT2	NM_020121
chr13	95832926	95859675	HSA_CIRCpedia_11261	human_hg38	UGGT2	ENST00000376747.7	Cerebellum, Temporal, Hs68, H9, Cortex, Occipital, SH-SY5Y_D0_exp1, Heart, Parietal, Hs68, Diencephalon, Liver, Liver_N11, Liver_T11, Lung, Liver_N17, Liver_N22	-, -, -, -, -, -, -, -, -, -, -, -, -, -, -, -, -	-	hsa-UGGT2_0032	UGGT2,	UGGT2	NM_020121
chr13	96150022	96188497	NA	NA	NA	NA	NA	NA	+	hsa-HS6ST3_0001	HS6ST3,	NA	NA
chr13	97391778	97391906	NA	NA	NA	NA	NA	NA	NA	NA	NA	NA	NA
chr13	99238426	99244624	HSA_CIRCpedia_11345	human_hg38	UBAC2	NM_001144072	HepG2, H1, Cortex, Temporal, SH-SY5Y_D4_exp2, Parietal, AG04450, NHEK, BJ, Cerebellum, Forebrain, SH-SY5Y_D0_exp1, SH-SY5Y_D4_exp1, GM12878, A549, SH-SY5Y_D0_exp2, PA1, H9, Hs68, Occipital, HeLa_S3, HUVEC, Heart, SK_N_SH, SH-SY5Y_D2_exp1, Diencephalon, K562, H9, Hs68, PA1, PA1, Liver_T13, Liver_T7, Liver_N3, Liver_N6, Liver_N11, Liver_T14, Liver_T8, Liver_N15, Liver, Liver_T12, Liver_N13, Liver_N…	+, +, +, +, +, +, +, +, +, +, +, +, +, +, +, +, +, +, +, +, +, +, +, +, +, +, +, +, +, +, +, +, +, +, +, +, +, +, +, +, +, +, +, +, +, +, +, +, +, +, +, +, +, +, +, +, +, +, +, +, +, +, +	+	hsa-UBAC2_0001	UBAC2,	UBAC2	NM_001144072
chr13	100330560	100368574	HSA_CIRCpedia_9987	human_hg38	PCCA	NM_001352609	AG04450, Hs68, PA1, H1, BJ, Temporal, Cerebellum, Forebrain, Occipital, HUVEC, Cortex, H9, SH-SY5Y_D0_exp1, Heart, Diencephalon, GM12878, HeLa_S3, Parietal, Liver_T3, Liver_N15, Liver_N11, Liver_T11, Liver_T10, Liver_N14, Liver_T15, Liver_N12, Liver, Liver_T14, Liver_N3, Liver_T7, Liver_N7, Liver_N10, Liver_N6, Liver_T8, Liver_N13, Kidney, Thyroid, Liver_T6, Liver_N21, Liver_T19, Liver_T18, Liver…	+, +, +, +, +, +, +, +, +, +, +, +, +, +, +, +, +, +, +, +, +, +, +, +, +, +, +, +, +, +, +, +, +, +, +, +, +, +, +, +, +, +, +, +, +, +, +	+	hsa-PCCA_0026	NA	PCCA	NM_001127692
chr13	101806611	101806818	NA	NA	NA	NA	NA	NA	NA	NA	NA	NA	NA
chr13	110622215	110624279	HSA_CIRCpedia_10057	human_hg38	NAXD	NM_001242882	H9, NHEK, PA1, HepG2, GM12878, Cortex, Parietal, SH-SY5Y_D0_exp1, BJ, H1, A549, HeLa_S3, Cerebellum, K562, HUVEC, Hs68, SH-SY5Y_D2_exp1, Forebrain, AG04450, Occipital, H9, Hs68, PA1, PA1, Diencephalon, Liver_T8, Liver, Liver_N10, Liver_T14, Liver_N11, Liver_N14, Liver_N12, Liver_N15, Liver_N13, Liver_T3, Liver_T13, Liver_N8, Liver_N7, Liver_N6, Liver_T7, Lung, Stomach, Thyroid, Liver_N20, Liver_T…	+, +, +, +, +, +, +, +, +, +, +, +, +, +, +, +, +, +, +, +, +, +, +, +, +, +, +, +, +, +, +, +, +, +, +, +, +, +, +, +, +, +, +, +, +, +, +, +, +, +	+	hsa-NAXD_0001	NAXD,	NAXD	NR_040103
chr13	112516439	112527484	HSA_CIRCpedia_10108	human_hg38	TUBGCP3	ENST00000261965.7	HUVEC, PA1, HepG2, Temporal, H1, BJ, SH-SY5Y_D0_exp1, SH-SY5Y_D8_exp2, K562, GM12878, Parietal, NHEK, Diencephalon, Occipital, Heart, SH-SY5Y_D4_exp1, H9, Hs68, SH-SY5Y_D2_exp1, Cerebellum, HeLa_S3, Cortex, Forebrain, A549, AG04450, SH-SY5Y_D4_exp2, H9, H9, Hs68, PA1, PA1, SH-SY5Y_D0_exp2, Liver_T8, Liver_T3, Liver_N3, Liver_T14, Liver_T12, Liver_N14, Liver_N8, Liver_N11, Liver_N13, Liver_T15, Li…	-, -, -, -, -, -, -, -, -, -, -, -, -, -, -, -, -, -, -, -, -, -, -, -, -, -, -, -, -, -, -, -, -, -, -, -, -, -, -, -, -, -, -, -, -, -, -, -, -, -, -, -, -, -, -, -, -, -, -, -, -, -, -, -, -, -, -, -, -	-	hsa-TUBGCP3_0001	TUBGCP3,	TUBGCP3	NM_001286277
chr13	113184345	113185560	HSA_CIRCpedia_10142	human_hg38	PCID2	NM_001353093	Hs68, K562, Liver, Liver_N21, Liver_T17	-, -, -, -, -	-	hsa-PCID2_0007	PCID2,	PCID2	NM_001127202
chr14	20343128	20343277	NA	NA	NA	NA	NA	NA	NA	NA	NA	NA	NA
chr14	20343146	20343277	NA	NA	NA	NA	NA	NA	NA	NA	NA	NA	NA
chr14	20352244	20354247	HSA_CIRCpedia_11638	human_hg38	PARP2	ENST00000429687.7	Occipital, Hs68, Parietal, PA1, Diencephalon, SH-SY5Y_D2_exp1, Cerebellum, Cortex, H9, Temporal, Liver_T14, Liver_T8, Liver, Liver_N14, Liver_T7, Liver_T3, Liver_T10, Stomach, Liver_N17, Liver_T17, Liver_T21	+, +, +, +, +, +, +, +, +, +, +, +, +, +, +, +, +, +, +, +, +	+	hsa-PARP2_0002	PARP2,	PARP2	NM_001042618
chr14	20455577	20455703	NA	NA	NA	NA	NA	NA	NA	NA	NA	APEX1	NM_001244249
chr14	20992123	20992622	HSA_CIRCpedia_11653	human_hg38	METTL17	ENST00000339374.10	Hs68, AG04450, Parietal, Diencephalon, BJ, PA1, Liver_N11	+, +, +, +, +, +, +	+	hsa-METTL17_0001	METTL17,	METTL17	NM_001029991
chr14	21082119	21082223	NA	NA	NA	NA	NA	NA	NA	NA	NA	ARHGEF40	NM_001278529
chr14	21359483	21359609	NA	NA	NA	NA	NA	NA	NA	NA	NA	SUPT16H	NM_007192
chr14	21503172	21503881	HSA_CIRCpedia_11697	human_hg38	METTL3	NM_019852	Parietal, Cerebellum, SH-SY5Y_D0_exp2, Heart, H9, SH-SY5Y_D8_exp2, GM12878, Temporal, Forebrain, PA1, A549, HUVEC, BJ, HepG2, NHEK, HeLa_S3, Occipital, SH-SY5Y_D0_exp1, Hs68, SH-SY5Y_D4_exp2, K562, H1, AG04450, SH-SY5Y_D4_exp1, Diencephalon, SH-SY5Y_D2_exp1, Cortex, H9, H9, Hs68, PA1, PA1, Liver_T3, Liver_N13, Liver_T12, Liver_N12, Liver_N8, Liver_T15, Liver_N14, Liver, Liver_T7, Liver_T10, Liver…	-, -, -, -, -, -, -, -, -, -, -, -, -, -, -, -, -, -, -, -, -, -, -, -, -, -, -, -, -, -, -, -, -, -, -, -, -, -, -, -, -, -, -, -, -, -, -, -, -, -, -, -, -, -, -, -, -, -, -, -, -, -, -, -, -, -, -, -	-	hsa-METTL3_0002	METTL3,	METTL3	NM_019852
chr14	22906194	22911403	HSA_CIRCpedia_11720	human_hg38	RBM23	ENST00000359890.7	HepG2, K562, A549, NHEK, Cortex, PA1, Forebrain, SH-SY5Y_D0_exp2, SK_N_SH, Temporal, HeLa_S3, H1, Parietal, Diencephalon, AG04450, SH-SY5Y_D4_exp2, GM12878, Heart, Cerebellum, BJ, Hs68, HUVEC, Occipital, Hs68, SH-SY5Y_D0_exp1, Liver_T7, Liver_T13, Liver_T14, Liver, Liver_N13, Liver_N15, Liver_T8, Liver_T15, Liver_T10, Liver_T12, Liver_N6, Liver_N11, Liver_N10, Liver_N3, Liver_N14, Liver_T11, Live…	-, -, -, -, -, -, -, -, -, -, -, -, -, -, -, -, -, -, -, -, -, -, -, -, -, -, -, -, -, -, -, -, -, -, -, -, -, -, -, -, -, -, -, -, -, -, -, -, -, -, -, -, -, -, -, -, -, -, -	-	hsa-RBM23_0002	RBM23,	RBM23	NM_001077351
chr14	22909482	22911403	HSA_CIRCpedia_11721	human_hg38	RBM23	ENST00000359890.7	Diencephalon, A549, Forebrain, Temporal, K562, Heart, Hs68, Cerebellum, SH-SY5Y_D0_exp1, SH-SY5Y_D2_exp1, Parietal, H1, Occipital, AG04450, SK_N_SH, NHEK, PA1, SH-SY5Y_D4_exp1, Cortex, SH-SY5Y_D0_exp2, HeLa_S3, GM12878, BJ, HUVEC, H9, H9, Hs68, PA1, PA1, H9, Liver_N10, Liver_T13, Liver_N13, Liver_N7, Liver_N6, Liver_T11, Liver_T3, Liver_N12, Liver_T8, Liver_T14, Liver_N14, Liver_N3, Liver_T10, Li…	-, -, -, -, -, -, -, -, -, -, -, -, -, -, -, -, -, -, -, -, -, -, -, -, -, -, -, -, -, -, -, -, -, -, -, -, -, -, -, -, -, -, -, -, -, -, -, -, -, -, -, -, -, -, -, -, -, -, -, -, -, -, -, -, -, -, -	-	hsa-RBM23_0007	RBM23,	RBM23	NM_001077351
chr14	22926132	22927660	HSA_CIRCpedia_11727	human_hg38	PRMT5	ENST00000324366.12	PA1, AG04450, H1, K562, Parietal, H9, Occipital, HepG2, HUVEC, HeLa_S3, Cerebellum, GM12878, Diencephalon, A549, Hs68, NHEK, SH-SY5Y_D2_exp1, Forebrain, Cortex, Heart, Temporal, SH-SY5Y_D4_exp2, SK_N_SH, BJ, Hs68, PA1, PA1, Liver_N8, Liver_T11, Liver_T10, Liver_N15, Liver_N11, Liver_N10, Liver_N3, Liver, Liver_N13, Liver_T8, Liver_T3, Liver_T7, Liver_T14, Liver_N12, Kidney, Stomach, Lung, Thyroid…	-, -, -, -, -, -, -, -, -, -, -, -, -, -, -, -, -, -, -, -, -, -, -, -, -, -, -, -, -, -, -, -, -, -, -, -, -, -, -, -, -, -, -, -, -, -, -, -, -, -, -, -, -, -, -, -	-	hsa-PRMT5_0001	PRMT5,	PRMT5	NM_001039619
chr14	23301878	23302159	NA	NA	NA	NA	NA	NA	NA	NA	NA	PPP1R3E	NM_001276318
chr14	24137205	24137295	NA	NA	NA	NA	NA	NA	NA	NA	NA	PSME1	NM_176783
chr14	24138195	24138399	HSA_CIRCpedia_11774	human_hg38	PSME1	ENST00000206451.10	AG04450, Parietal, Hs68	+, +, +	+	hsa-PSME1_0004	NA	PSME1	NM_176783
chr14	24160407	24160488	NA	NA	NA	NA	NA	NA	NA	NA	NA	RNF31	NM_001310332
chr14	24188447	24188551	NA	NA	NA	NA	NA	NA	NA	NA	NA	IPO4	NM_024658
chr14	24266429	24268619	HSA_CIRCpedia_11796	human_hg38	RABGGTA	ENST00000399409.7	K562, HepG2, Occipital, AG04450, Temporal, Parietal, Forebrain, Hs68, BJ, H9, PA1, Diencephalon, Cerebellum, GM12878, NHEK, HUVEC, H1, HeLa_S3, H9, Hs68, PA1, SH-SY5Y_D0_exp2, Cortex, A549, Liver_T12, Liver_T3, Liver_N7, Liver_N13, Liver_T8, Liver_T14, Liver_N12, Liver_N15, Liver, Liver_N6, Liver_T10, Liver_N3, Liver_N11, Liver_T7, Liver_T11, Liver_N10, Thyroid, Lung, Kidney, Liver_T6, Liver_N21,…	-, -, -, -, -, -, -, -, -, -, -, -, -, -, -, -, -, -, -, -, -, -, -, -, -, -, -, -, -, -, -, -, -, -, -, -, -, -, -, -, -, -, -, -, -, -, -, -, -, -, -, -, -, -, -	-	hsa-RABGGTA_0001	RABGGTA,	RABGGTA	NM_004581
chr14	29724469	29725674	NA	NA	NA	NA	NA	NA	-	hsa-PRKD1_0026	PRKD1,	NA	NA
chr14	30628208	30639864	HSA_CIRCpedia_11818	human_hg38	SCFD1	ENST00000458591.6	Parietal, HeLa_S3, Cerebellum, Heart, AG04450, Diencephalon, Occipital, Cortex, Liver_N15, Liver_T15, Liver_T14, Liver_T10, Liver_T17	+, +, +, +, +, +, +, +, +, +, +, +, +	+	hsa-SCFD1_0013	NA	SCFD1	NM_001283032
chr14	30670255	30675065	HSA_CIRCpedia_11837	human_hg38	SCFD1	ENST00000458591.6	Diencephalon, SH-SY5Y_D0_exp1, Occipital, SH-SY5Y_D0_exp2, HepG2, Temporal, SH-SY5Y_D4_exp1, Forebrain, GM12878, Cerebellum, Parietal, Heart, Hs68, SH-SY5Y_D8_exp2, PA1, Cortex, H9, Hs68, PA1, Liver_N11, Liver_T10, Liver_T14, Liver_N8, Liver_T11, Liver_N14, Liver_N12, Liver_T8, Liver_N6, Liver_N3, Liver_N7, Liver_N15, Liver_T15, Liver, Liver_T12, Liver_T3, Liver_N13, Liver_T7, Stomach, Lung, Live…	+, +, +, +, +, +, +, +, +, +, +, +, +, +, +, +, +, +, +, +, +, +, +, +, +, +, +, +, +, +, +, +, +, +, +, +, +, +, +, +, +, +, +, +, +, +, +, +, +, +, +, +, +	+	hsa-SCFD1_0001	SCFD1,	SCFD1	NM_001283031
chr14	30715923	30722559	HSA_CIRCpedia_11844	human_hg38	SCFD1	ENST00000458591.6	K562, Occipital, HeLa_S3, SH-SY5Y_D2_exp1, Cortex, Hs68, Parietal, SH-SY5Y_D0_exp2, H9, Diencephalon, Liver_T12, Liver_N17, Liver_N22	+, +, +, +, +, +, +, +, +, +, +, +, +	+	hsa-SCFD1_0059	NA	SCFD1	NM_001283031
chr14	30715923	30734858	HSA_CIRCpedia_11845	human_hg38	SCFD1	ENST00000458591.6	HeLa_S3, Temporal, Cerebellum, Diencephalon, Occipital, Cortex, Hs68, BJ, AG04450, GM12878, PA1, H1, H9, K562, Heart, SH-SY5Y_D8_exp2, Forebrain, Parietal, NHEK, Hs68, PA1, PA1, Liver_T10, Liver_T13, Liver_N10, Liver_N11, Liver_N12, Liver_N7, Liver_N13, Liver_T14, Liver_T15, Liver_N8, Liver_N15, Liver_N3, Liver_T12, Liver_T7, Liver, Liver_N14, Stomach, Liver_T6, Thyroid, Lung, Liver_N18, Liver_T1…	+, +, +, +, +, +, +, +, +, +, +, +, +, +, +, +, +, +, +, +, +, +, +, +, +, +, +, +, +, +, +, +, +, +, +, +, +, +, +, +, +, +, +, +, +, +, +, +, +, +, +, +, +	+	hsa-SCFD1_0008	SCFD1,	SCFD1	NM_001283031
chr14	30935162	30956242	HSA_CIRCpedia_11859	human_hg38	STRN3	ENST00000355683.9	Diencephalon, SH-SY5Y_D2_exp1, AG04450, Heart, K562, Cerebellum, Hs68, Cortex, GM12878, A549, Parietal, Occipital, Temporal, SH-SY5Y_D0_exp2, PA1, Forebrain, SH-SY5Y_D8_exp2, H9, PA1, Liver_N7, Liver_T15, Liver, Liver_N13, Liver_T13, Liver_N14, Liver_N12, Liver_N3, Liver_N11, Liver_T11, Liver_T12, Liver_T7, Liver_T10, Liver_T3, Liver_T8, Liver_N10, Liver_N6, Liver_N15, Liver_N8, Liver_T14, Liver_…	-, -, -, -, -, -, -, -, -, -, -, -, -, -, -, -, -, -, -, -, -, -, -, -, -, -, -, -, -, -, -, -, -, -, -, -, -, -, -, -, -, -, -, -, -, -, -, -, -, -, -, -, -, -, -, -	-	hsa-STRN3_0005	STRN3,	STRN3	NM_001083893
chr14	31133237	31133675	HSA_CIRCpedia_11898	human_hg38	HECTD1	NM_015382	HeLa_S3, PA1, SH-SY5Y_D4_exp2, Hs68, Parietal, Cortex, AG04450, Temporal, Cerebellum, Occipital, Forebrain, SH-SY5Y_D0_exp1, H9, A549, HepG2, Heart, K562, Diencephalon, Liver_N8, Liver_T14, Liver, Liver_T11, Liver_T15, Liver_T12, Liver_N12, Liver_N13, Liver_T7, Liver_T8, Liver_N15, Liver_N6, Liver_T3, Liver_N3, Liver_N14, Liver_N7, Liver_N11, Stomach, Thyroid, Lung, Liver_T18, Liver_N20, Liver_T1…	-, -, -, -, -, -, -, -, -, -, -, -, -, -, -, -, -, -, -, -, -, -, -, -, -, -, -, -, -, -, -, -, -, -, -, -, -, -, -, -, -, -, -, -, -, -, -, -, -	-	hsa-HECTD1_0001	HECTD1,	HECTD1	NM_015382
chr14	31599288	31606412	NA	NA	NA	NA	NA	NA	+	hsa-NUBPL_0015	NUBPL,	NA	NA
chr14	31673354	31673574	HSA_CIRCpedia_11977	human_hg38	NUBPL	NM_025152	Hs68, K562, SH-SY5Y_D2_exp1, Occipital, Cortex, Temporal, PA1, Parietal, Stomach	+, +, +, +, +, +, +, +, +	+	hsa-NUBPL_0004	NUBPL,	NUBPL	NM_025152
chr14	33215181	33215587	HSA_CIRCpedia_120877	human_hg38	NPAS3	NM_173159	Temporal, Parietal, Occipital, Forebrain, H1, Diencephalon, Cortex, Heart, Cerebellum, Liver_N8, Liver_T11, Liver_T15, Liver_N12, Liver_N7, Liver_N15, Thyroid, Stomach, Liver_N17, Liver_T17, Liver_T18, Liver_N20, Liver_N21, Liver_N19	+, +, +, +, +, +, +, +, +, +, +, +, +, +, +, +, +, +, +, +, +, +, +	+	hsa-NPAS3_0001	NA	NA	NA
chr14	34546750	34556365	NA	NA	NA	NA	NA	NA	NA	NA	NA	NA	NA
chr14	34567685	34567771	NA	NA	NA	NA	NA	NA	NA	NA	NA	SNX6	NM_001366519
chr14	34807450	34862322	HSA_CIRCpedia_120892	human_hg38	BAZ1A	ENST00000358716.8	Diencephalon, Heart, Temporal, Cerebellum, Parietal, Liver_N11, Liver, Liver_T14, Liver_T10, Liver_N7, Stomach, Liver_T6, Lung, Liver_T18, Liver_T17, Liver_N17, Liver_N18	-, -, -, -, -, -, -, -, -, -, -, -, -, -, -, -, -	-	hsa-BAZ1A_0004	BAZ1A,	BAZ1A	NM_013448
chr14	35096557	35096764	HSA_CIRCpedia_152510	human_hg38	PPP2R3C	ENST00000553273.5	Liver	-	-	hsa-PPP2R3C_0029	PPP2R3C,	PPP2R3C	NM_001305155
chr14	35312880	35314455	HSA_CIRCpedia_12048	human_hg38	AL121594.3	ENST00000557565.1	Occipital, Temporal, BJ	+, +, +	+	hsa-PSMA6_0007	PSMA6,	PSMA6	NM_001282234
chr14	35664641	35725153	HSA_CIRCpedia_12064	human_hg38	RALGAPA1	ENST00000389698.7	SH-SY5Y_D4_exp1, Cortex, HepG2, BJ, Temporal, GM12878, Forebrain, Cerebellum, Diencephalon, Occipital, AG04450, K562, HeLa_S3, Parietal, Heart, Liver_T12, Liver, Liver_N11, Liver_N3, Thyroid, Kidney, Liver_N19	-, -, -, -, -, -, -, -, -, -, -, -, -, -, -, -, -, -, -, -, -, -	-	hsa-RALGAPA1_0072	NA	RALGAPA1	NM_001283043
chr14	39045162	39048729	HSA_CIRCpedia_12096	human_hg38	SEC23A	ENST00000537403.5	HUVEC, BJ, HeLa_S3, Cortex, Parietal, Temporal, Occipital, Hs68, Diencephalon, AG04450, Cerebellum, Liver_N13, Liver_N10, Liver_T3, Liver, Liver_T12, Liver_N11, Thyroid, Stomach, Lung, Liver_N21	-, -, -, -, -, -, -, -, -, -, -, -, -, -, -, -, -, -, -, -, -	-	hsa-SEC23A_0015	SEC23A,	SEC23A	NM_006364
chr14	39093186	39096139	HSA_CIRCpedia_12120	human_hg38	SEC23A	NM_006364	Hs68, H9, HeLa_S3, Parietal, Occipital, Cortex, GM12878, AG04450, Cerebellum, Diencephalon, NHEK, Temporal, PA1, Liver, Liver_N13, Liver_T15, Lung, Liver_N18, Liver_N21	-, -, -, -, -, -, -, -, -, -, -, -, -, -, -, -, -, -, -	-	hsa-SEC23A_0016	SEC23A,	SEC23A	NM_006364
chr14	39093215	39096113	NA	NA	NA	NA	NA	NA	NA	NA	NA	NA	NA
chr14	39151745	39159550	HSA_CIRCpedia_12126	human_hg38	TRAPPC6B	NM_001079537	AG04450, SH-SY5Y_D2_exp1, GM12878, Heart, Occipital, Diencephalon, Parietal, Cortex, SH-SY5Y_D8_exp2, K562, Hs68, Cerebellum, Temporal, Liver_T14, Liver_N10, Liver_T11, Liver_T12, Liver_N12, Liver_N13, Liver_T8, Liver, Liver_N6, Liver_N15, Liver_T7, Liver_T13, Liver_N3, Liver_N11, Liver_N14, Liver_N8, Liver_N7, Thyroid, Lung, Stomach, Liver_T18, Liver_N20, Liver_T17, Liver_N17, Liver_N22, Liver_T…	-, -, -, -, -, -, -, -, -, -, -, -, -, -, -, -, -, -, -, -, -, -, -, -, -, -, -, -, -, -, -, -, -, -, -, -, -, -, -, -, -, -, -	-	hsa-TRAPPC6B_0001	TRAPPC6B,	TRAPPC6B	NM_001079537
chr14	39154210	39158402	HSA_CIRCpedia_12127	human_hg38	TRAPPC6B	NM_001079537	Parietal, Forebrain, H1, Cortex, BJ, K562, PA1, H9, Cerebellum, Diencephalon, HUVEC, Occipital, Temporal, H9, Hs68, PA1, PA1, SH-SY5Y_D4_exp1, Hs68, Liver_T14, Liver_N7, Liver_N13, Liver_N12, Liver_N8, Liver_T7, Liver, Liver_N11, Liver_N15, Liver_T13, Lung, Stomach, Liver_T19, Liver_N19, Liver_T21, Liver_N22, Liver_T17, Liver_T18, Liver_N18, Liver_T22, Liver_T20, Liver_N20	-, -, -, -, -, -, -, -, -, -, -, -, -, -, -, -, -, -, -, -, -, -, -, -, -, -, -, -, -, -, -, -, -, -, -, -, -, -, -, -, -	-	hsa-TRAPPC6B_0005	TRAPPC6B,	TRAPPC6B	NM_001079537
chr14	39158284	39159550	HSA_CIRCpedia_12129	human_hg38	TRAPPC6B	NM_001079537	Hs68, Cerebellum, Parietal, PA1, SH-SY5Y_D0_exp1, Forebrain, SH-SY5Y_D4_exp1, SH-SY5Y_D4_exp2, Diencephalon, Cortex, Occipital, Temporal, Liver_T8, Liver_T15, Liver, Liver_T14, Liver_N6, Liver_N13, Liver_T3, Liver_N7, Liver_N15, Liver_N10, Liver_N11, Liver_T10, Liver_T7, Liver_N12, Liver_T11, Liver_N8, Lung, Stomach, Liver_N17, Liver_T20, Liver_N21, Liver_T18, Liver_T21, Liver_T19, Liver_T17, Liv…	-, -, -, -, -, -, -, -, -, -, -, -, -, -, -, -, -, -, -, -, -, -, -, -, -, -, -, -, -, -, -, -, -, -, -, -, -, -, -	-	hsa-TRAPPC6B_0003	TRAPPC6B,	TRAPPC6B	NM_001079537
chr14	39179090	39179462	HSA_CIRCpedia_12131	human_hg38	PNN	NM_002687	Hs68, Cortex, Parietal, Occipital, AG04450, Forebrain, Heart, SH-SY5Y_D0_exp1, SH-SY5Y_D4_exp2, SH-SY5Y_D2_exp1, SH-SY5Y_D8_exp2, Diencephalon, SH-SY5Y_D0_exp2, K562, SH-SY5Y_D4_exp1, Temporal, PA1, Cerebellum, H9, Hs68, PA1, PA1, Liver_N11, Liver_N12, Liver_N8, Liver_T3, Liver, Liver_N14, Liver_T13, Liver_T11, Liver_N10, Liver_N15, Liver_T14, Liver_T15, Liver_N3, Liver_N13, Liver_T8, Liver_N6, L…	+, +, +, +, +, +, +, +, +, +, +, +, +, +, +, +, +, +, +, +, +, +, +, +, +, +, +, +, +, +, +, +, +, +, +, +, +, +, +, +, +, +, +, +, +, +, +, +, +, +, +, +, +, +, +, +, +, +, +	+	hsa-PNN_0002	PNN,	PNN	NM_002687
chr14	39276933	39279537	HSA_CIRCpedia_12132	human_hg38	CTAGE5	ENST00000553728.1	Cerebellum, K562, Heart, PA1, Hs68, Forebrain, Diencephalon, SH-SY5Y_D2_exp1, Temporal, Occipital, GM12878, AG04450, A549, Cortex, HepG2, Parietal, SH-SY5Y_D4_exp1, H1, NHEK, Hs68, PA1, PA1, H9, Liver_N6, Liver_T7, Liver, Liver_T11, Liver_N13, Liver_T12, Liver_N8, Liver_T3, Liver_N7, Liver_T15, Liver_T14, Liver_N3, Liver_T8, Liver_T13, Liver_T10, Liver_N11, Liver_N12, Liver_N14, Liver_N15, Liver_…	+, +, +, +, +, +, +, +, +, +, +, +, +, +, +, +, +, +, +, +, +, +, +, +, +, +, +, +, +, +, +, +, +, +, +, +, +, +, +, +, +, +, +, +, +, +, +, +, +, +, +, +, +, +, +, +, +, +, +, +	+	hsa-RP11-407N17_0004	MIA2,	MIA2	NM_001329214
chr14	44829661	44899313	NA	NA	NA	NA	NA	NA	NA	NA	n/a	NA	NA
chr14	45118560	45118825	NA	NA	NA	NA	NA	NA	NA	NA	FKBP3,	NA	NA
chr14	49586579	49586878	NA	NA	NA	NA	NA	NA	+	hsa-RN7SL1_0001	NA	RN7SL1	NR_002715
chr14	49709158	49710381	HSA_CIRCpedia_84587	human_hg38	KLHDC1	ENST00000556392.5	Hs68, Liver_T7, Liver_N10	+, +, +	+	hsa-KLHDC1_0006	KLHDC1,	KLHDC1	NM_172193
chr14	49853735	49862656	NA	NA	NA	NA	NA	NA	NA	NA	NA	NA	NA
chr14	49862550	49862849	NA	NA	NA	NA	NA	NA	NA	NA	RN7SL2,	RN7SL2	NR_027260
chr14	49893157	49893231	NA	NA	NA	NA	NA	NA	NA	NA	NA	ARF6	NM_001663
chr14	50150007	50150230	HSA_CIRCpedia_12254	human_hg38	SOS2	ENST00000216373.9	BJ, SH-SY5Y_D2_exp1, SH-SY5Y_D0_exp1, Occipital, Hs68, Cortex, AG04450, SH-SY5Y_D4_exp2, PA1, SH-SY5Y_D8_exp2, H1, NHEK, SH-SY5Y_D4_exp1, Temporal, SH-SY5Y_D0_exp2, Diencephalon, Heart, GM12878, A549, Forebrain, Cerebellum, K562, Parietal, Hs68, PA1, PA1, Liver_N3, Liver_T15, Liver_N8, Liver_T3, Liver_T12, Liver_N12, Liver_N7, Liver_N15, Liver_N14, Liver, Liver_T8, Liver_N6, Liver_N10, Liver_N13,…	-, -, -, -, -, -, -, -, -, -, -, -, -, -, -, -, -, -, -, -, -, -, -, -, -, -, -, -, -, -, -, -, -, -, -, -, -, -, -, -, -, -, -, -, -, -, -, -, -, -, -, -, -, -, -, -, -, -, -, -, -, -, -	-	hsa-SOS2_0052	SOS2,	SOS2	NM_006939
chr14	50475076	50486194	HSA_CIRCpedia_12297	human_hg38	MAP4K5	NM_006575	Diencephalon, Occipital, Forebrain, Hs68, Temporal, Cerebellum, SH-SY5Y_D4_exp1, Heart, GM12878, Parietal, Cortex, Hs68, Liver_T7, Liver, Liver_T12, Liver_T3, Liver_N11, Stomach, Thyroid, Liver_N17	-, -, -, -, -, -, -, -, -, -, -, -, -, -, -, -, -, -, -, -	-	hsa-MAP4K5_0002	MAP4K5,	MAP4K5	NM_006575
chr14	50743415	50744365	HSA_CIRCpedia_12312	human_hg38	NIN	ENST00000245441.9	Occipital, Cerebellum, Temporal, Forebrain, PA1, Cortex, Hs68, Parietal, Diencephalon, SH-SY5Y_D0_exp1, Hs68, PA1, Liver_N10, Liver_T8, Thyroid, Liver_T17	-, -, -, -, -, -, -, -, -, -, -, -, -, -, -, -	-	hsa-NIN_0026	NIN,	NIN	NM_020921
chr14	52757318	52759754	HSA_CIRCpedia_12388	human_hg38	STYX	NM_001130701	Occipital, SH-SY5Y_D0_exp2, Heart, AG04450, PA1, Parietal, Temporal, Cortex, GM12878, Diencephalon, H9, Cerebellum, PA1, Liver_N7, Liver_N13, Liver_T14, Liver_N11, Liver_N12, Liver, Liver_N14, Kidney, Liver_T19, Liver_N19, Liver_N18, Liver_N21, Liver_T18, Liver_N17	+, +, +, +, +, +, +, +, +, +, +, +, +, +, +, +, +, +, +, +, +, +, +, +, +, +, +	+	hsa-STYX_0002	STYX,	STYX	NM_001130701
chr14	54702061	54702580	HSA_CIRCpedia_12410	human_hg38	SAMD4A	ENST00000554335.5	HUVEC, AG04450, Cortex, HepG2, Forebrain, Cerebellum, NHEK, Hs68, Diencephalon, Occipital, PA1, H1, Temporal, K562, BJ, Heart, Parietal, H9, H9, H9, Hs68, PA1, PA1, HeLa_S3, Liver_T11, Liver_T15, Liver_T12, Liver_T14, Liver_N3, Liver_N11, Liver, Liver_N14, Liver_N12, Liver_N10, Liver_N7, Liver_N6, Liver_N13, Liver_T3, Liver_N15, Liver_T13, Kidney, Stomach, Thyroid, Lung, Liver_N22, Liver_T20, Liv…	+, +, +, +, +, +, +, +, +, +, +, +, +, +, +, +, +, +, +, +, +, +, +, +, +, +, +, +, +, +, +, +, +, +, +, +, +, +, +, +, +, +, +, +, +, +, +, +, +, +, +, +, +	+	hsa-SAMD4A_0001	SAMD4A,	SAMD4A	NM_015589
chr14	55648024	55648870	HSA_CIRCpedia_12466	human_hg38	KTN1	NM_001079521	Temporal, Cerebellum, H9, Hs68, Cortex, AG04450, Parietal, PA1, SH-SY5Y_D4_exp1, Heart, Diencephalon, Forebrain, SH-SY5Y_D2_exp1, Occipital, SH-SY5Y_D0_exp1, Hs68, PA1, PA1, K562, Liver_T14, Liver_N14, Liver_N6, Liver_T8, Liver_N13, Liver_N10, Liver_N15, Liver_T7, Liver_N7, Liver_T3, Liver, Liver_T15, Stomach, Lung, Liver_N21, Liver_N18, Liver_N20, Liver_N19, Liver_T17, Liver_N22, Liver_T21	+, +, +, +, +, +, +, +, +, +, +, +, +, +, +, +, +, +, +, +, +, +, +, +, +, +, +, +, +, +, +, +, +, +, +, +, +, +, +, +	+	hsa-KTN1_0011	KTN1,	KTN1	NM_001079521
chr14	55652849	55652940	NA	NA	NA	NA	NA	NA	NA	NA	NA	KTN1	NM_001079521
chr14	58223621	58223856	HSA_CIRCpedia_12500	human_hg38	ACTR10	ENST00000545307.6	NHEK, Diencephalon, Heart, PA1, K562, SH-SY5Y_D0_exp1, Temporal, A549, Hs68, Parietal, BJ, Forebrain, HepG2, Cerebellum, GM12878, AG04450, Cortex, PA1, PA1, Occipital, H9, Liver_N15, Liver_N8, Liver_N14, Liver, Liver_T11, Liver_T7, Liver_T10, Liver_N10, Liver_T8, Liver_T14, Liver_N11, Kidney, Stomach, Liver_N17, Liver_N21, Liver_N19, Liver_T20, Liver_N20, Liver_T21, Liver_T17	+, +, +, +, +, +, +, +, +, +, +, +, +, +, +, +, +, +, +, +, +, +, +, +, +, +, +, +, +, +, +, +, +, +, +, +, +, +, +, +, +	+	hsa-ACTR10_0016	NA	ACTR10	NM_018477
chr14	60115718	60125823	HSA_CIRCpedia_12552	human_hg38	PCNX4	NM_001330177	Forebrain, Hs68, Cortex, Cerebellum, SH-SY5Y_D0_exp2, Diencephalon, A549, HUVEC, K562, Occipital, Parietal, H9, PA1, AG04450, H1, Heart, H9, Hs68, PA1, PA1, Liver_T12, Liver_N10, Liver_T3, Liver_T14, Liver, Liver_T8, Liver_T10, Kidney, Liver_T6, Thyroid, Liver_N20, Liver_T21, Liver_T17, Liver_N22, Liver_T20, Liver_N17, Liver_T19, Liver_T18, Liver_N19	+, +, +, +, +, +, +, +, +, +, +, +, +, +, +, +, +, +, +, +, +, +, +, +, +, +, +, +, +, +, +, +, +, +, +, +, +, +, +	+	hsa-PCNX4_0001	PCNX4,	PCNX4	NM_022495
chr14	60796216	60812127	HSA_CIRCpedia_113394	human_hg38	MNAT1	NM_001177963	SH-SY5Y_D0_exp2, SH-SY5Y_D4_exp1, HepG2, Cerebellum, SH-SY5Y_D0_exp1, Heart, Cortex, Temporal, Occipital, Parietal, PA1, Liver_N7, Liver_T12, Liver_T14, Liver_T13, Liver_N15, Thyroid, Liver_N22	+, +, +, +, +, +, +, +, +, +, +, +, +, +, +, +, +, +	+	hsa-MNAT1_0004	MNAT1,	MNAT1	NM_001177963
chr14	61675506	61675678	NA	NA	NA	NA	NA	NA	NA	NA	n/a	NA	NA
chr14	61715723	61715895	NA	NA	NA	NA	NA	NA	NA	NA	HIF1A,HIF1A-AS3,	NA	NA
chr14	61721508	61721823	HSA_CIRCpedia_12581	human_hg38	HIF1A	NM_001530	BJ, NHEK, Hs68, SH-SY5Y_D0_exp2, GM12878, A549, SH-SY5Y_D8_exp2, HUVEC, Occipital, Cortex, Cerebellum, Heart, K562, Parietal, SH-SY5Y_D2_exp1, Forebrain, H9, AG04450, Diencephalon, Temporal, H1, PA1, H9, H9, Hs68, PA1, PA1, Liver_N14, Liver_N15, Liver_T13, Liver_N10, Liver_N6, Liver_T3, Liver_T14, Liver_T8, Liver_N13, Liver_N11, Liver_N8, Liver_N3, Liver, Lung, Stomach, Kidney, Liver_N22, Liver_N…	+, +, +, +, +, +, +, +, +, +, +, +, +, +, +, +, +, +, +, +, +, +, +, +, +, +, +, +, +, +, +, +, +, +, +, +, +, +, +, +, +, +, +, +, +, +, +, +, +, +, +, +, +, +, +	+	hsa-HIF1A_0009	HIF1A,	HIF1A	NM_001530
chr14	63523950	63524065	NA	NA	NA	NA	NA	NA	NA	NA	NA	NA	NA
chr14	64521486	64523402	HSA_CIRCpedia_12679	human_hg38	ZBTB1	ENST00000358738.3	BJ, SH-SY5Y_D4_exp1, SH-SY5Y_D0_exp2, Parietal, Occipital, AG04450, A549, Temporal, Forebrain, Heart, Diencephalon, GM12878, SH-SY5Y_D0_exp1, NHEK, Cortex, SH-SY5Y_D2_exp1, Cerebellum, Hs68, PA1, K562, Liver_T12, Liver_N13, Liver_T11, Liver_T8, Liver_T3, Liver_N11, Liver, Liver_N3, Liver_N8, Liver_N7, Liver_T13, Liver_T10, Liver_N14, Liver_T14, Lung, Stomach, Thyroid, Liver_T18, Liver_T20, Liver_…	+, +, +, +, +, +, +, +, +, +, +, +, +, +, +, +, +, +, +, +, +, +, +, +, +, +, +, +, +, +, +, +, +, +, +, +, +, +, +, +, +	+	hsa-ZBTB1_0001	ZBTB1,	ZBTB1	NM_014950
chr14	67345767	67347453	HSA_CIRCpedia_12740	human_hg38	ATP6V1D	ENST00000554087.5	AG04450, BJ, Heart, K562, SH-SY5Y_D4_exp1, Hs68, PA1, Temporal, Cortex, Parietal, Diencephalon, Occipital, NHEK, H9, PA1, Liver_T12, Liver_N11, Liver_T14, Liver_N15, Liver_T8, Liver_N13, Liver_N17, Liver_N18, Liver_N21, Liver_T18, Liver_T22	-, -, -, -, -, -, -, -, -, -, -, -, -, -, -, -, -, -, -, -, -, -, -, -, -, -	-	hsa-ATP6V1D_0005	ATP6V1D,	ATP6V1D	NM_015994
chr14	67823541	67825577	HSA_CIRCpedia_12770	human_hg38	RAD51B	NM_001321819	GM12878, PA1, H9, AG04450, K562, A549, NHEK, Parietal, SH-SY5Y_D2_exp1, Hs68, H9, Hs68, PA1, PA1, Liver_N7, Liver_N19	+, +, +, +, +, +, +, +, +, +, +, +, +, +, +, +	+	hsa-RAD51B_0012	RAD51B,	RAD51B	NM_001321819
chr14	70742350	70742591	HSA_CIRCpedia_12840	human_hg38	MAP3K9	ENST00000611979.4	Temporal, Diencephalon, H1, Forebrain, Heart, Cortex, H9, PA1, Parietal, Occipital, HepG2, SH-SY5Y_D2_exp1, Cerebellum, HeLa_S3, NHEK, PA1, PA1, Liver_T14, Liver_T3, Liver_N7, Liver_N11, Liver_N13, Liver_N19, Liver_N22	-, -, -, -, -, -, -, -, -, -, -, -, -, -, -, -, -, -, -, -, -, -, -, -	-	hsa-MAP3K9_0011	MAP3K9,	MAP3K9	NM_001284231
chr14	70962225	71013202	HSA_CIRCpedia_12857	human_hg38	PCNX1	ENST00000304743.6	Hs68, HeLa_S3, GM12878, Diencephalon, AG04450, Forebrain, SH-SY5Y_D0_exp2, Temporal, HepG2, Liver_T11, Liver_N14, Liver_T17, Liver_T19	+, +, +, +, +, +, +, +, +, +, +, +, +	+	hsa-PCNX1_0111	PCNX1,	PCNX1	NM_001308160
chr14	71026116	71036157	HSA_CIRCpedia_12900	human_hg38	PCNX1	ENST00000304743.6	Temporal, AG04450, GM12878, HepG2, Diencephalon, A549, PA1, BJ, HeLa_S3, SH-SY5Y_D8_exp2, Heart, Occipital, SH-SY5Y_D2_exp1, SH-SY5Y_D4_exp1, HUVEC, Parietal, Hs68, Cortex, NHEK, Cerebellum, Forebrain, H9, Hs68, PA1, PA1, SH-SY5Y_D0_exp1, H1, Liver_N12, Liver_N6, Liver_N8, Liver_N10, Liver_N13, Liver_T10, Liver_T3, Liver_N7, Liver, Liver_T12, Liver_N11, Liver_T13, Liver_T14, Liver_N14, Liver_N3, …	+, +, +, +, +, +, +, +, +, +, +, +, +, +, +, +, +, +, +, +, +, +, +, +, +, +, +, +, +, +, +, +, +, +, +, +, +, +, +, +, +, +, +, +, +, +, +, +, +, +, +, +, +, +, +	+	hsa-PCNX1_0055	PCNX1,	PCNX1	NM_001308160
chr14	71400793	71418196	HSA_CIRCpedia_12919	human_hg38	SIPA1L1	ENST00000554126.5	H1, Cerebellum, NHEK, Heart, Cortex, AG04450, A549, GM12878, SH-SY5Y_D2_exp1, K562, Parietal, SH-SY5Y_D0_exp1, Forebrain, HUVEC, H9, PA1, Hs68, Diencephalon, Temporal, H9, Hs68, PA1, Occipital, Liver, Liver_N10, Liver_N6, Liver_T15, Liver_N11, Liver_T3, Liver_T7, Liver_N12, Liver_T11, Liver_N13, Liver_N7, Liver_N3, Liver_N14, Liver_T14, Liver_T12, Liver_N8, Liver_T8, Liver_T10, Liver_T13, Liver_T…	+, +, +, +, +, +, +, +, +, +, +, +, +, +, +, +, +, +, +, +, +, +, +, +, +, +, +, +, +, +, +, +, +, +, +, +, +, +, +, +, +, +, +, +, +, +, +, +, +, +, +, +, +, +, +, +, +, +	+	hsa-SIPA1L1_0032	SIPA1L1,	NA	NA
chr14	71413947	71418196	HSA_CIRCpedia_12920	human_hg38	SIPA1L1	ENST00000554126.5	Parietal, SH-SY5Y_D4_exp1, Occipital, AG04450, HeLa_S3, H1, PA1, H9, K562, Temporal, SK_N_SH, Heart, Diencephalon, Forebrain, Cerebellum, Hs68, HepG2, NHEK, A549, BJ, Cortex, GM12878, H9, Hs68, PA1, PA1, Liver_N14, Liver_N3, Liver_T3, Liver_T14, Liver_N6, Liver_T10, Liver_T8, Liver_N7, Liver_N8, Liver_T7, Liver_N13, Liver_N11, Liver_T15, Liver_N10, Liver, Liver_T13, Liver_N15, Liver_T12, Liver_T6…	+, +, +, +, +, +, +, +, +, +, +, +, +, +, +, +, +, +, +, +, +, +, +, +, +, +, +, +, +, +, +, +, +, +, +, +, +, +, +, +, +, +, +, +, +, +, +, +, +, +, +, +, +, +, +, +, +, +, +, +, +	+	hsa-SIPA1L1_0031	SIPA1L1,	SIPA1L1	NM_015556
chr14	73076318	73077536	HSA_CIRCpedia_12966	human_hg38	RBM25	ENST00000261973.11	Hs68, H1, K562, PA1, H9, Forebrain, Temporal, Parietal, Cortex, PA1, Liver_T12, Liver_N7, Liver_N22	+, +, +, +, +, +, +, +, +, +, +, +, +	+	hsa-RBM25_0014	RBM25,	RBM25	NM_021239
chr14	73077368	73083551	HSA_CIRCpedia_12969	human_hg38	RBM25	ENST00000261973.11	Temporal, Cortex, Heart, Diencephalon, H9, A549, Parietal, Occipital, GM12878, H1, K562, SH-SY5Y_D2_exp1, Cerebellum, PA1, NHEK, Hs68, Hs68, PA1, PA1, Liver_N14, Liver_T3, Liver, Liver_N12, Liver_N11, Liver_N3, Liver_N13, Liver_N10, Stomach, Liver_N21, Liver_N18, Liver_N17, Liver_T17, Liver_N19, Liver_N20, Liver_T20	+, +, +, +, +, +, +, +, +, +, +, +, +, +, +, +, +, +, +, +, +, +, +, +, +, +, +, +, +, +, +, +, +, +, +	+	hsa-RBM25_0012	RBM25,	RBM25	NM_021239
chr14	73147794	73148094	HSA_CIRCpedia_12974	human_hg38	PSEN1	ENST00000557356.5	NHEK, Cortex, PA1, SH-SY5Y_D0_exp2, K562, BJ, SH-SY5Y_D8_exp2, SH-SY5Y_D4_exp1, HeLa_S3, HUVEC, HepG2, Hs68, GM12878, Diencephalon, Temporal, Parietal, Cerebellum, H9, SH-SY5Y_D0_exp1, A549, SH-SY5Y_D2_exp1, AG04450, Forebrain, H1, H9, H9, Hs68, PA1, PA1, Occipital, Heart, Liver_N12, Liver_T12, Liver_N8, Liver_N13, Liver_N15, Liver_T11, Liver_T14, Liver, Liver_N10, Liver_T8, Liver_N6, Liver_T7, L…	+, +, +, +, +, +, +, +, +, +, +, +, +, +, +, +, +, +, +, +, +, +, +, +, +, +, +, +, +, +, +, +, +, +, +, +, +, +, +, +, +, +, +, +, +, +, +, +, +, +, +, +, +, +, +, +, +, +, +, +, +, +, +, +, +, +	+	hsa-PSEN1_0011	PSEN1,	PSEN1	NM_007318
chr14	73893796	73904110	HSA_CIRCpedia_13022	human_hg38	AC005520.1	ENST00000556551.2	Cerebellum, Cortex, Hs68, Temporal, SH-SY5Y_D4_exp1, Parietal, Liver_N14, Lung, Liver_N21	+, +, +, +, +, +, +, +, +	+	hsa-ZNF410_0002	ZNF410,	ZNF410	NM_001242924
chr14	74669648	74671483	HSA_CIRCpedia_13052	human_hg38	AREL1	ENST00000557401.5	PA1, Temporal, Cerebellum, Cortex, Occipital, Hs68, BJ, NHEK, Diencephalon, HeLa_S3, Heart, K562, Forebrain, SH-SY5Y_D4_exp1, Parietal, PA1, Hs68, Liver_N11, Liver_N7, Liver_T13, Liver_T14, Liver_N10, Liver_T3, Liver_N13, Liver_N3, Liver, Thyroid, Liver_N18, Liver_T20, Liver_N21, Liver_N17, Liver_T18, Liver_N20, Liver_T19, Liver_T21, Liver_N19	-, -, -, -, -, -, -, -, -, -, -, -, -, -, -, -, -, -, -, -, -, -, -, -, -, -, -, -, -, -, -, -, -, -, -, -	-	hsa-AREL1_0014	AREL1,	AREL1	NM_001039479
chr14	74903226	74903427	NA	NA	NA	NA	NA	NA	NA	NA	DLST,	NA	NA
chr14	75046375	75049718	HSA_CIRCpedia_13085	human_hg38	MLH3	ENST00000355774.6	SK_N_SH, H1, HeLa_S3, Diencephalon, NHEK, BJ, Parietal, A549, K562, Heart, SH-SY5Y_D8_exp2, SH-SY5Y_D4_exp2, SH-SY5Y_D4_exp1, SH-SY5Y_D2_exp1, Occipital, SH-SY5Y_D0_exp2, Temporal, Cerebellum, Cortex, AG04450, GM12878, HepG2, Forebrain, H9, PA1, HUVEC, Liver_N14, Liver_T11, Liver_N10, Liver_T15, Liver_N15, Liver_T12, Liver_T8, Liver_T13, Liver_N11, Liver_T10, Liver_N8, Liver_N6, Liver_T7, Liver_N…	-, -, -, -, -, -, -, -, -, -, -, -, -, -, -, -, -, -, -, -, -, -, -, -, -, -, -, -, -, -, -, -, -, -, -, -, -, -, -, -, -, -, -, -, -, -, -, -, -, -, -, -, -, -, -, -, -, -, -, -, -, -	-	hsa-MLH3_0001	MLH3,	MLH3	NM_001040108
chr14	75109684	75110371	HSA_CIRCpedia_13106	human_hg38	NEK9	ENST00000238616.9	Hs68, BJ, Parietal, A549, Forebrain, HeLa_S3, SH-SY5Y_D2_exp1, HepG2, Temporal, HUVEC, Heart, Diencephalon, H1, Cortex, NHEK, K562, AG04450, PA1, GM12878, H9, Cerebellum, Occipital, Hs68, PA1, PA1, Liver_T14, Liver, Liver_T7, Liver_T3, Liver_T13, Liver_N13, Liver_T11, Liver_N11, Liver_T8, Liver_N15, Liver_N7, Liver_T15, Liver_N3, Liver_N12, Stomach, Kidney, Thyroid, Lung, Liver_T22, Liver_N20, Li…	-, -, -, -, -, -, -, -, -, -, -, -, -, -, -, -, -, -, -, -, -, -, -, -, -, -, -, -, -, -, -, -, -, -, -, -, -, -, -, -, -, -, -, -, -, -, -, -, -, -, -, -	-	hsa-NEK9_0004	NEK9,	NEK9	NM_001329237
chr14	75622078	75624752	HSA_CIRCpedia_13122	human_hg38	FLVCR2	NM_017791	AG04450, Cerebellum, HepG2, H1, GM12878, Heart, HeLa_S3, Cortex, Parietal, A549, PA1, Diencephalon, H9, Temporal, Liver_N13, Liver_N10, Liver_N3, Liver_T12, Liver_T15, Liver, Liver_N6, Liver_N14, Liver_N7, Liver_N15, Liver_T7, Liver_N11, Liver_N8, Stomach, Liver_N22, Liver_N17, Liver_N18, Liver_T17, Liver_N20, Liver_T19	+, +, +, +, +, +, +, +, +, +, +, +, +, +, +, +, +, +, +, +, +, +, +, +, +, +, +, +, +, +, +, +, +, +	+	hsa-FLVCR2_0002	FLVCR2,	FLVCR2	NM_017791
chr14	75633628	75635013	HSA_CIRCpedia_13126	human_hg38	FLVCR2	NM_017791	PA1, HepG2, Liver_N11, Liver_T12, Liver_T20	+, +, +, +, +	+	hsa-FLVCR2_0009	NA	FLVCR2	NM_017791
chr14	75745094	75793100	HSA_CIRCpedia_121072	human_hg38	TTLL5	NM_015072	Parietal, Temporal, Cerebellum, Liver_N19	+, +, +, +	+	hsa-TTLL5_0004	TTLL5,	TTLL5	NM_015072
chr14	75882684	75902224	HSA_CIRCpedia_13152	human_hg38	TTLL5	NM_015072	Cerebellum, Temporal, Forebrain, H1, HeLa_S3, PA1, GM12878, Parietal, Hs68, HUVEC, HepG2, Occipital, H9, K562, Diencephalon, A549, PA1, AG04450, Thyroid, Liver_N17, Liver_T18, Liver_N22, Liver_N20	+, +, +, +, +, +, +, +, +, +, +, +, +, +, +, +, +, +, +, +, +, +, +	+	hsa-TTLL5_0003	TTLL5,	TTLL5	NM_015072
chr14	76771189	76773211	HSA_CIRCpedia_13171	human_hg38	VASH1	NM_014909	Forebrain, Diencephalon, Occipital, Cerebellum, Temporal, Cortex, Heart, PA1, Parietal, AG04450, Liver_N7, Liver_T18	+, +, +, +, +, +, +, +, +, +, +, +	+	hsa-VASH1_0001	NA	VASH1	NM_014909
chr14	77437807	77442662	HSA_CIRCpedia_131508	human_hg38	VIPAS39	ENST00000327028.8	Parietal, Cortex	-, -	-	hsa-VIPAS39_0007	VIPAS39,	VIPAS39	NM_001193314
chr14	80895717	80900029	HSA_CIRCpedia_13244	human_hg38	CEP128	ENST00000281129.7	PA1, SH-SY5Y_D0_exp1, SH-SY5Y_D2_exp1, Forebrain, AG04450, Hs68, GM12878, SH-SY5Y_D4_exp1, PA1, Cerebellum, Liver_T17	-, -, -, -, -, -, -, -, -, -, -	-	hsa-CEP128_0031	CEP128,	CEP128	NR_157142
chr14	81266237	81266408	NA	NA	NA	NA	NA	NA	NA	NA	NA	NA	NA
chr14	81492479	81495137	HSA_CIRCpedia_13270	human_hg38	SEL1L	NM_005065	PA1, A549, NHEK, AG04450, K562, GM12878, Liver, Liver_N13, Liver_N21, Liver_N20, Liver_T22	-, -, -, -, -, -, -, -, -, -, -	-	hsa-SEL1L_0014	SEL1L,	SEL1L	NM_005065
chr14	88712270	88715195	HSA_CIRCpedia_13313	human_hg38	EML5	ENST00000554922.5	Parietal, SH-SY5Y_D0_exp1, Occipital, Cortex, SH-SY5Y_D0_exp2, Forebrain, SH-SY5Y_D2_exp1, Cerebellum, Temporal, SH-SY5Y_D8_exp2, SH-SY5Y_D4_exp1, Diencephalon, SH-SY5Y_D4_exp2, Liver_T8, Liver_N14, Liver_N11, Liver_N3, Liver_T11, Liver_T13, Thyroid, Stomach, Lung, Liver_T19	-, -, -, -, -, -, -, -, -, -, -, -, -, -, -, -, -, -, -, -, -, -, -	-	hsa-EML5_0045	EML5,	EML5	NM_001385116
chr14	88754511	88754671	HSA_CIRCpedia_13321	human_hg38	EML5	ENST00000554922.5	SH-SY5Y_D4_exp2, Parietal, SH-SY5Y_D2_exp1, SH-SY5Y_D0_exp2, Diencephalon, Temporal, SH-SY5Y_D8_exp2, Cerebellum, SH-SY5Y_D4_exp1, SH-SY5Y_D0_exp1, Occipital, Cortex, AG04450, Liver_T10	-, -, -, -, -, -, -, -, -, -, -, -, -, -	-	hsa-EML5_0124	EML5,	EML5	NM_001385116
chr14	90676522	90680535	HSA_CIRCpedia_13377	human_hg38	TTC7B	ENST00000328459.10	PA1, HeLa_S3, K562, Occipital, A549, H9, NHEK, AG04450, Hs68, Hs68, Heart, Liver_N21	-, -, -, -, -, -, -, -, -, -, -, -	-	hsa-TTC7B_0008	TTC7B,	TTC7B	NM_001010854
chr14	92007639	92011072	HSA_CIRCpedia_13436	human_hg38	TRIP11	ENST00000267622.8	AG04450, Temporal, Cortex, K562, Occipital, Hs68, Diencephalon, Parietal, Cerebellum, Heart, Liver_N12, Liver_N14, Liver_N13, Liver_N15, Liver_N7, Liver, Liver_N11, Liver_T12, Liver_N6, Thyroid, Stomach, Liver_T17, Liver_T21, Liver_N19, Liver_N21, Liver_N17	-, -, -, -, -, -, -, -, -, -, -, -, -, -, -, -, -, -, -, -, -, -, -, -, -, -	-	hsa-TRIP11_0035	TRIP11,	TRIP11	NM_001321851
chr14	92015695	92017750	HSA_CIRCpedia_131583	human_hg38	TRIP11	ENST00000267622.8	Parietal, Occipital, Temporal, Cortex, Liver_T8, Liver_N21	-, -, -, -, -, -	-	hsa-TRIP11_0014	TRIP11,	TRIP11	NM_001321851
chr14	92683427	92683541	NA	NA	NA	NA	NA	NA	NA	NA	NA	NA	NA
chr14	96520054	96521072	HSA_CIRCpedia_13536	human_hg38	PAPOLA	ENST00000554887.5	SH-SY5Y_D4_exp2, SH-SY5Y_D4_exp1, HUVEC, K562, Temporal, AG04450, Diencephalon, Cerebellum, BJ, Occipital, PA1, Hs68, Parietal, Cortex, Heart, Forebrain, SH-SY5Y_D0_exp2, Hs68, Liver_T15, Liver_N15, Liver_N12, Liver_T13, Liver_N7, Liver_T8, Liver, Liver_N8, Liver_T3, Liver_T12, Liver_T14, Liver_N10, Liver_N11, Stomach, Lung, Liver_T21, Liver_N18, Liver_T17, Liver_T22, Liver_N17	+, +, +, +, +, +, +, +, +, +, +, +, +, +, +, +, +, +, +, +, +, +, +, +, +, +, +, +, +, +, +, +, +, +, +, +, +, +	+	hsa-PAPOLA_0016	PAPOLA,	PAPOLA	NM_001252006
chr14	96560648	96562893	HSA_CIRCpedia_13548	human_hg38	PAPOLA	ENST00000216277.12	Parietal, SH-SY5Y_D4_exp2, HUVEC, K562, Occipital, AG04450, NHEK, BJ, SH-SY5Y_D0_exp1, HeLa_S3, GM12878, Hs68, Cortex, SH-SY5Y_D2_exp1, A549, Diencephalon, Forebrain, Cerebellum, HepG2, Heart, SH-SY5Y_D4_exp1, Temporal, PA1, PA1, H1, Liver_N14, Liver_N8, Liver, Liver_N6, Liver_N15, Liver_N11, Liver_T8, Liver_N7, Liver_N13, Liver_T14, Lung, Thyroid, Stomach, Liver_T21, Liver_N17, Liver_N22, Liver_…	+, +, +, +, +, +, +, +, +, +, +, +, +, +, +, +, +, +, +, +, +, +, +, +, +, +, +, +, +, +, +, +, +, +, +, +, +, +, +, +, +, +, +, +	+	hsa-PAPOLA_0025	PAPOLA,	PAPOLA	NM_001293627
chr14	99917781	99920877	HSA_CIRCpedia_11363	human_hg38	EML1	ENST00000327921.13	Cortex, A549, PA1, Forebrain, Cerebellum, Occipital, SH-SY5Y_D0_exp1, NHEK, HeLa_S3, Hs68, BJ, Temporal, HUVEC, AG04450, Parietal, H1, Diencephalon, GM12878, PA1, Liver, Thyroid, Stomach, Liver_N19, Liver_N17	+, +, +, +, +, +, +, +, +, +, +, +, +, +, +, +, +, +, +, +, +, +, +, +	+	hsa-EML1_0011	EML1,	EML1	NM_001375411
chr14	100831094	100831264	NA	NA	NA	NA	NA	NA	NA	NA	NA	MEG3	NR_033359
chr14	100831420	100832641	HSA_CIRCpedia_85168	human_hg38	MEG3	NR_003530	Diencephalon, Hs68, Liver_T12	+, +, +	+	hsa-MEG3_0005	MEG3,	MEG3	NR_003530
chr14	100834751	100834853	NA	NA	NA	NA	NA	NA	NA	NA	NA	MEG3	NR_003530
chr14	100834751	100834908	NA	NA	NA	NA	NA	NA	NA	NA	NA	MEG3	NR_003530
chr14	100849849	100850006	NA	NA	NA	NA	NA	NA	+	hsa-MEG3_0017	MEG3,	NA	NA
chr14	100913431	100928167	NA	NA	NA	NA	NA	NA	+	hsa-SNHG23_0170	MEG8,	NA	NA
chr14	100937402	100938956	HSA_CIRCpedia_345601	human_hg38	AL117190.1	ENST00000637474.1	Diencephalon, Liver_T12	+, +	+	hsa-MEG8_0028	MEG8,	MEG8	NR_146000
chr14	100972261	100980663	HSA_CIRCpedia_85179	human_hg38	MEG8	NR_146000	Hs68, Liver_T21	+, +	+	hsa-SNHG23_0186	MEG8,	MEG8	NR_146000
chr14	100974125	100977722	HSA_CIRCpedia_342394	human_hg38	MEG8	NR_146000	AG04450, Cerebellum, Parietal, Temporal, BJ, Hs68, Diencephalon, Cortex, Hs68, Liver_N8, Liver_N13, Liver_T12	+, +, +, +, +, +, +, +, +, +, +, +	+	hsa-SNHG23_0033	MEG8,	MEG8	NR_146000
chr14	100974631	100974740	NA	NA	NA	NA	NA	NA	NA	NA	NA	NA	NA
chr14	100980576	100982585	HSA_CIRCpedia_11395	human_hg38	MEG8	NR_146000	Hs68, BJ, Diencephalon, Heart, AG04450, Liver, Liver_T21	+, +, +, +, +, +, +	+	hsa-SNHG23_0014	MEG8,	MEG8	NR_146000
chr14	101045808	101046172	NA	NA	NA	NA	NA	NA	NA	NA	MIR381HG,	NA	NA
chr14	102040235	102040673	HSA_CIRCpedia_11444	human_hg38	DYNC1H1	ENST00000360184.8	A549, H9, HeLa_S3, SH-SY5Y_D0_exp1, SH-SY5Y_D4_exp1, Heart, GM12878, Forebrain, SH-SY5Y_D2_exp1, BJ, Occipital, HepG2, Hs68, Parietal, K562, Temporal, SH-SY5Y_D0_exp2, NHEK, Cortex, Diencephalon, AG04450, Cerebellum, HUVEC, PA1, H9, H9, Hs68, PA1, PA1, H1, Liver_T12, Liver_N13, Liver_N15, Liver_T7, Liver_T8, Liver_T13, Liver_T3, Liver_T14, Liver_N3, Liver_T15, Liver_T10, Liver_N7, Liver_N8, Liver…	+, +, +, +, +, +, +, +, +, +, +, +, +, +, +, +, +, +, +, +, +, +, +, +, +, +, +, +, +, +, +, +, +, +, +, +, +, +, +, +, +, +, +, +, +, +, +, +, +, +, +, +, +, +, +, +, +, +, +, +, +, +, +, +, +, +, +	+	hsa-DYNC1H1_0014	DYNC1H1,	DYNC1H1	NM_001376
chr14	102193462	102197847	HSA_CIRCpedia_343645	human_hg38	WDR20	NM_001353673	GM12878, H1, BJ, Parietal, Occipital, SH-SY5Y_D0_exp1, Cerebellum, Temporal, Diencephalon, K562, Heart, Hs68, Cortex, Hs68, PA1, Liver_N15, Liver_N11, Liver_T12, Liver_N12, Liver_T7, Liver_N14, Liver, Liver_T14, Liver_N13, Liver_N3, Lung, Stomach, Liver_N17, Liver_N18, Liver_N22, Liver_T17, Liver_N19	+, +, +, +, +, +, +, +, +, +, +, +, +, +, +, +, +, +, +, +, +, +, +, +, +, +, +, +, +, +, +, +	+	hsa-WDR20_0007	WDR20,	WDR20	NM_001353673
chr14	103003927	103012188	HSA_CIRCpedia_11506	human_hg38	CDC42BPB	NM_006035	Temporal, SH-SY5Y_D8_exp2, Diencephalon, Cortex, Occipital, PA1, Hs68, H9, HepG2, Heart, A549, Parietal, NHEK, HUVEC, SH-SY5Y_D0_exp1, GM12878, H1, K562, Cerebellum, AG04450, SH-SY5Y_D0_exp2, BJ, H9, PA1, Hs68, Liver_N12, Liver_N13, Liver_N15, Liver_T14, Liver_N7, Liver_T8, Liver_T7, Liver_N8, Liver_N11, Liver_N10, Liver_N14, Liver_T15, Liver_N3, Liver_T3, Liver, Liver_T6, Thyroid, Stomach, Liver…	-, -, -, -, -, -, -, -, -, -, -, -, -, -, -, -, -, -, -, -, -, -, -, -, -, -, -, -, -, -, -, -, -, -, -, -, -, -, -, -, -, -, -, -, -, -, -, -, -, -, -, -, -, -	-	hsa-CDC42BPB_0001	CDC42BPB,	CDC42BPB	NM_006035
chr14	103336849	103337115	NA	NA	NA	NA	NA	NA	NA	NA	NA	EIF5	NM_001969
chr14	103451917	103457212	HSA_CIRCpedia_11520	human_hg38	MARK3	NM_001128918	Forebrain, Cortex, SH-SY5Y_D4_exp2, BJ, Cerebellum, Parietal, Diencephalon, SH-SY5Y_D4_exp1, Temporal, Heart, NHEK, SH-SY5Y_D0_exp2, A549, Hs68, SH-SY5Y_D8_exp2, PA1, K562, AG04450, GM12878, Occipital, H9, Liver_N10, Liver, Liver_T14, Liver_T8, Liver_N3, Stomach, Kidney, Thyroid, Lung, Liver_N20, Liver_N22, Liver_T18, Liver_T20	+, +, +, +, +, +, +, +, +, +, +, +, +, +, +, +, +, +, +, +, +, +, +, +, +, +, +, +, +, +, +, +, +, +	+	hsa-MARK3_0025	MARK3,	MARK3	NM_001128919
chr14	103669510	103673431	HSA_CIRCpedia_11546	human_hg38	AL139300.1	ENST00000472726.2	AG04450, PA1, Cerebellum, Forebrain, Hs68, Cortex, Occipital, K562, Temporal, Parietal, SH-SY5Y_D2_exp1, NHEK, Diencephalon, Hs68, PA1, PA1, Liver_N15, Liver_N10, Liver_T12, Liver_T14, Liver, Liver_N12, Thyroid, Stomach, Liver_T20, Liver_N21, Liver_N22, Liver_N19, Liver_N17	+, +, +, +, +, +, +, +, +, +, +, +, +, +, +, +, +, +, +, +, +, +, +, +, +, +, +, +, +	+	hsa-RP11-73M18_0019	KLC1,	KLC1	NM_005552
chr14	103778744	103797518	HSA_CIRCpedia_11564	human_hg38	PPP1R13B	NM_015316	Occipital, Heart, PA1, SH-SY5Y_D4_exp2, Cortex, Parietal, SH-SY5Y_D4_exp1, HeLa_S3, Diencephalon, H9, Hs68, Forebrain, SH-SY5Y_D2_exp1, Cerebellum, SH-SY5Y_D8_exp2, SH-SY5Y_D0_exp1, PA1, Temporal, Hs68, Liver_N11, Liver_N7, Liver_T3, Liver_N13, Liver_T13, Liver, Liver_N6, Liver_N14, Liver_T14, Liver_N10, Liver_T12, Liver_N12, Liver_T11, Liver_N3, Liver_N15, Liver_N8, Liver_T7, Liver_T15, Liver_T1…	-, -, -, -, -, -, -, -, -, -, -, -, -, -, -, -, -, -, -, -, -, -, -, -, -, -, -, -, -, -, -, -, -, -, -, -, -, -, -, -, -, -, -, -, -, -, -, -, -, -, -, -, -, -, -, -	-	hsa-PPP1R13B_0001	PPP1R13B,	PPP1R13B	NM_015316
chr14	103975388	103975553	NA	NA	NA	NA	NA	NA	NA	NA	TDRD9,	TDRD9	NM_153046
chr14	104777359	104777519	NA	NA	NA	NA	NA	NA	NA	NA	NA	NA	NA
chr15	24124574	24181255	NA	NA	NA	NA	NA	NA	+	hsa-PWRN2_0001	n/a	NA	NA
chr15	25405460	25411971	HSA_CIRCpedia_13781	human_hg38	UBE3A	ENST00000638011.1	SH-SY5Y_D4_exp2, NHEK, A549, Occipital, GM12878, H1, Parietal, SH-SY5Y_D4_exp1, Diencephalon, AG04450, Forebrain, SH-SY5Y_D0_exp2, HUVEC, Temporal, HeLa_S3, SH-SY5Y_D2_exp1, SH-SY5Y_D0_exp1, Cortex, Cerebellum, HepG2, BJ, Heart, K562, Hs68, H9, SK_N_SH, PA1, H9, H9, Hs68, PA1, PA1, Liver_T8, Liver_N15, Liver_T7, Liver_T13, Liver_T10, Liver_T12, Liver_N14, Liver_N13, Liver_N8, Liver_N11, Liver_T11…	-, -, -, -, -, -, -, -, -, -, -, -, -, -, -, -, -, -, -, -, -, -, -, -, -, -, -, -, -, -, -, -, -, -, -, -, -, -, -, -, -, -, -, -, -, -, -, -, -, -, -, -, -, -, -, -, -, -, -, -, -, -, -, -, -, -, -, -, -	-	hsa-UBE3A_0005	UBE3A,	UBE3A	NM_001354506
chr15	25405460	25415842	HSA_CIRCpedia_342660	human_hg38	UBE3A	ENST00000638155.1	Cerebellum, A549, H1, HeLa_S3, Cortex, GM12878, H9, AG04450, Parietal, Diencephalon, PA1, Hs68, K562, Forebrain, Occipital, Temporal, H9, H9, Hs68, PA1, Heart, Liver_T10, Liver_T7, Liver_T3, Liver_T13, Liver_N13, Liver_N15, Liver_N14, Liver_T15, Liver_N6, Liver, Liver_N12, Liver_T11, Liver_T12, Liver_N8, Liver_N11, Liver_T14, Thyroid, Stomach, Liver_T21, Liver_T18, Liver_N18, Liver_N20, Liver_T22…	-, -, -, -, -, -, -, -, -, -, -, -, -, -, -, -, -, -, -, -, -, -, -, -, -, -, -, -, -, -, -, -, -, -, -, -, -, -, -, -, -, -, -, -, -, -, -, -, -, -, -	-	hsa-UBE3A_0031	UBE3A,	UBE3A	NM_001354540
chr15	30974313	30976955	HSA_CIRCpedia_13927	human_hg38	MTMR10	ENST00000435680.5	HUVEC, GM12878, Cortex, Hs68, Heart, K562, Temporal, Liver_T7, Liver, Liver_N7, Liver_T8, Liver_T11, Liver_N6, Liver_N14, Liver_T3, Liver_T14, Liver_N11, Liver_N13, Liver_N12, Liver_N10, Thyroid, Liver_N17, Liver_N21, Liver_N19, Liver_N22, Liver_T21, Liver_T20, Liver_T17, Liver_T19, Liver_T18, Liver_N20	-, -, -, -, -, -, -, -, -, -, -, -, -, -, -, -, -, -, -, -, -, -, -, -, -, -, -, -, -, -, -	-	hsa-MTMR10_0001	NA	MTMR10	NM_017762
chr15	34250297	34251057	HSA_CIRCpedia_13961	human_hg38	SLC12A6	ENST00000290209.9	Cerebellum, GM12878, PA1, Parietal, Diencephalon, Cortex, NHEK, Hs68, Temporal, BJ, Liver_T14, Liver_T8, Liver_N11, Liver_T11, Liver, Liver_N3, Liver_N12, Thyroid	-, -, -, -, -, -, -, -, -, -, -, -, -, -, -, -, -, -	-	hsa-SLC12A6_0010	SLC12A6,	SLC12A6	NM_001042497
chr15	35373520	35381916	HSA_CIRCpedia_179358	human_hg38	DPH6	ENST00000560386.5	Liver_N20	-	-	hsa-DPH6_0005	DPH6,	DPH6	NM_080650
chr15	35450684	35454820	HSA_CIRCpedia_14013	human_hg38	DPH6	ENST00000256538.8	NHEK, Hs68, PA1, AG04450, Liver_T14, Liver, Liver_N11, Liver_T19, Liver_N22, Liver_N20, Liver_N17	-, -, -, -, -, -, -, -, -, -, -	-	hsa-DPH6_0003	DPH6,	DPH6	NM_080650
chr15	40407635	40407990	HSA_CIRCpedia_14116	human_hg38	IVD	NM_002225	K562, H9, Heart, HeLa_S3, Hs68, AG04450, Occipital, H1, Forebrain, PA1, GM12878, BJ, A549, Diencephalon, Temporal, Parietal, Hs68, HepG2, Liver_N15, Liver_N13, Thyroid, Kidney	+, +, +, +, +, +, +, +, +, +, +, +, +, +, +, +, +, +, +, +, +, +	+	hsa-IVD_0001	NA	IVD	NM_001354597
chr15	41308566	41308841	NA	NA	NA	NA	NA	NA	+	hsa-OIP5-AS1_0001	OIP5-AS1,	OIP5-AS1	NR_152821
chr15	41668827	41740203	HSA_CIRCpedia_367484	human_hg38	MGA	ENST00000545763.5	Liver_T15	+	+	hsa-MGA_0036	MGA,	MGA	NM_001080541
chr15	41707727	41708208	HSA_CIRCpedia_14254	human_hg38	MGA	ENST00000563576.5	Hs68, Temporal, Cortex, Parietal, HeLa_S3, PA1, SH-SY5Y_D0_exp1, PA1, H9, Liver_N8, Liver_T10, Liver_T12, Liver_N11, Liver_N15, Liver_N7, Liver_T13, Liver_T17	+, +, +, +, +, +, +, +, +, +, +, +, +, +, +, +, +	+	hsa-MGA_0004	MGA,	MGA	NM_001080541
chr15	42260957	42261249	NA	NA	NA	NA	NA	NA	-	hsa-TMEM87A_0012	TMEM87A,	TMEM87A	NM_015497
chr15	42811687	42817097	HSA_CIRCpedia_14364	human_hg38	TTBK2	ENST00000267890.10	GM12878, Occipital, Cerebellum, Cortex, Hs68, PA1, Liver_N12, Liver_T12, Liver_T3, Liver_T7, Liver_N22, Liver_T20	-, -, -, -, -, -, -, -, -, -, -, -	-	hsa-TTBK2_0068	NA	TTBK2	NM_173500
chr15	42827927	42840433	HSA_CIRCpedia_14371	human_hg38	TTBK2	ENST00000267890.10	Diencephalon, SH-SY5Y_D8_exp2, SH-SY5Y_D0_exp1, BJ, Hs68, A549, Parietal, GM12878, Temporal, Heart, HeLa_S3, K562, Occipital, HepG2, Cerebellum, SH-SY5Y_D2_exp1, HUVEC, Cortex, PA1, NHEK, H1, AG04450, Forebrain, SH-SY5Y_D4_exp2, H9, H9, Hs68, PA1, PA1, H9, Liver_T11, Liver, Liver_T3, Liver_N10, Liver_N14, Liver_T10, Liver_N11, Liver_T15, Liver_N7, Liver_N12, Liver_T8, Liver_N8, Liver_T7, Liver_N3…	-, -, -, -, -, -, -, -, -, -, -, -, -, -, -, -, -, -, -, -, -, -, -, -, -, -, -, -, -, -, -, -, -, -, -, -, -, -, -, -, -, -, -, -, -, -, -, -, -, -, -, -, -, -, -, -, -, -, -, -, -, -, -, -, -, -, -	-	hsa-TTBK2_0001	TTBK2,	TTBK2	NM_173500
chr15	42872610	42878684	HSA_CIRCpedia_14377	human_hg38	TTBK2	ENST00000267890.10	Forebrain, PA1, Occipital, SK_N_SH, SH-SY5Y_D0_exp2, Diencephalon, Hs68, Temporal, Parietal, Cerebellum, Cortex, GM12878, K562, Liver_T15, Liver_T7, Liver_N14, Liver_N12, Liver_T11, Liver_N6, Liver_T14, Liver_T13, Liver_N13, Liver_T12, Liver, Liver_N15, Liver_N11, Liver_T6, Liver_T22, Liver_T20, Liver_N21, Liver_N17, Liver_N18, Liver_N22, Liver_N20, Liver_T19, Liver_N19	-, -, -, -, -, -, -, -, -, -, -, -, -, -, -, -, -, -, -, -, -, -, -, -, -, -, -, -, -, -, -, -, -, -, -, -	-	hsa-TTBK2_0008	TTBK2,	TTBK2	NM_173500
chr15	42958012	42960701	HSA_CIRCpedia_14381	human_hg38	UBR1	ENST00000290650.8	K562, Hs68, H9, HeLa_S3, Occipital, SH-SY5Y_D0_exp2, SH-SY5Y_D2_exp1, GM12878, AG04450, Parietal, Diencephalon, BJ, Cortex, A549, Liver_T15, Liver_N11, Liver_N8, Liver, Liver_T14, Liver_T11, Liver_N13, Thyroid, Lung, Liver_T20, Liver_N17	-, -, -, -, -, -, -, -, -, -, -, -, -, -, -, -, -, -, -, -, -, -, -, -, -	-	hsa-UBR1_0018	NA	UBR1	NM_174916
chr15	43571411	43668118	NA	NA	NA	NA	NA	NA	NA	NA	NA	NA	NA
chr15	43573808	43673049	NA	NA	NA	NA	NA	NA	NA	NA	NA	NA	NA
chr15	43582094	43681789	NA	NA	NA	NA	NA	NA	NA	NA	NA	NA	NA
chr15	43584357	43683434	NA	NA	NA	NA	NA	NA	NA	NA	NA	NA	NA
chr15	43753823	43756766	HSA_CIRCpedia_14490	human_hg38	PDIA3	NM_005313	PA1, HeLa_S3, BJ, K562, Temporal, Occipital, SH-SY5Y_D0_exp1, GM12878, SH-SY5Y_D2_exp1, Hs68, Heart, Cerebellum, HUVEC, Cortex, A549, Forebrain, NHEK, HepG2, Diencephalon, H9, AG04450, Parietal, H1, H9, H9, Hs68, PA1, PA1, Liver_N6, Liver_T3, Liver_N11, Liver_T14, Liver_N10, Liver_N13, Liver_T13, Liver_T7, Liver_N7, Liver, Liver_T15, Liver_N15, Thyroid, Liver_T6, Stomach, Lung, Liver_N17, Liver_T…	+, +, +, +, +, +, +, +, +, +, +, +, +, +, +, +, +, +, +, +, +, +, +, +, +, +, +, +, +, +, +, +, +, +, +, +, +, +, +, +, +, +, +, +, +, +, +, +, +, +, +, +, +, +, +, +	+	hsa-PDIA3_0001	PDIA3,	PDIA3	NM_005313
chr15	43977275	43977460	NA	NA	NA	NA	NA	NA	NA	NA	FRMD5,	NA	NA
chr15	44379689	44380976	HSA_CIRCpedia_14515	human_hg38	CASC4	NM_138423	Occipital, PA1, Diencephalon, H1, Cerebellum, Hs68, Cortex, K562, SH-SY5Y_D0_exp1, Parietal, SH-SY5Y_D4_exp1, Forebrain, GM12878, Temporal, Heart, Hs68, Liver_N12, Liver_N11, Liver_N6, Liver_T14, Liver_N8, Liver, Liver_T3, Liver_N15, Liver_N7, Thyroid, Lung, Liver_N19, Liver_T21, Liver_N22, Liver_N17, Liver_N21, Liver_T17	+, +, +, +, +, +, +, +, +, +, +, +, +, +, +, +, +, +, +, +, +, +, +, +, +, +, +, +, +, +, +, +, +	+	hsa-CASC4_0006	GOLM2,	GOLM2	NM_138423
chr15	45043256	45043421	HSA_CIRCpedia_353797	human_hg38	SORD	NM_003104	Occipital	+	NA	NA	NA	SORD	NM_003104
chr15	45153379	45163918	HSA_CIRCpedia_359174	human_hg38	DUOX1	ENST00000321429.8	Thyroid	+	+	hsa-DUOX1_0001	DUOX1,	DUOX1	NM_017434
chr15	48497265	48497391	NA	NA	NA	NA	NA	NA	NA	NA	NA	FBN1	NM_000138
chr15	48780707	48780823	NA	NA	NA	NA	NA	NA	NA	NA	NA	NA	NA
chr15	49225204	49239367	HSA_CIRCpedia_14612	human_hg38	GALK2	NM_001352048	A549, PA1, K562, HeLa_S3, Cerebellum, Diencephalon, Parietal, AG04450, H1, Temporal, HepG2, BJ, Cortex, Hs68, Hs68, Liver_N6, Liver_N13, Liver_T14, Liver_T7, Liver_N10, Liver_N15, Liver_T3, Liver_T11, Liver_T12, Liver_N11, Liver_T8, Liver_T10, Liver_T13, Liver, Liver_T6, Thyroid, Liver_N17, Liver_T20, Liver_T19, Liver_N18, Liver_T17, Liver_N20	+, +, +, +, +, +, +, +, +, +, +, +, +, +, +, +, +, +, +, +, +, +, +, +, +, +, +, +, +, +, +, +, +, +, +, +, +	+	hsa-GALK2_0024	GALK2,	GALK2	NM_001352048
chr15	49235850	49239367	HSA_CIRCpedia_14613	human_hg38	GALK2	ENST00000559883.5	NHEK, Hs68, SH-SY5Y_D4_exp1, SH-SY5Y_D4_exp2, BJ, SH-SY5Y_D0_exp2, Heart, HUVEC, Cerebellum, SH-SY5Y_D0_exp1, Forebrain, HepG2, Diencephalon, SK_N_SH, Cortex, H1, H9, Temporal, Occipital, Parietal, PA1, K562, HeLa_S3, SH-SY5Y_D2_exp1, A549, GM12878, H9, Hs68, PA1, PA1, H9, AG04450, Liver_T15, Liver_T12, Liver_T13, Liver_T10, Liver_N7, Liver_N6, Liver_T7, Liver_N15, Liver, Liver_N11, Liver_N3, Liv…	+, +, +, +, +, +, +, +, +, +, +, +, +, +, +, +, +, +, +, +, +, +, +, +, +, +, +, +, +, +, +, +, +, +, +, +, +, +, +, +, +, +, +, +, +, +, +, +, +, +, +, +, +, +, +, +, +, +, +, +, +, +, +, +, +, +, +, +, +	+	hsa-GALK2_0003	GALK2,	GALK2	NM_001352048
chr15	49956800	49957977	NA	NA	NA	NA	NA	NA	NA	NA	ATP8B4,	NA	NA
chr15	50300788	50301368	HSA_CIRCpedia_14633	human_hg38	GABPB1	ENST00000380877.7	K562, A549, HepG2, SH-SY5Y_D2_exp1, BJ, Cerebellum, HeLa_S3, Heart, H9, GM12878, Forebrain, H1, Occipital, Diencephalon, AG04450, Temporal, HUVEC, Parietal, NHEK, SH-SY5Y_D0_exp1, SH-SY5Y_D8_exp2, Hs68, Cortex, Hs68, PA1, PA1, Liver_T10, Liver_T12, Liver_T13, Liver_N6, Liver, Liver_N13, Liver_N10, Liver_T8, Liver_N8, Liver_T14, Liver_T15, Liver_N11, Liver_N15, Liver_N12, Liver_N3, Liver_N14, Live…	-, -, -, -, -, -, -, -, -, -, -, -, -, -, -, -, -, -, -, -, -, -, -, -, -, -, -, -, -, -, -, -, -, -, -, -, -, -, -, -, -, -, -, -, -, -, -, -, -, -, -, -, -, -, -, -, -, -, -, -, -, -	-	hsa-GABPB1_0008	NA	NA	NA
chr15	50465046	50471795	HSA_CIRCpedia_14648	human_hg38	USP8	NM_001128610	PA1, SH-SY5Y_D0_exp2, Hs68, Cerebellum, Cortex, GM12878, Temporal, Diencephalon, Occipital, H9, K562, AG04450, Parietal, H9, PA1, Liver_N3, Liver_T14, Liver, Liver_N11, Liver_N8, Liver_T7, Liver_N7, Liver_N12, Liver_N15, Liver_N10, Liver_N13, Liver_T12, Liver_T17, Liver_T21, Liver_T20, Liver_N17, Liver_N21	+, +, +, +, +, +, +, +, +, +, +, +, +, +, +, +, +, +, +, +, +, +, +, +, +, +, +, +, +, +, +, +	+	hsa-USP8_0005	USP8,	USP8	NM_001128610
chr15	50912077	50915571	HSA_CIRCpedia_14702	human_hg38	AP4E1	ENST00000561441.5	PA1, Parietal, H9, Temporal, SH-SY5Y_D0_exp1, AG04450, Cortex, SH-SY5Y_D4_exp2, Liver_N10, Liver_N15, Liver_T3, Liver_N6, Liver_N12, Liver_N11	+, +, +, +, +, +, +, +, +, +, +, +, +, +	+	hsa-AP4E1_0014	AP4E1,	AP4E1	NM_001252127
chr15	51887588	51889145	HSA_CIRCpedia_14743	human_hg38	TMOD3	NM_014547	Cortex, Hs68, Cerebellum, PA1, K562, Hs68, PA1, Liver_T8, Liver_T12, Liver_T7, Liver_T22	+, +, +, +, +, +, +, +, +, +, +	+	hsa-TMOD3_0007	TMOD3,	TMOD3	NM_014547
chr15	52338513	52338654	NA	NA	NA	NA	NA	NA	NA	NA	NA	NA	NA
chr15	52593577	52601165	HSA_CIRCpedia_14783	human_hg38	FAM214A	NM_001286495	Diencephalon, Cortex, GM12878, Hs68, PA1, Temporal, Parietal, Forebrain, BJ, Occipital, AG04450, Liver_N12, Liver_N3, Liver_N15, Liver_T3, Liver_T10, Liver_N14, Liver_T13, Liver_N8, Liver_N7, Liver_N6, Liver_N13, Liver_T15, Liver_T12, Liver, Liver_N19, Liver_T19, Liver_T20, Liver_N22, Liver_N17, Liver_N21, Liver_T17	-, -, -, -, -, -, -, -, -, -, -, -, -, -, -, -, -, -, -, -, -, -, -, -, -, -, -, -, -, -, -, -	-	hsa-FAM214A_0008	FAM214A,	FAM214A	NM_001286495
chr15	58621470	58643978	HSA_CIRCpedia_14891	human_hg38	ADAM10	ENST00000260408.7	Occipital, SH-SY5Y_D4_exp1, Temporal, H9, Cerebellum, Diencephalon, Heart, Hs68, K562, Cortex, Parietal, Hs68, PA1, Liver_N13, Liver_N12, Liver_T13, Liver_N7, Liver_T8, Liver_T14, Liver, Stomach, Lung, Liver_T21, Liver_T22, Liver_N20, Liver_T17, Liver_N17, Liver_T20	-, -, -, -, -, -, -, -, -, -, -, -, -, -, -, -, -, -, -, -, -, -, -, -, -, -, -, -	-	hsa-ADAM10_0014	ADAM10,	ADAM10	NM_001110
chr15	58734054	58734230	NA	NA	NA	NA	NA	NA	NA	NA	ADAM10,	NA	NA
chr15	60442415	60445791	NA	NA	NA	NA	NA	NA	-	hsa-ICE2_0032	ICE2,	NA	NA
chr15	62675237	62686709	NA	NA	NA	NA	NA	NA	NA	NA	TLN2,	NA	NA
chr15	63553714	63563008	HSA_CIRCpedia_15052	human_hg38	USP3	ENST00000540797.5	Parietal, K562, SH-SY5Y_D0_exp2, HepG2, AG04450, PA1, GM12878, Occipital, Cortex, H1, Temporal, Diencephalon, SH-SY5Y_D0_exp1, A549, Heart, SH-SY5Y_D2_exp1, Cerebellum, SH-SY5Y_D4_exp2, Hs68, BJ, Forebrain, H9, Hs68, PA1, HeLa_S3, Liver_T13, Liver_N13, Liver_N12, Liver, Liver_N15, Liver_T14, Liver_T7, Liver_N3, Liver_N10, Liver_T11, Liver_T15, Liver_N14, Liver_N7, Liver_T3, Liver_T12, Liver_N11, …	+, +, +, +, +, +, +, +, +, +, +, +, +, +, +, +, +, +, +, +, +, +, +, +, +, +, +, +, +, +, +, +, +, +, +, +, +, +, +, +, +, +, +, +, +, +, +, +, +, +, +, +, +, +, +, +, +	+	hsa-USP3_0002	USP3,	USP3	NM_001256702
chr15	64112572	64114646	NA	NA	NA	NA	NA	NA	+	hsa-SNX1_0019	SNX1,	NA	NA
chr15	64118116	64118854	HSA_CIRCpedia_15136	human_hg38	SNX1	ENST00000560829.5	Hs68, SH-SY5Y_D0_exp2, Cortex, PA1, K562, HeLa_S3, BJ, Occipital, A549, Diencephalon, Temporal, GM12878, Forebrain, Heart, Parietal, Cerebellum, AG04450, HUVEC, Hs68, PA1, Liver_T8, Liver_N6, Liver_T13, Liver_N3, Liver_N12, Liver_T7, Liver, Liver_N8, Liver_T15, Liver_T11, Liver_N15, Liver_N10, Liver_N11, Liver_N13, Lung, Liver_N20, Liver_T19, Liver_N19, Liver_T17, Liver_N22, Liver_N17	+, +, +, +, +, +, +, +, +, +, +, +, +, +, +, +, +, +, +, +, +, +, +, +, +, +, +, +, +, +, +, +, +, +, +, +, +, +, +, +, +	+	hsa-SNX1_0003	SNX1,	SNX1	NM_001242933
chr15	64118116	64123546	HSA_CIRCpedia_15137	human_hg38	SNX1	ENST00000560829.5	Diencephalon, Occipital, GM12878, Parietal, K562, HepG2, Hs68, A549, BJ, PA1, AG04450, Cerebellum, Temporal, SH-SY5Y_D4_exp1, Cortex, HeLa_S3, Hs68, PA1, Forebrain, Liver_N14, Liver_N10, Liver_N12, Liver_N13, Liver_T8, Liver_T7, Liver_T14, Liver_T3, Liver_T10, Lung, Thyroid, Liver_N19, Liver_N20, Liver_T21, Liver_T17, Liver_N17, Liver_N18	+, +, +, +, +, +, +, +, +, +, +, +, +, +, +, +, +, +, +, +, +, +, +, +, +, +, +, +, +, +, +, +, +, +, +, +	+	hsa-SNX1_0010	SNX1,	SNX1	NM_001242933
chr15	64251511	64259241	HSA_CIRCpedia_15150	human_hg38	CSNK1G1	ENST00000303052.12	Cortex, AG04450, Occipital, SH-SY5Y_D4_exp2, NHEK, K562, HeLa_S3, Cerebellum, Parietal, GM12878, Liver, Thyroid	-, -, -, -, -, -, -, -, -, -, -, -	-	hsa-CTD-2116N17_0021	CSNK1G1,	CSNK1G1	NM_001329605
chr15	64522635	64522968	NA	NA	NA	NA	NA	NA	NA	NA	NA	NA	NA
chr15	64926065	64931585	HSA_CIRCpedia_15197	human_hg38	ANKDD1A	NM_182703	H9, Cortex, Hs68, Liver_T12	+, +, +, +	+	hsa-ANKDD1A_0005	ANKDD1A,	ANKDD1A	NM_182703
chr15	64976474	64981025	HSA_CIRCpedia_130819	human_hg38	SPG21	NM_001127889	Temporal, Cortex, Diencephalon, Liver_T14	-, -, -, -	-	hsa-SPG21_0015	NA	SPG21	NM_001127889
chr15	65153546	65155081	HSA_CIRCpedia_15220	human_hg38	CLPX	ENST00000300107.7	AG04450, Temporal, Parietal, BJ, Occipital, SH-SY5Y_D0_exp1, Hs68, Liver, Liver_N10, Liver_N13, Liver_T14, Liver_T7, Liver_N15, Liver_T15, Liver_T17	-, -, -, -, -, -, -, -, -, -, -, -, -, -, -	-	hsa-CLPX_0008	CLPX,	CLPX	NM_006660
chr15	65178933	65180204	HSA_CIRCpedia_15224	human_hg38	CLPX	ENST00000300107.7	Cerebellum, Cortex, Diencephalon, Occipital, AG04450, SH-SY5Y_D8_exp2, HeLa_S3, A549, Heart, PA1, SH-SY5Y_D4_exp2, BJ, Hs68, SH-SY5Y_D4_exp1, Parietal, SH-SY5Y_D0_exp1, H9, GM12878, H1, K562, Temporal, SH-SY5Y_D0_exp2, HepG2, Hs68, PA1, Liver_N12, Liver_T14, Liver_T3, Liver_N3, Liver_N10, Liver, Liver_T12, Liver_T7, Liver_T10, Liver_N11, Liver_T11, Liver_N13, Liver_N15, Liver_N14, Liver_N7, Liver…	-, -, -, -, -, -, -, -, -, -, -, -, -, -, -, -, -, -, -, -, -, -, -, -, -, -, -, -, -, -, -, -, -, -, -, -, -, -, -, -, -, -, -, -, -, -, -, -, -, -, -, -, -, -, -, -, -, -, -, -, -, -	-	hsa-CLPX_0007	CLPX,	CLPX	NM_006660
chr15	65577446	65577585	NA	NA	NA	NA	NA	NA	-	hsa-HACD3_0018	HACD3,	NA	NA
chr15	65669778	65670188	HSA_CIRCpedia_15303	human_hg38	DENND4A	ENST00000443035.7	Forebrain, Cortex, Parietal, GM12878, Occipital, Cerebellum, Hs68, Diencephalon, Temporal, HeLa_S3, K562, Liver_T12, Liver, Liver_T7, Liver_T10, Liver_N12, Liver_N6, Liver_T14, Liver_T6, Thyroid, Stomach, Kidney, Liver_N17, Liver_T20, Liver_N19, Liver_N21, Liver_N22, Liver_N20, Liver_T21	-, -, -, -, -, -, -, -, -, -, -, -, -, -, -, -, -, -, -, -, -, -, -, -, -, -, -, -, -	-	hsa-DENND4A_0033	DENND4A,	DENND4A	NM_001144823
chr15	65700543	65701890	HSA_CIRCpedia_15308	human_hg38	DENND4A	ENST00000443035.7	GM12878, Parietal, Heart, Occipital, Diencephalon, Cerebellum, Cortex, Hs68, A549, Temporal, Liver, Liver_T7, Liver_T3, Liver_T14, Liver_N14, Liver_N6, Liver_N3, Liver_N13, Thyroid, Liver_N19, Liver_N17	-, -, -, -, -, -, -, -, -, -, -, -, -, -, -, -, -, -, -, -, -	-	hsa-DENND4A_0058	DENND4A,	DENND4A	NM_001144823
chr15	66349059	66352207	HSA_CIRCpedia_15347	human_hg38	TIPIN	ENST00000261881.8	GM12878, Occipital, Hs68, K562, Liver_N8, Liver_N15, Liver_N7, Liver_N13, Liver_N19, Liver_N21, Liver_T20	-, -, -, -, -, -, -, -, -, -, -	-	hsa-TIPIN_0007	TIPIN,	TIPIN	NM_017858
chr15	67664596	67693568	NA	NA	NA	NA	NA	NA	+	hsa-MAP2K5_0077	MAP2K5,	MAP2K5	NM_002757
chr15	67664596	67703408	HSA_CIRCpedia_15405	human_hg38	MAP2K5	NM_002757	GM12878, Occipital, Forebrain, Cerebellum, Parietal, Cortex, K562, Temporal, Diencephalon, PA1, H9, AG04450, Hs68, Heart, Hs68, Liver_N12, Liver_T10, Liver_T7, Liver_N10, Liver, Liver_N6, Liver_N13, Liver_N11, Stomach, Thyroid, Liver_T21, Liver_N19, Liver_N21	+, +, +, +, +, +, +, +, +, +, +, +, +, +, +, +, +, +, +, +, +, +, +, +, +, +, +, +	+	hsa-MAP2K5_0016	NA	MAP2K5	NM_002757
chr15	67730789	67730925	NA	NA	NA	NA	NA	NA	NA	NA	MAP2K5,	NA	NA
chr15	68093696	68094057	NA	NA	NA	NA	NA	NA	NA	NA	NA	NA	NA
chr15	68141945	68146700	HSA_CIRCpedia_15419	human_hg38	PIAS1	NM_016166	HepG2, K562, Temporal, Hs68, HUVEC, NHEK, A549, HeLa_S3, Heart, PA1, GM12878, Cortex, Occipital, Cerebellum, Forebrain, Parietal, H1, BJ, Diencephalon, Hs68, PA1, Liver_T11, Liver_T10, Liver_N15, Liver_N14, Liver_T12, Liver_N11, Liver_T13, Liver_T14, Liver_N6, Liver_N7, Liver, Thyroid, Stomach, Liver_N18, Liver_N22, Liver_N21, Liver_T19, Liver_N19, Liver_N20, Liver_T17, Liver_T20, Liver_N17	+, +, +, +, +, +, +, +, +, +, +, +, +, +, +, +, +, +, +, +, +, +, +, +, +, +, +, +, +, +, +, +, +, +, +, +, +, +, +, +, +, +, +	+	hsa-PIAS1_0001	PIAS1,	PIAS1	NM_016166
chr15	68187690	68187916	NA	NA	NA	NA	NA	NA	NA	NA	PIAS1,	NA	NA
chr15	70682757	70684446	HSA_CIRCpedia_15461	human_hg38	UACA	NM_001008224	AG04450, Hs68, BJ, Parietal, Occipital, Cerebellum, Temporal, H9, Heart, Liver_T12, Liver_N3, Liver_N11, Liver_N12, Liver_T11, Liver_N15, Liver_T10, Liver_T14, Liver, Lung, Thyroid, Liver_N17, Liver_N18, Liver_N19, Liver_T18, Liver_T19	-, -, -, -, -, -, -, -, -, -, -, -, -, -, -, -, -, -, -, -, -, -, -, -, -	-	hsa-UACA_0021	UACA,	UACA	NM_001008224
chr15	71141448	71154932	HSA_CIRCpedia_15474	human_hg38	THSD4	ENST00000355327.7	Diencephalon, Heart, H1, BJ, HepG2, HeLa_S3, NHEK, Hs68, A549, AG04450, HUVEC, PA1, Hs68, PA1, Liver_N8, Liver, Liver_N15, Kidney, Thyroid	+, +, +, +, +, +, +, +, +, +, +, +, +, +, +, +, +, +, +	+	hsa-THSD4_0019	THSD4,	THSD4	NM_024817
chr15	71999850	72010447	HSA_CIRCpedia_15505	human_hg38	MYO9A	ENST00000356056.9	AG04450, Cerebellum, Occipital, Parietal, Temporal, Diencephalon, Cortex, Liver_N13, Liver_T14, Liver_N11, Thyroid, Liver_N17, Liver_N20	-, -, -, -, -, -, -, -, -, -, -, -, -	-	hsa-MYO9A_0033	MYO9A,	MYO9A	NM_006901
chr15	72760406	72780322	NA	NA	NA	NA	NA	NA	-	hsa-ADPGK_0010	ADPGK,	NA	NA
chr15	73702771	73703997	HSA_CIRCpedia_348614	human_hg38	CD276	ENST00000318443.9	HepG2, SK_N_SH, Occipital, Temporal, Liver_T3, Liver_T10, Kidney	+, +, +, +, +, +, +	+	hsa-CD276_0005	NA	CD276	NM_001024736
chr15	74350165	74350318	NA	NA	NA	NA	NA	NA	NA	NA	CYP11A1,	NA	NA
chr15	74923647	74926887	HSA_CIRCpedia_15663	human_hg38	COX5A	ENST00000322347.10	NHEK, HepG2, K562, Occipital, GM12878, SH-SY5Y_D0_exp1, Cerebellum, Cortex, A549, HUVEC, H1, SH-SY5Y_D0_exp2, PA1, Forebrain, H9, Heart, Temporal, Hs68, HeLa_S3, BJ, Diencephalon, Parietal, SH-SY5Y_D2_exp1, AG04450, H9, Hs68, PA1, PA1, Liver_T13, Liver_N15, Liver_N13, Liver_T3, Liver_N14, Liver_N11, Liver_N7, Liver, Liver_T11, Liver_T12, Liver_T8, Liver_N12, Liver_T15, Liver_T14, Liver_N6, Liver_…	-, -, -, -, -, -, -, -, -, -, -, -, -, -, -, -, -, -, -, -, -, -, -, -, -, -, -, -, -, -, -, -, -, -, -, -, -, -, -, -, -, -, -, -, -, -, -, -, -, -, -, -, -, -, -, -, -, -, -, -, -, -, -	-	hsa-COX5A_0004	COX5A,	COX5A	NM_004255
chr15	74926765	74929232	HSA_CIRCpedia_15665	human_hg38	COX5A	ENST00000322347.10	NHEK, PA1, HeLa_S3, A549, Heart, HepG2, Hs68, BJ, Cerebellum, GM12878, H1, Temporal, SH-SY5Y_D0_exp2, SH-SY5Y_D2_exp1, Parietal, Cortex, SH-SY5Y_D0_exp1, K562, HUVEC, Forebrain, AG04450, Diencephalon, Occipital, H9, PA1, PA1, SH-SY5Y_D4_exp1, H9, Liver_N10, Liver_T15, Liver_N8, Liver_T7, Liver_N11, Liver_N13, Liver_N15, Liver_N3, Liver, Liver_N14, Liver_T10, Liver_N7, Liver_T12, Liver_T8, Liver_T…	-, -, -, -, -, -, -, -, -, -, -, -, -, -, -, -, -, -, -, -, -, -, -, -, -, -, -, -, -, -, -, -, -, -, -, -, -, -, -, -, -, -, -, -, -, -, -, -, -, -, -, -, -, -, -, -, -, -, -, -, -, -	-	hsa-COX5A_0001	COX5A,	COX5A	NM_004255
chr15	75356493	75356605	NA	NA	NA	NA	NA	NA	NA	NA	NA	MAN2C1	NM_006715
chr15	75523120	75524298	HSA_CIRCpedia_15706	human_hg38	PTPN9	ENST00000618819.4	PA1, A549, Hs68, Parietal, H1, HeLa_S3, Temporal, Cerebellum, HUVEC, Cortex, Heart, Occipital, BJ, NHEK, Hs68, Liver_N8, Liver_N13, Liver_T3, Liver_N15, Liver_N12, Thyroid, Stomach, Liver_T17, Liver_N19, Liver_N22, Liver_N21, Liver_N17, Liver_N20	-, -, -, -, -, -, -, -, -, -, -, -, -, -, -, -, -, -, -, -, -, -, -, -, -, -, -, -	-	hsa-PTPN9_0006	PTPN9,	PTPN9	NM_002833
chr15	75854385	75897061	HSA_CIRCpedia_114493	human_hg38	UBE2Q2	ENST00000267938.8	Cortex, Diencephalon, SH-SY5Y_D0_exp2, Parietal, Occipital, Liver_T14, Liver_T8	+, +, +, +, +, +, +	+	hsa-UBE2Q2_0016	UBE2Q2,	UBE2Q2	NM_001284382
chr15	75859877	75873568	HSA_CIRCpedia_15720	human_hg38	UBE2Q2	ENST00000267938.8	SH-SY5Y_D8_exp2, Cerebellum, Cortex, SH-SY5Y_D4_exp2, Forebrain, SH-SY5Y_D0_exp1, SH-SY5Y_D2_exp1, PA1, Diencephalon, NHEK, Temporal, Hs68, K562, Occipital, Heart, AG04450, Hs68, PA1, PA1, Parietal, Liver_N3, Liver_N15, Liver_N11, Liver_T14, Liver_T7, Liver_T10, Liver_N14, Liver_N13, Liver_T12, Liver_N7, Liver_N10, Liver_N12, Liver_T11, Liver_N8, Liver_T3, Liver_T15, Liver_T8, Liver_N6, Liver_T13…	+, +, +, +, +, +, +, +, +, +, +, +, +, +, +, +, +, +, +, +, +, +, +, +, +, +, +, +, +, +, +, +, +, +, +, +, +, +, +, +, +, +, +, +, +, +, +, +, +, +, +, +, +, +, +, +	+	hsa-UBE2Q2_0012	UBE2Q2,	UBE2Q2	NM_173469
chr15	76274411	76295737	HSA_CIRCpedia_15745	human_hg38	ETFA	ENST00000557943.5	AG04450, Occipital, K562, Cerebellum, H9, SH-SY5Y_D2_exp1, SH-SY5Y_D0_exp1, NHEK, HeLa_S3, SH-SY5Y_D4_exp2, SH-SY5Y_D4_exp1, H1, Temporal, A549, Forebrain, GM12878, PA1, Cortex, HUVEC, HepG2, Hs68, Heart, Diencephalon, SH-SY5Y_D0_exp2, Parietal, BJ, H9, Hs68, PA1, PA1, Liver_N15, Liver_N11, Liver_T11, Liver_T15, Liver_T3, Liver_N3, Liver_N14, Liver_T14, Liver_T7, Liver_N7, Liver, Liver_N12, Liver…	-, -, -, -, -, -, -, -, -, -, -, -, -, -, -, -, -, -, -, -, -, -, -, -, -, -, -, -, -, -, -, -, -, -, -, -, -, -, -, -, -, -, -, -, -, -, -, -, -, -, -, -, -, -, -, -, -, -, -, -, -, -, -	-	hsa-ETFA_0001	NA	NA	NA
chr15	76292430	76295737	HSA_CIRCpedia_15755	human_hg38	ETFA	ENST00000557943.5	SH-SY5Y_D2_exp1, HepG2, H9, Temporal, Forebrain, Diencephalon, NHEK, Occipital, A549, Hs68, Parietal, HeLa_S3, HUVEC, GM12878, K562, BJ, SH-SY5Y_D0_exp1, Cerebellum, Cortex, Heart, PA1, AG04450, H1, H9, Hs68, PA1, PA1, Liver_N6, Liver_T11, Liver_T8, Liver_N13, Liver_N7, Liver_N11, Liver_T13, Liver_N15, Liver_N14, Liver_N3, Liver_N8, Liver, Liver_T3, Liver_T15, Liver_T7, Liver_T14, Liver_T12, Live…	-, -, -, -, -, -, -, -, -, -, -, -, -, -, -, -, -, -, -, -, -, -, -, -, -, -, -, -, -, -, -, -, -, -, -, -, -, -, -, -, -, -, -, -, -, -, -, -, -, -, -, -, -, -, -, -, -, -, -, -, -, -	-	hsa-ETFA_0003	NA	ETFA	NM_000126
chr15	77365162	77388802	NA	NA	NA	NA	NA	NA	-	hsa-PEAK1_0006	PEAK1,	NA	NA
chr15	77467094	77471814	HSA_CIRCpedia_15785	human_hg38	HMG20A	NM_001304504	K562, Temporal, GM12878, Cortex, Diencephalon, Cerebellum, Parietal, Hs68, Occipital, PA1, AG04450, NHEK, H9, Heart, SH-SY5Y_D4_exp2, Liver_N11, Liver_N6, Liver_T13, Liver_N7, Liver_T11, Liver, Liver_N13, Liver_T12, Liver_T14, Liver_N15, Thyroid, Stomach, Liver_T6, Liver_N17, Liver_N21, Liver_T20, Liver_T21, Liver_T19, Liver_T17	+, +, +, +, +, +, +, +, +, +, +, +, +, +, +, +, +, +, +, +, +, +, +, +, +, +, +, +, +, +, +, +, +, +	+	hsa-HMG20A_0001	HMG20A,	HMG20A	NM_018200
chr15	79452198	79452307	NA	NA	NA	NA	NA	NA	NA	NA	NA	NA	NA
chr15	80098415	80122800	HSA_CIRCpedia_15844	human_hg38	ZFAND6	ENST00000261749.10	Parietal, Cortex, AG04450, Hs68, H9, A549, Heart, Temporal, Diencephalon, SH-SY5Y_D4_exp1, SH-SY5Y_D8_exp2, Cerebellum, SH-SY5Y_D4_exp2, GM12878, H1, Forebrain, SH-SY5Y_D0_exp1, HeLa_S3, PA1, NHEK, K562, SH-SY5Y_D2_exp1, HepG2, Occipital, H9, H9, Hs68, PA1, Liver_N10, Liver_N13, Liver_T14, Liver_N8, Liver, Liver_T11, Liver_N12, Liver_N15, Liver_T13, Liver_N6, Liver_N3, Liver_T3, Liver_T10, Liver_…	+, +, +, +, +, +, +, +, +, +, +, +, +, +, +, +, +, +, +, +, +, +, +, +, +, +, +, +, +, +, +, +, +, +, +, +, +, +, +, +, +, +, +, +, +, +, +, +, +, +, +, +, +, +, +, +, +, +, +, +, +, +, +, +, +	+	hsa-ZFAND6_0002	ZFAND6,	ZFAND6	NM_019006
chr15	80120327	80122800	HSA_CIRCpedia_15848	human_hg38	ZFAND6	ENST00000613266.4	Parietal, SH-SY5Y_D4_exp2, BJ, Occipital, HUVEC, A549, SH-SY5Y_D0_exp1, Temporal, Diencephalon, SH-SY5Y_D0_exp2, SK_N_SH, Cerebellum, Forebrain, PA1, HepG2, H9, AG04450, NHEK, SH-SY5Y_D2_exp1, HeLa_S3, SH-SY5Y_D8_exp2, K562, H1, Hs68, Cortex, GM12878, H9, Hs68, PA1, PA1, Heart, Liver_N12, Liver_N11, Liver_T10, Liver_T15, Liver_N7, Liver_N15, Liver_T14, Liver_T7, Liver_T3, Liver_N8, Liver_T13, Liv…	+, +, +, +, +, +, +, +, +, +, +, +, +, +, +, +, +, +, +, +, +, +, +, +, +, +, +, +, +, +, +, +, +, +, +, +, +, +, +, +, +, +, +, +, +, +, +, +, +, +, +, +, +, +, +, +, +, +, +, +, +, +, +, +, +, +, +, +	+	hsa-ZFAND6_0001	ZFAND6,	ZFAND6	NM_001242911
chr15	84680712	84691644	HSA_CIRCpedia_15932	human_hg38	SEC11A	NM_001271918	Temporal, Diencephalon, Parietal, K562, SH-SY5Y_D4_exp2, H9, Forebrain, Hs68, Heart, Occipital, AG04450, SH-SY5Y_D2_exp1, SH-SY5Y_D0_exp1, SH-SY5Y_D4_exp1, Cortex, NHEK, PA1, GM12878, H9, Hs68, PA1, Cerebellum, PA1, Liver_T8, Liver, Liver_T13, Liver_N3, Liver_N11, Liver_N13, Liver_N15, Liver_T3, Liver_N7, Liver_T7, Liver_T15, Liver_N6, Liver_T12, Liver_N12, Liver_N14, Liver_N10, Liver_T11, Liver_…	-, -, -, -, -, -, -, -, -, -, -, -, -, -, -, -, -, -, -, -, -, -, -, -, -, -, -, -, -, -, -, -, -, -, -, -, -, -, -, -, -, -, -, -, -, -, -, -, -, -, -, -, -, -, -, -, -	-	hsa-SEC11A_0002	SEC11A,	SEC11A	NM_001271918
chr15	85064369	85067204	HSA_CIRCpedia_15941	human_hg38	PDE8A	ENST00000310298.8	Parietal, NHEK, SH-SY5Y_D4_exp2, SH-SY5Y_D4_exp1, K562, Cortex, PA1, HUVEC, Forebrain, GM12878, AG04450, HeLa_S3, HepG2, Hs68, Cerebellum, A549, SH-SY5Y_D2_exp1, Diencephalon, BJ, H1, SH-SY5Y_D0_exp2, Heart, Occipital, PA1, Liver_T12, Liver_N3, Liver_N8, Liver_T10, Liver_N13, Liver_N7, Liver_N12, Liver_T3, Liver, Liver_T14, Liver_T7, Liver_N15, Liver_N11, Liver_N14, Thyroid, Lung, Liver_T6, Liver…	+, +, +, +, +, +, +, +, +, +, +, +, +, +, +, +, +, +, +, +, +, +, +, +, +, +, +, +, +, +, +, +, +, +, +, +, +, +, +, +, +, +, +, +, +, +, +, +, +, +, +, +, +	+	hsa-PDE8A_0002	PDE8A,	PDE8A	NM_001243137
chr15	85067013	85083644	HSA_CIRCpedia_15949	human_hg38	PDE8A	ENST00000310298.8	AG04450, Heart, Temporal, HeLa_S3, NHEK, Cerebellum, Diencephalon, K562, A549, SH-SY5Y_D4_exp2, Occipital, PA1, Parietal, Hs68, Cortex, SH-SY5Y_D0_exp1, GM12878, PA1, Liver_T8, Liver_N6, Liver_N11, Liver_N14, Liver, Liver_T7, Liver_N7, Liver_T10, Liver_N12, Liver_T11, Liver_N15, Liver_N13, Liver_T13, Liver_T12, Liver_N10, Liver_N3, Liver_T14, Liver_T3, Thyroid, Lung, Stomach, Liver_T6, Liver_N19,…	+, +, +, +, +, +, +, +, +, +, +, +, +, +, +, +, +, +, +, +, +, +, +, +, +, +, +, +, +, +, +, +, +, +, +, +, +, +, +, +, +, +, +, +, +, +, +, +, +, +, +	NA	NA	NA	PDE8A	NM_001243137
chr15	85075861	85083644	HSA_CIRCpedia_15951	human_hg38	PDE8A	ENST00000310298.8	H1, PA1, Temporal, Diencephalon, Occipital, Heart, Hs68, Parietal, AG04450, K562, A549, GM12878, Cerebellum, Cortex, HeLa_S3, SH-SY5Y_D4_exp1, BJ, Hs68, Liver_T15, Liver_N7, Lung, Liver_N17, Liver_N19	+, +, +, +, +, +, +, +, +, +, +, +, +, +, +, +, +, +, +, +, +, +, +	+	hsa-PDE8A_0006	PDE8A,	PDE8A	NM_001243137
chr15	85113872	85115487	HSA_CIRCpedia_15960	human_hg38	PDE8A	ENST00000310298.8	H9, HeLa_S3, HepG2, K562, AG04450, H1, PA1, A549, Temporal, NHEK, Hs68, BJ, Forebrain, GM12878, Parietal, SH-SY5Y_D0_exp1, HUVEC, SH-SY5Y_D4_exp1, Diencephalon, Cortex, Occipital, Heart, Cerebellum, Hs68, PA1, PA1, Liver_N3, Liver_N14, Liver_T14, Liver, Liver_T15, Liver_N8, Liver_T7, Liver_T11, Liver_T12, Liver_N10, Liver_N13, Liver_N15, Liver_T10, Liver_N7, Liver_T13, Liver_N11, Liver_N12, Liver…	+, +, +, +, +, +, +, +, +, +, +, +, +, +, +, +, +, +, +, +, +, +, +, +, +, +, +, +, +, +, +, +, +, +, +, +, +, +, +, +, +, +, +, +, +, +, +, +, +, +, +, +, +, +, +, +, +, +, +, +	+	hsa-PDE8A_0034	PDE8A,	PDE8A	NM_001243137
chr15	85113872	85121014	HSA_CIRCpedia_15962	human_hg38	PDE8A	ENST00000310298.8	Occipital, SH-SY5Y_D0_exp1, A549, K562, GM12878, Forebrain, HepG2, SH-SY5Y_D0_exp2, NHEK, AG04450, PA1, Diencephalon, SK_N_SH, SH-SY5Y_D2_exp1, Hs68, HeLa_S3, SH-SY5Y_D4_exp1, Heart, Cortex, H1, Temporal, BJ, Cerebellum, Parietal, H9, Hs68, PA1, PA1, Liver_N10, Liver_T7, Liver_N7, Liver_N11, Liver_T11, Liver_N3, Liver_T14, Liver_T15, Liver_N12, Liver_N15, Liver_T12, Liver_T10, Liver_T3, Liver_N13…	+, +, +, +, +, +, +, +, +, +, +, +, +, +, +, +, +, +, +, +, +, +, +, +, +, +, +, +, +, +, +, +, +, +, +, +, +, +, +, +, +, +, +, +, +, +, +, +, +, +, +, +, +, +, +, +, +, +, +, +, +, +, +, +, +	+	hsa-PDE8A_0033	PDE8A,	PDE8A	NM_001243137
chr15	89113724	89116521	HSA_CIRCpedia_16024	human_hg38	ABHD2	ENST00000569411.5	SH-SY5Y_D2_exp1, Temporal, BJ, SK_N_SH, Cerebellum, PA1, H9, Occipital, Diencephalon, A549, SH-SY5Y_D4_exp1, SH-SY5Y_D0_exp1, HepG2, Parietal, HeLa_S3, SH-SY5Y_D8_exp2, AG04450, Hs68, Forebrain, Heart, Cortex, NHEK, GM12878, H1, HUVEC, K562, Hs68, PA1, PA1, Liver_T8, Liver_T12, Liver_N15, Liver_T7, Liver_T10, Liver_N14, Liver_T14, Liver_T13, Liver_T15, Liver_N13, Liver_N10, Liver_N12, Liver_T3, L…	+, +, +, +, +, +, +, +, +, +, +, +, +, +, +, +, +, +, +, +, +, +, +, +, +, +, +, +, +, +, +, +, +, +, +, +, +, +, +, +, +, +, +, +, +, +, +, +, +, +, +, +, +, +, +, +, +, +, +, +, +, +, +, +, +, +	+	hsa-ABHD2_0002	ABHD2,	ABHD2	NM_007011
chr15	89888520	89889140	HSA_CIRCpedia_16086	human_hg38	AP3S2	ENST00000336418.8	Temporal, SH-SY5Y_D2_exp1, Cerebellum, H9, BJ, NHEK, A549, Occipital, HepG2, Hs68, K562, PA1, SH-SY5Y_D0_exp2, HeLa_S3, SH-SY5Y_D0_exp1, Diencephalon, Parietal, SH-SY5Y_D4_exp1, Forebrain, H1, Cortex, GM12878, H9, Hs68, PA1, PA1, AG04450, Liver_T12, Liver_N13, Liver, Liver_N15, Liver_T3, Liver_N8, Liver_N14, Liver_N11, Liver_N6, Liver_T14, Liver_N12, Liver_N10, Lung, Thyroid, Liver_N19, Liver_N20…	-, -, -, -, -, -, -, -, -, -, -, -, -, -, -, -, -, -, -, -, -, -, -, -, -, -, -, -, -, -, -, -, -, -, -, -, -, -, -, -, -, -, -, -, -, -, -, -	-	hsa-C15orf38-AP3S2_0001	ARPIN-AP3S2,AP3S2,	AP3S2	NM_005829
chr15	89888520	89889140	HSA_CIRCpedia_16086	human_hg38	AP3S2	ENST00000336418.8	Temporal, SH-SY5Y_D2_exp1, Cerebellum, H9, BJ, NHEK, A549, Occipital, HepG2, Hs68, K562, PA1, SH-SY5Y_D0_exp2, HeLa_S3, SH-SY5Y_D0_exp1, Diencephalon, Parietal, SH-SY5Y_D4_exp1, Forebrain, H1, Cortex, GM12878, H9, Hs68, PA1, PA1, AG04450, Liver_T12, Liver_N13, Liver, Liver_N15, Liver_T3, Liver_N8, Liver_N14, Liver_N11, Liver_N6, Liver_T14, Liver_N12, Liver_N10, Lung, Thyroid, Liver_N19, Liver_N20…	-, -, -, -, -, -, -, -, -, -, -, -, -, -, -, -, -, -, -, -, -, -, -, -, -, -, -, -, -, -, -, -, -, -, -, -, -, -, -, -, -, -, -, -, -, -, -, -	-	hsa-C15orf38-AP3S2_0001	AP3S2,ARPIN-AP3S2,	AP3S2	NM_005829
chr15	90441505	90443478	HSA_CIRCpedia_16113	human_hg38	IQGAP1	ENST00000268182.9	SH-SY5Y_D8_exp2, Occipital, PA1, AG04450, H1, K562, Cortex, Cerebellum, Hs68, HUVEC, Heart, NHEK, GM12878, Parietal, Temporal, Forebrain, SH-SY5Y_D4_exp1, Diencephalon, H9, Hs68, PA1, BJ, Liver_T11, Liver_N11, Liver_T13, Liver_N12, Liver_N8, Liver, Liver_T8, Liver_T12, Liver_N15, Liver_N14, Liver_T15, Liver_N6, Liver_N10, Liver_N7, Liver_N13, Liver_T14, Liver_T7, Liver_N3, Stomach, Thyroid, Kidne…	+, +, +, +, +, +, +, +, +, +, +, +, +, +, +, +, +, +, +, +, +, +, +, +, +, +, +, +, +, +, +, +, +, +, +, +, +, +, +, +, +, +, +, +, +, +, +, +, +, +, +, +, +, +, +, +	+	hsa-IQGAP1_0010	IQGAP1,	IQGAP1	NM_003870
chr15	90999676	90999975	HSA_CIRCpedia_16172	human_hg38	VPS33B	ENST00000333371.7	HUVEC, NHEK, Temporal, Parietal, K562, Hs68, H9, AG04450, H1, SH-SY5Y_D2_exp1, PA1, BJ, GM12878, Occipital, Diencephalon, HeLa_S3, H9, Hs68, Liver, Liver_N13, Liver_T21	-, -, -, -, -, -, -, -, -, -, -, -, -, -, -, -, -, -, -, -, -	-	hsa-VPS33B_0004	NA	VPS33B	NM_001289148
chr15	91005379	91006059	HSA_CIRCpedia_369130	human_hg38	VPS33B	ENST00000333371.7	Liver_T7	-	NA	NA	VPS33B,	VPS33B	NM_001289148
chr15	92924320	92929091	HSA_CIRCpedia_16189	human_hg38	AC013394.1	ENST00000630790.1	Cortex, HeLa_S3, Temporal, Parietal, Diencephalon, Forebrain, SH-SY5Y_D0_exp2, AG04450, Cerebellum, HepG2, H1, A549, GM12878, BJ, PA1, Hs68, NHEK, SH-SY5Y_D2_exp1, Occipital, H9, Heart, K562, SH-SY5Y_D0_exp1, H9, Hs68, PA1, Liver_N8, Liver_N7, Liver_T14, Liver_T3, Liver_N11, Liver, Liver_T11, Liver_N12, Liver_T12, Liver_T15, Liver_T13, Liver_N13, Liver_N10, Liver_N3, Liver_N15, Liver_N14, Liver_N…	+, +, +, +, +, +, +, +, +, +, +, +, +, +, +, +, +, +, +, +, +, +, +, +, +, +, +, +, +, +, +, +, +, +, +, +, +, +, +, +, +, +, +, +, +, +, +, +, +, +, +, +, +, +, +, +, +, +, +, +, +	+	hsa-RP11-437B10_0001	NA	CHD2	NM_001042572
chr15	92967324	92967513	HSA_CIRCpedia_16205	human_hg38	CHD2	ENST00000626874.2	Parietal, PA1, Heart, Diencephalon, SH-SY5Y_D0_exp1, Occipital, K562, Hs68, H9, Hs68, PA1, Liver_T7, Liver_N6, Liver_N13, Liver_T3, Liver_N12, Liver_N10, Liver_T6, Liver_N20, Liver_T17, Liver_N17, Liver_T18, Liver_T22, Liver_T20, Liver_N21, Liver_T21	+, +, +, +, +, +, +, +, +, +, +, +, +, +, +, +, +, +, +, +, +, +, +, +, +, +	+	hsa-CHD2_0087	CHD2,	CHD2	NM_001271
chr15	94298200	94298730	HSA_CIRCpedia_16222	human_hg38	MCTP2	ENST00000543482.5	H9, GM12878, HepG2, Hs68, AG04450, Hs68, SH-SY5Y_D4_exp1, Liver_N15, Liver_N13, Liver_N6, Liver_T11, Liver_N8, Liver_N11, Liver_T10, Liver, Thyroid, Lung, Liver_N17, Liver_T17, Liver_N20, Liver_T20	+, +, +, +, +, +, +, +, +, +, +, +, +, +, +, +, +, +, +, +, +	+	hsa-MCTP2_0020	MCTP2,	MCTP2	NM_001385011
chr15	94298200	94315637	HSA_CIRCpedia_16223	human_hg38	MCTP2	ENST00000543482.5	AG04450, HeLa_S3, H1, Hs68, Liver_T11, Liver_T8, Liver, Thyroid, Stomach, Liver_T17, Liver_T20, Liver_N17	+, +, +, +, +, +, +, +, +, +, +, +	+	hsa-MCTP2_0022	MCTP2,	MCTP2	NM_001385011
chr15	94440175	94458246	HSA_CIRCpedia_16230	human_hg38	MCTP2	ENST00000456504.5	BJ, HeLa_S3, GM12878, Hs68, SH-SY5Y_D0_exp1, Hs68, Liver_N3, Liver_T13, Liver_N10, Liver_N11, Liver_T7, Liver_N6, Liver_N14, Liver_T14, Liver_T10, Liver_N15, Liver_N13, Liver_N8, Liver, Stomach, Lung, Liver_N17, Liver_T17, Liver_T21, Liver_T19, Liver_T18, Liver_N19	+, +, +, +, +, +, +, +, +, +, +, +, +, +, +, +, +, +, +, +, +, +, +, +, +, +, +	+	hsa-MCTP2_0011	MCTP2,	MCTP2	NM_001385001
chr15	99598429	99602109	NA	NA	NA	NA	NA	NA	NA	NA	MEF2A,	MEF2A	NM_001352615
chr15	100330888	100334180	NA	NA	NA	NA	NA	NA	-	hsa-ADAMTS17_0022	ADAMTS17,	NA	NA
chr15	100564691	100565265	HSA_CIRCpedia_13582	human_hg38	LINS1	ENST00000560783.1	NHEK, A549, Temporal, Occipital, Diencephalon, PA1, Heart, Cerebellum, Forebrain, Cortex, SH-SY5Y_D8_exp2, Hs68, SH-SY5Y_D0_exp2, Parietal, K562, SH-SY5Y_D4_exp1, SH-SY5Y_D0_exp1, AG04450, SH-SY5Y_D4_exp2, BJ, PA1, PA1, Hs68, Liver_N15, Liver_N11, Liver_T13, Liver_T10, Liver_T15, Liver_T8, Liver_T12, Liver_N10, Liver, Liver_N14, Liver_T14, Liver_N7, Liver_T7, Liver_N13, Liver_N12, Liver_T11, Live…	-, -, -, -, -, -, -, -, -, -, -, -, -, -, -, -, -, -, -, -, -, -, -, -, -, -, -, -, -, -, -, -, -, -, -, -, -, -, -, -, -, -, -, -, -, -, -, -, -, -, -, -, -, -, -, -	-	hsa-LINS1_0001	n/a	NA	NA
chr15	101411632	101411788	NA	NA	NA	NA	NA	NA	NA	NA	PCSK6,	NA	NA
chr15_KI270848v1_alt	92098	97671	HSA_CIRCpedia_349785	human_hg38	TUBGCP5	NR_148875	Hs68, Occipital	-, -	NA	NA	NA	TUBGCP5	NR_148875
chr16	173124	176811	NA	NA	NA	NA	NA	NA	NA	NA	NA	NA	NA
chr16	173471	177133	NA	NA	NA	NA	NA	NA	NA	NA	n/a	NA	NA
chr16	1155352	1155568	NA	NA	NA	NA	NA	NA	NA	NA	CACNA1H,	NA	NA
chr16	1778344	1778434	NA	NA	NA	NA	NA	NA	NA	NA	NA	SPSB3	NM_080861
chr16	1809237	1809833	HSA_CIRCpedia_16718	human_hg38	HAGH	ENST00000564445.5	HUVEC, SH-SY5Y_D0_exp1, GM12878, Cerebellum, Hs68, H1, HeLa_S3, SH-SY5Y_D2_exp1, Cortex, Temporal, A549, PA1, SH-SY5Y_D4_exp1, HepG2, Parietal, Heart, NHEK, BJ, K562, AG04450, Diencephalon, Occipital, SH-SY5Y_D4_exp2, Liver_N11, Liver_N13, Liver_N15, Liver_T13, Liver_N12, Liver_N7, Liver_T8, Liver_N3, Liver_T3, Liver_N6, Liver_T10, Liver_N8, Liver_N10, Liver_T14, Liver_T12, Liver_T7, Liver, Liver…	-, -, -, -, -, -, -, -, -, -, -, -, -, -, -, -, -, -, -, -, -, -, -, -, -, -, -, -, -, -, -, -, -, -, -, -, -, -, -, -, -, -, -, -, -, -, -, -, -, -, -, -, -, -, -, -, -, -, -, -	-	hsa-HAGH_0002	HAGH,	NA	NA
chr16	2057104	2057178	NA	NA	NA	NA	NA	NA	NA	NA	NA	TSC2	NM_001077183
chr16	2317282	2317764	HSA_CIRCpedia_17055	human_hg38	ABCA3	NM_001089	K562, A549, PA1, Parietal, Diencephalon, Temporal, HepG2, Cerebellum, HeLa_S3, Cortex, Occipital, Liver_N19	-, -, -, -, -, -, -, -, -, -, -, -	-	hsa-ABCA3_0010	ABCA3,	ABCA3	NM_001089
chr16	3850296	3854850	NA	NA	NA	NA	NA	NA	-	hsa-CREBBP_0061	CREBBP,	NA	NA
chr16	4724749	4727177	HSA_CIRCpedia_17732	human_hg38	ANKS3	ENST00000614075.4	GM12878, Cortex, Temporal, HeLa_S3, Forebrain, H1, Diencephalon, Hs68, Parietal, K562, Hs68, PA1, Liver, Liver_N7, Thyroid, Liver_N17	-, -, -, -, -, -, -, -, -, -, -, -, -, -, -, -	-	hsa-ANKS3_0001	ANKS3,	ANKS3	NM_001324130
chr16	4817597	4823907	HSA_CIRCpedia_17763	human_hg38	GLYR1	ENST00000589389.5	Cortex, Diencephalon, Hs68, GM12878, K562, Liver_T15, Liver_T21, Liver_T17, Liver_N19, Liver_N17	-, -, -, -, -, -, -, -, -, -	-	hsa-GLYR1_0003	GLYR1,	GLYR1	NM_001324096
chr16	5467215	5470693	NA	NA	NA	NA	NA	NA	+	hsa-RP11-420N3_0007	RBFOX1,	NA	NA
chr16	8832318	8832637	NA	NA	NA	NA	NA	NA	NA	NA	PMM2,	NA	NA
chr16	10401213	10457529	NA	NA	NA	NA	NA	NA	NA	NA	ATF7IP2,	NA	NA
chr16	10767948	10769194	NA	NA	NA	NA	NA	NA	+	hsa-NUBP1_0002	NUBP1,TVP23A,	NA	NA
chr16	11020192	11061022	HSA_CIRCpedia_16300	human_hg38	CLEC16A	NM_001243403	Forebrain, PA1, Cerebellum, BJ, Occipital, Diencephalon, SK_N_SH, HeLa_S3, Heart, SH-SY5Y_D0_exp1, GM12878, Temporal, AG04450, HUVEC, H1, NHEK, K562, H9, A549, SH-SY5Y_D2_exp1, HepG2, Hs68, Cortex, SH-SY5Y_D4_exp1, Parietal, H9, Hs68, PA1, PA1, Liver_T11, Liver_N7, Liver_N10, Liver_N12, Liver_N3, Liver, Liver_N6, Liver_N15, Liver_N13, Liver_T12, Liver_T14, Liver_T7, Liver_T3, Liver_N14, Liver_T8,…	+, +, +, +, +, +, +, +, +, +, +, +, +, +, +, +, +, +, +, +, +, +, +, +, +, +, +, +, +, +, +, +, +, +, +, +, +, +, +, +, +, +, +, +, +, +, +, +, +, +, +, +, +, +, +	+	hsa-CLEC16A_0007	NA	NA	NA
chr16	11385086	11385210	NA	NA	NA	NA	NA	NA	NA	NA	NA	LOC400499	NM_001370704
chr16	11385088	11385210	NA	NA	NA	NA	NA	NA	NA	NA	NA	LOC400499	NM_001370704
chr16	11385092	11385210	NA	NA	NA	NA	NA	NA	NA	NA	NA	LOC400499	NM_001370704
chr16	11730644	11886931	NA	NA	NA	NA	NA	NA	NA	NA	n/a	NA	NA
chr16	11779165	11782388	HSA_CIRCpedia_16344	human_hg38	ZC3H7A	NM_014153	Diencephalon, Temporal, Forebrain, Cerebellum, Hs68, Occipital, SH-SY5Y_D8_exp2, Parietal, GM12878, SH-SY5Y_D4_exp1, Heart, K562, BJ, H9, Hs68, Cortex, Liver_T7, Liver_N3, Liver_N15, Liver_N7, Liver_T12, Liver_T10, Liver_T3, Liver, Liver_N8, Liver_N11, Liver_N14, Liver_N6, Liver_T8, Liver_T13, Liver_N12, Liver_N13, Liver_T6, Stomach, Lung, Liver_T20, Liver_N17, Liver_T21, Liver_T17, Liver_N19, Li…	-, -, -, -, -, -, -, -, -, -, -, -, -, -, -, -, -, -, -, -, -, -, -, -, -, -, -, -, -, -, -, -, -, -, -, -, -, -, -, -, -, -, -, -, -, -	-	hsa-ZC3H7A_0004	ZC3H7A,	ZC3H7A	NM_014153
chr16	11896557	11898035	HSA_CIRCpedia_16361	human_hg38	GSPT1	ENST00000434724.6	Diencephalon, PA1, Temporal, K562, Occipital, Hs68, Parietal, AG04450, Hs68, Liver_N12, Stomach, Liver_T18, Liver_T21	-, -, -, -, -, -, -, -, -, -, -, -, -	-	hsa-GSPT1_0022	GSPT1,	GSPT1	NM_001130006
chr16	12197880	12199683	NA	NA	NA	NA	NA	NA	+	hsa-SNX29_0019	SNX29,	NA	NA
chr16	14106362	14106525	NA	NA	NA	NA	NA	NA	NA	NA	NA	NA	NA
chr16	14593300	14604226	HSA_CIRCpedia_16433	human_hg38	PARN	NM_001134477	PA1, Occipital, A549, Diencephalon, Hs68, HUVEC, AG04450, H9, Cortex, Temporal, GM12878, HepG2, Parietal, Cerebellum, K562, BJ, Forebrain, NHEK, H9, Hs68, Liver, Liver_N7, Liver_N11, Liver_T12, Liver_N13, Liver_N14, Liver_T3, Liver_N8, Liver_N6, Liver_N15, Thyroid, Liver_T6, Liver_N17, Liver_T17, Liver_N21, Liver_N19, Liver_N20, Liver_T22, Liver_N18, Liver_T18, Liver_T20, Liver_T21	-, -, -, -, -, -, -, -, -, -, -, -, -, -, -, -, -, -, -, -, -, -, -, -, -, -, -, -, -, -, -, -, -, -, -, -, -, -, -, -, -, -	-	hsa-PARN_0021	NA	PARN	NM_001134477
chr16	14593300	14606526	HSA_CIRCpedia_16434	human_hg38	PARN	NM_001134477	K562, Hs68	-, -	-	hsa-PARN_0042	NA	PARN	NM_001134477
chr16	14627105	14627336	HSA_CIRCpedia_16440	human_hg38	PARN	NM_001134477	Diencephalon, Cortex, BJ, HepG2, Occipital, Temporal, GM12878, K562, HeLa_S3, NHEK, AG04450, Parietal, H9, Heart, A549, Hs68, H1, Cerebellum, HUVEC, Liver_T12, Liver_T14, Liver_N11, Liver_N10, Liver_N13, Liver_N14, Liver_N15, Liver, Liver_N8, Liver_T15, Liver_T7, Liver_N12, Lung, Thyroid, Stomach, Liver_T22, Liver_N18, Liver_N21, Liver_T17, Liver_N19, Liver_N17, Liver_N20, Liver_T18	-, -, -, -, -, -, -, -, -, -, -, -, -, -, -, -, -, -, -, -, -, -, -, -, -, -, -, -, -, -, -, -, -, -, -, -, -, -, -, -, -, -	-	hsa-PARN_0035	NA	PARN	NM_001134477
chr16	15694164	15696860	HSA_CIRCpedia_16535	human_hg38	NDE1	NM_001143979	HepG2, Hs68, GM12878, Cerebellum, Liver_N11	+, +, +, +, +	+	hsa-NDE1_0003	NA	NDE1	NM_001143979
chr16	16124788	16125911	HSA_CIRCpedia_16633	human_hg38	ABCC1	ENST00000399410.7	HUVEC, Occipital, GM12878, Heart, AG04450, HepG2, H9, H1, BJ, Hs68, Temporal, Cortex, Parietal, K562, HeLa_S3, Cerebellum, PA1, NHEK, Diencephalon, Hs68, PA1, PA1, A549, Liver_N11, Liver_T12, Liver_N12, Liver_T13, Liver_N13, Liver_T8, Liver_T15, Liver, Liver_N3, Liver_N6, Stomach, Thyroid, Liver_N17, Liver_T21, Liver_T17, Liver_N20, Liver_T19	+, +, +, +, +, +, +, +, +, +, +, +, +, +, +, +, +, +, +, +, +, +, +, +, +, +, +, +, +, +, +, +, +, +, +, +, +, +, +, +	+	hsa-ABCC1_0011	NA	NA	NA
chr16	16322533	16362467	NA	NA	NA	NA	NA	NA	NA	NA	NA	NA	NA
chr16	18346866	18389845	NA	NA	NA	NA	NA	NA	NA	NA	NA	NA	NA
chr16	18797924	18798834	HSA_CIRCpedia_16729	human_hg38	AC138811.2	ENST00000567078.2	Cortex, A549, BJ, SH-SY5Y_D2_exp1, GM12878, Forebrain, Occipital, Cerebellum, SH-SY5Y_D0_exp2, Hs68, AG04450, HepG2, PA1, H1, NHEK, H9, Temporal, HeLa_S3, HUVEC, Diencephalon, Parietal, Heart, K562, H9, Hs68, PA1, PA1, SH-SY5Y_D4_exp1, SH-SY5Y_D0_exp1, Liver_T14, Liver_N6, Liver_N8, Liver_T15, Liver_N11, Liver_N7, Liver_T11, Liver_N10, Liver, Liver_T7, Liver_T3, Liver_N13, Liver_N14, Liver_N12, L…	-, -, -, -, -, -, -, -, -, -, -, -, -, -, -, -, -, -, -, -, -, -, -, -, -, -, -, -, -, -, -, -, -, -, -, -, -, -, -, -, -, -, -, -, -, -, -, -, -, -, -, -, -, -, -, -, -, -	-	hsa-RP11-1035H13_0001	ARL6IP1,	ARL6IP1	NM_001313858
chr16	19616113	19616808	HSA_CIRCpedia_16819	human_hg38	C16orf62	ENST00000438132.7	SH-SY5Y_D0_exp1, H1, Cortex, PA1, Cerebellum, Heart, Temporal, K562, BJ, Forebrain, AG04450, GM12878, Occipital, SH-SY5Y_D4_exp1, A549, H9, Hs68, Parietal, NHEK, SH-SY5Y_D0_exp2, Hs68, Diencephalon, Liver_N15, Liver_T13, Liver, Liver_N10, Liver_T14, Liver_N3, Liver_N14, Liver_T8, Liver_T7, Liver_N7, Liver_N11, Liver_N13, Liver_N6, Liver_T12, Thyroid, Lung, Kidney, Liver_T6, Stomach, Liver_N18, Li…	+, +, +, +, +, +, +, +, +, +, +, +, +, +, +, +, +, +, +, +, +, +, +, +, +, +, +, +, +, +, +, +, +, +, +, +, +, +, +, +, +, +, +, +, +, +, +, +	+	hsa-C16orf62_0031	VPS35L,	VPS35L	NM_001365293
chr16	19616113	19642476	HSA_CIRCpedia_81071	human_hg38	C16orf62	ENST00000438132.7	Parietal, Hs68, Heart, Diencephalon, Cerebellum, Occipital, Temporal, Liver_N6, Stomach, Liver_N20, Liver_N17	+, +, +, +, +, +, +, +, +, +, +	+	hsa-C16orf62_0034	NA	VPS35L	NM_001365293
chr16	19642395	19647882	HSA_CIRCpedia_16841	human_hg38	C16orf62	ENST00000438132.7	Occipital, BJ, SH-SY5Y_D0_exp1, Cerebellum, GM12878, K562, SH-SY5Y_D0_exp2, Temporal, Hs68, Cortex, Diencephalon, H1, Parietal, AG04450, Heart, A549, HUVEC, Liver, Liver_N12, Lung, Thyroid, Liver_N20, Liver_T17, Liver_N19, Liver_N22	+, +, +, +, +, +, +, +, +, +, +, +, +, +, +, +, +, +, +, +, +, +, +, +, +	+	hsa-C16orf62_0015	VPS35L,	VPS35L	NM_001300743
chr16	19644885	19647882	HSA_CIRCpedia_16844	human_hg38	C16orf62	ENST00000438132.7	AG04450, Forebrain, Diencephalon, Occipital, PA1, Cerebellum, Heart, Cortex, A549, SH-SY5Y_D2_exp1, GM12878, Parietal, Hs68, K562, Hs68, PA1, Liver_N12, Liver_T8, Liver, Liver_N14, Liver_N17, Liver_N19, Liver_N20	+, +, +, +, +, +, +, +, +, +, +, +, +, +, +, +, +, +, +, +, +, +, +	+	hsa-C16orf62_0005	VPS35L,	VPS35L	NM_001300743
chr16	19644885	19652090	HSA_CIRCpedia_16846	human_hg38	C16orf62	ENST00000438132.7	Temporal, Hs68, AG04450, SK_N_SH, Diencephalon, H9, H1, Parietal, HUVEC, BJ, Forebrain, Cortex, A549, NHEK, Occipital, Cerebellum, SH-SY5Y_D0_exp1, GM12878, K562, PA1, Hs68, Liver_T8, Liver_T12, Liver_T10, Liver_N3, Liver, Liver_T11, Liver_N12, Liver_N13, Liver_N11, Liver_N7, Liver_T3, Liver_N8, Liver_N14, Stomach, Kidney, Thyroid, Liver_T6, Liver_T17, Liver_N17, Liver_T20, Liver_N21	+, +, +, +, +, +, +, +, +, +, +, +, +, +, +, +, +, +, +, +, +, +, +, +, +, +, +, +, +, +, +, +, +, +, +, +, +, +, +, +, +, +	+	hsa-C16orf62_0004	VPS35L,	VPS35L	NM_001300743
chr16	19763847	19764112	HSA_CIRCpedia_16864	human_hg38	IQCK	ENST00000568126.5	Occipital, NHEK, K562, Parietal, Heart, H1, Cerebellum, Cortex, Forebrain, AG04450, Diencephalon, PA1, GM12878, Temporal, Hs68, A549, Hs68, Liver, Liver_N12, Liver_T11, Lung, Stomach, Thyroid, Liver_T21, Liver_T22, Liver_T17	+, +, +, +, +, +, +, +, +, +, +, +, +, +, +, +, +, +, +, +, +, +, +, +, +, +	+	hsa-IQCK_0005	NA	IQCK	NM_001305121
chr16	20718349	20718493	NA	NA	NA	NA	NA	NA	NA	NA	LOC100887080,	NA	NA
chr16	20792001	20792335	HSA_CIRCpedia_152275	human_hg38	ACSM3	ENST00000289416.9	K562, Liver, Liver_N10, Liver_N14, Liver_N15, Liver_N20, Liver_N18, Liver_N21, Liver_N19, Liver_N22	+, +, +, +, +, +, +, +, +, +	+	hsa-ACSM3_0002	ACSM3,	ACSM3	NM_005622
chr16	21617864	21618074	HSA_CIRCpedia_16924	human_hg38	METTL9	NM_001288659	K562, Occipital, H9, HeLa_S3, SH-SY5Y_D0_exp2, Parietal, Temporal, PA1, Diencephalon, HepG2, SH-SY5Y_D8_exp2, Hs68, Heart, Cortex, Forebrain, Cerebellum, GM12878, PA1, Liver_N10, Liver_N6, Liver_T13, Liver_N3, Liver_N13, Liver_T10, Liver_T18, Liver_N22, Liver_N19, Liver_N21	+, +, +, +, +, +, +, +, +, +, +, +, +, +, +, +, +, +, +, +, +, +, +, +, +, +, +, +	+	hsa-METTL9_0004	METTL9,	METTL9	NM_001288659
chr16	22322240	22322358	NA	NA	NA	NA	NA	NA	NA	NA	NA	NA	NA
chr16	23581053	23585423	NA	NA	NA	NA	NA	NA	-	hsa-NDUFAB1_0001	NDUFAB1,	NA	NA
chr16	23582275	23585363	NA	NA	NA	NA	NA	NA	NA	NA	NDUFAB1,	NA	NA
chr16	24555917	24556278	NA	NA	NA	NA	NA	NA	NA	NA	NA	RBBP6	NM_006910
chr16	24968350	24970580	HSA_CIRCpedia_17128	human_hg38	ARHGAP17	NM_001006634	Temporal, HeLa_S3, Diencephalon, H1, NHEK, Parietal, A549, Cerebellum, K562, Occipital, AG04450, H9, BJ, PA1, Cortex, Heart, GM12878, Forebrain, Hs68, PA1, Hs68, Liver_T14, Liver_N12, Liver_N13, Liver_N3, Liver_T3, Liver_N15, Liver_T8, Liver_T11, Liver_N7, Liver_T12, Lung, Thyroid, Stomach, Liver_T17, Liver_N18, Liver_N21, Liver_N17, Liver_T20, Liver_N22, Liver_N19	-, -, -, -, -, -, -, -, -, -, -, -, -, -, -, -, -, -, -, -, -, -, -, -, -, -, -, -, -, -, -, -, -, -, -, -, -, -, -, -, -	-	hsa-ARHGAP17_0012	NA	ARHGAP17	NM_001006634
chr16	24977214	24979005	HSA_CIRCpedia_17130	human_hg38	ARHGAP17	NM_001006634	AG04450, Temporal, K562, Occipital, HUVEC, SH-SY5Y_D4_exp2, A549, Cortex, Cerebellum, GM12878, Diencephalon, HeLa_S3, Hs68, SH-SY5Y_D8_exp2, PA1, Forebrain, Heart, Parietal, H9, PA1, Liver_N15, Liver_N6, Liver_N13, Liver_N7, Thyroid, Lung, Liver_T6, Liver_T20, Liver_N18	-, -, -, -, -, -, -, -, -, -, -, -, -, -, -, -, -, -, -, -, -, -, -, -, -, -, -, -, -	-	hsa-ARHGAP17_0007	ARHGAP17,	ARHGAP17	NM_001006634
chr16	27213584	27215008	HSA_CIRCpedia_17170	human_hg38	KDM8	NM_024773	H9, AG04450, Hs68, BJ, Cerebellum, K562, Parietal, SH-SY5Y_D0_exp2, A549, Heart, PA1, Cortex, Temporal, Forebrain, SH-SY5Y_D4_exp1, Diencephalon, HeLa_S3, PA1, PA1, Liver_T10, Liver_N14, Liver_T8, Liver_T7, Liver_N11, Liver_N6, Liver_N12, Liver_T14, Liver_T3, Liver, Liver_N10, Liver_N15, Liver_T13, Liver_T12, Liver_N3, Liver_N8, Liver_N13, Liver_N7, Lung, Thyroid, Stomach, Liver_T19, Liver_N22, L…	+, +, +, +, +, +, +, +, +, +, +, +, +, +, +, +, +, +, +, +, +, +, +, +, +, +, +, +, +, +, +, +, +, +, +, +, +, +, +, +, +, +, +, +, +, +, +, +, +, +	+	hsa-KDM8_0001	KDM8,	KDM8	NM_024773
chr16	27708704	27708920	HSA_CIRCpedia_17208	human_hg38	KIAA0556	NM_015202	AG04450, GM12878, Hs68, K562, PA1, Cortex	+, +, +, +, +, +	+	hsa-KIAA0556_0067	KATNIP,	KATNIP	NM_015202
chr16	28595366	28607077	NA	NA	NA	NA	NA	NA	NA	NA	NA	NA	NA
chr16	28835399	28835535	NA	NA	NA	NA	NA	NA	NA	NA	NA	ATXN2L	NM_001308230
chr16	28835758	28835907	NA	NA	NA	NA	NA	NA	NA	NA	NA	ATXN2L	NM_001308230
chr16	28905779	28905866	NA	NA	NA	NA	NA	NA	NA	NA	NA	RABEP2	NM_024816
chr16	28914603	28914671	NA	NA	NA	NA	NA	NA	NA	NA	NA	RABEP2	NM_024816
chr16	29443278	29541710	NA	NA	NA	NA	NA	NA	NA	NA	NA	NA	NA
chr16	29833732	29834066	HSA_CIRCpedia_17373	human_hg38	MVP	ENST00000563915.5	AG04450, Occipital, Hs68, HeLa_S3, BJ, Cortex, GM12878, PA1, Heart, NHEK, Diencephalon, HepG2, HUVEC, Hs68, Parietal, Liver_T8, Liver_N3, Liver_T14, Liver_N12, Liver_N15, Liver_N10, Liver_N13, Liver_N8, Liver, Liver_N7, Liver_N11, Liver_T7, Liver_N6, Liver_T12, Liver_T3, Liver_N14, Liver_T13, Thyroid, Lung, Stomach, Liver_T20, Liver_N17, Liver_T21, Liver_N22, Liver_N19, Liver_N20, Liver_T18, Live…	+, +, +, +, +, +, +, +, +, +, +, +, +, +, +, +, +, +, +, +, +, +, +, +, +, +, +, +, +, +, +, +, +, +, +, +, +, +, +, +, +, +, +, +, +, +	+	hsa-MVP_0002	MVP,	MVP	NM_017458
chr16	29859352	29859441	NA	NA	NA	NA	NA	NA	NA	NA	NA	CDIPT	NM_001286585
chr16	29859353	29859441	NA	NA	NA	NA	NA	NA	NA	NA	NA	CDIPT	NM_001286585
chr16	29979308	29979391	NA	NA	NA	NA	NA	NA	NA	NA	NA	TAOK2	NM_001252043
chr16	30479090	30479461	HSA_CIRCpedia_17423	human_hg38	ITGAL	ENST00000356798.10	GM12878, Liver_T12, Liver_T14, Liver_T13, Liver_N3, Liver_N13, Liver_T3, Liver_N6, Liver_N10, Liver_N14, Liver_T10, Liver_T8, Liver_T15, Liver_T7, Liver_N11, Liver_N8, Liver_N12, Liver_T6, Thyroid, Liver_T19, Liver_T22, Liver_T17, Liver_N22, Liver_N19, Liver_T20, Liver_N20, Liver_N17, Liver_N18	+, +, +, +, +, +, +, +, +, +, +, +, +, +, +, +, +, +, +, +, +, +, +, +, +, +, +, +	+	hsa-ITGAL_0005	ITGAL,	ITGAL	NM_002209
chr16	30499073	30499489	HSA_CIRCpedia_17433	human_hg38	ITGAL	ENST00000356798.10	GM12878, Hs68, Liver_T14, Liver_N10, Liver_N11, Liver_T12, Liver_T7, Liver_N15, Liver_T8, Liver_N8, Liver_T15, Liver_N14, Liver_N13, Liver_N7, Liver_T18, Liver_N21, Liver_T19, Liver_T17, Liver_N22, Liver_T22, Liver_N20, Liver_T20, Liver_N17	+, +, +, +, +, +, +, +, +, +, +, +, +, +, +, +, +, +, +, +, +, +, +	+	hsa-ITGAL_0004	ITGAL,	ITGAL	NM_001114380
chr16	30664214	30666541	HSA_CIRCpedia_17443	human_hg38	FBRS	ENST00000356166.10	Hs68, HUVEC, Liver_T18	+, +, +	+	hsa-FBRS_0001	FBRS,	FBRS	NM_001105079
chr16	30665401	30665607	NA	NA	NA	NA	NA	NA	NA	NA	NA	FBRS	NM_001105079
chr16	30704063	30704315	HSA_CIRCpedia_17445	human_hg38	SRCAP	NM_006662	Occipital, SH-SY5Y_D4_exp1, K562, GM12878, SH-SY5Y_D2_exp1, Diencephalon, HepG2, H1, HeLa_S3, Cerebellum, BJ, NHEK, A549, H9, Hs68, AG04450, Forebrain, Parietal, PA1, Heart, Temporal, H9, H9, PA1, PA1, Cortex, Liver_T11, Liver_N13, Liver_T14, Liver_T10, Liver_T13, Liver_N7, Liver, Liver_N15, Liver_N8, Liver_N11, Liver_N12, Liver_N6, Liver_T12, Liver_N18, Liver_N21, Liver_T21, Liver_T17, Liver_T22…	+, +, +, +, +, +, +, +, +, +, +, +, +, +, +, +, +, +, +, +, +, +, +, +, +, +, +, +, +, +, +, +, +, +, +, +, +, +, +, +, +, +, +, +, +, +, +, +, +, +	+	hsa-SRCAP_0001	SRCAP,	SRCAP	NM_006662
chr16	30759277	30759341	NA	NA	NA	NA	NA	NA	NA	NA	NA	CCDC189	NM_001014979
chr16	30986604	30986704	HSA_CIRCpedia_17472	human_hg38	HSD3B7	NM_001142777	HeLa_S3, K562, GM12878	+, +, +	NA	NA	NA	HSD3B7	NM_001142777
chr16	31182512	31182664	HSA_CIRCpedia_17481	human_hg38	FUS	ENST00000254108.11	PA1	+	+	hsa-FUS_0015	FUS,	NA	NA
chr16	31722625	31723353	HSA_CIRCpedia_17498	human_hg38	ZNF720	ENST00000529943.6	H9, SH-SY5Y_D2_exp1, Occipital, Forebrain, Cerebellum, Temporal, PA1, Hs68, Diencephalon, Liver_N3, Liver_N13, Liver_T8, Liver_N10, Liver, Liver_N7, Liver_T10, Liver_T14, Liver_N12, Liver_T6, Stomach, Liver_T19, Liver_N19, Liver_T20, Liver_N21, Liver_N22	+, +, +, +, +, +, +, +, +, +, +, +, +, +, +, +, +, +, +, +, +, +, +, +, +	+	hsa-ZNF720_0001	ZNF720,	ZNF720	NM_001130913
chr16	46897647	46900790	HSA_CIRCpedia_17632	human_hg38	GPT2	ENST00000340124.8	PA1, Diencephalon, H1, Hs68, HepG2, NHEK, HeLa_S3, AG04450, H9, BJ, Occipital, Cerebellum, Cortex, Parietal, SH-SY5Y_D0_exp2, Liver_N3, Liver, Liver_N21, Liver_N17	+, +, +, +, +, +, +, +, +, +, +, +, +, +, +, +, +, +, +	+	hsa-GPT2_0006	GPT2,	GPT2	NM_133443
chr16	47497398	47515601	HSA_CIRCpedia_17704	human_hg38	PHKB	ENST00000566037.6	Hs68, GM12878, H9, SH-SY5Y_D0_exp2, BJ, Occipital, Diencephalon, HepG2, K562, PA1, SH-SY5Y_D4_exp1, H1, SH-SY5Y_D4_exp2, Temporal, AG04450, NHEK, HeLa_S3, Forebrain, Cerebellum, A549, SH-SY5Y_D2_exp1, Cortex, Heart, SH-SY5Y_D0_exp1, H9, H9, Hs68, PA1, PA1, Parietal, HUVEC, Liver_N8, Liver_N13, Liver_T11, Liver_T14, Liver_N7, Liver_T7, Liver, Liver_N11, Liver_N15, Liver_T3, Liver_T10, Liver_N6, Li…	+, +, +, +, +, +, +, +, +, +, +, +, +, +, +, +, +, +, +, +, +, +, +, +, +, +, +, +, +, +, +, +, +, +, +, +, +, +, +, +, +, +, +, +, +, +, +, +, +, +, +, +, +, +, +, +, +, +, +, +, +, +, +, +, +, +, +, +	+	hsa-PHKB_0001	NA	PHKB	NM_001363837
chr16	47547432	47547548	HSA_CIRCpedia_17715	human_hg38	PHKB	ENST00000566044.5	Parietal, Hs68, A549, Occipital, HeLa_S3, H9, K562, AG04450, Cortex, Cerebellum, NHEK, Liver_T12, Stomach, Liver_T17	+, +, +, +, +, +, +, +, +, +, +, +, +, +	NA	NA	NA	PHKB	NM_001363837
chr16	53844154	53844298	HSA_CIRCpedia_351539	human_hg38	FTO	ENST00000636491.1	K562	+	NA	NA	NA	FTO	NM_001363891
chr16	53873785	53879987	HSA_CIRCpedia_17901	human_hg38	FTO	ENST00000636491.1	Temporal, GM12878, HeLa_S3, A549, Cerebellum, BJ, NHEK, Heart, Parietal, Diencephalon, H1, K562, AG04450, Forebrain, Occipital, SH-SY5Y_D8_exp2, Hs68, Hs68, PA1, PA1, Cortex, Liver, Liver_T14, Liver_N13, Liver_N15, Liver_T8, Liver_N7, Liver_N10, Liver_N14, Liver_N11, Liver_T3, Liver_T10, Thyroid, Liver_N20, Liver_N22, Liver_N19, Liver_T18, Liver_T21, Liver_T17	+, +, +, +, +, +, +, +, +, +, +, +, +, +, +, +, +, +, +, +, +, +, +, +, +, +, +, +, +, +, +, +, +, +, +, +, +, +, +	+	hsa-FTO_0005	FTO,	FTO	NM_001363891
chr16	53873785	53888951	HSA_CIRCpedia_17902	human_hg38	FTO	ENST00000636491.1	HUVEC, BJ, Heart, AG04450, Hs68, SH-SY5Y_D0_exp2, SH-SY5Y_D8_exp2, Temporal, SH-SY5Y_D2_exp1, PA1, H1, Cerebellum, Parietal, Cortex, HeLa_S3, H9, Forebrain, NHEK, Occipital, Diencephalon, GM12878, A549, SH-SY5Y_D0_exp1, HepG2, K562, H9, H9, Hs68, PA1, PA1, Liver_N13, Liver_T8, Liver_T15, Liver_T7, Liver_N3, Liver, Liver_N11, Liver_N14, Liver_N8, Liver_T14, Liver_T13, Liver_N12, Liver_N15, Liver_T…	+, +, +, +, +, +, +, +, +, +, +, +, +, +, +, +, +, +, +, +, +, +, +, +, +, +, +, +, +, +, +, +, +, +, +, +, +, +, +, +, +, +, +, +, +, +, +, +, +, +, +, +, +, +, +, +, +, +, +, +, +, +, +, +	+	hsa-FTO_0001	FTO,	FTO	NM_001363891
chr16	55549276	55551102	HSA_CIRCpedia_81609	human_hg38	LPCAT2	ENST00000262134.9	Temporal, Parietal, Hs68, Liver_T20	+, +, +, +	+	hsa-LPCAT2_0005	LPCAT2,	LPCAT2	NM_017839
chr16	56385918	56389375	HSA_CIRCpedia_17923	human_hg38	AMFR	NM_001323511	HepG2, Cerebellum, H1, SH-SY5Y_D4_exp2, HeLa_S3, SH-SY5Y_D0_exp1, Hs68, Cortex, GM12878, BJ, AG04450, HUVEC, H9, Forebrain, K562, A549, Heart, Occipital, PA1, Parietal, Diencephalon, NHEK, Hs68, PA1, Temporal, Liver_T12, Liver_N12, Liver_T15, Liver_T3, Liver_N11, Liver_N15, Liver_N13, Liver_T13, Liver_N3, Liver_T8, Liver_T14, Liver_N14, Liver, Liver_T7, Liver_N8, Liver_T10, Liver_T11, Kidney, Lun…	-, -, -, -, -, -, -, -, -, -, -, -, -, -, -, -, -, -, -, -, -, -, -, -, -, -, -, -, -, -, -, -, -, -, -, -, -, -, -, -, -, -, -, -, -, -, -, -, -, -, -, -	-	hsa-AMFR_0016	AMFR,	AMFR	NM_001323511
chr16	56458547	56462634	HSA_CIRCpedia_17932	human_hg38	OGFOD1	NM_001324357	K562, H1, GM12878, HeLa_S3, PA1, SH-SY5Y_D0_exp1, Diencephalon, Parietal, Hs68, HUVEC, A549, Cerebellum, Temporal, Forebrain, SH-SY5Y_D2_exp1, Cortex, Liver_T15, Liver, Kidney, Liver_N22, Liver_N17	+, +, +, +, +, +, +, +, +, +, +, +, +, +, +, +, +, +, +, +, +	+	hsa-OGFOD1_0005	NA	OGFOD1	NM_001324361
chr16	56590839	56609057	NA	NA	NA	NA	NA	NA	NA	NA	NA	NA	NA
chr16	56609262	56636504	NA	NA	NA	NA	NA	NA	NA	NA	NA	NA	NA
chr16	56609262	56639329	NA	NA	NA	NA	NA	NA	NA	NA	NA	NA	NA
chr16	56626879	56636504	NA	NA	NA	NA	NA	NA	+	hsa-MT1JP_0001	NA	NA	NA
chr16	58559803	58560362	NA	NA	NA	NA	NA	NA	-	hsa-CNOT1_0068	CNOT1,	NA	NA
chr16	58560211	58560362	HSA_CIRCpedia_18056	human_hg38	CNOT1	NM_001265612	Cortex, HUVEC, Cerebellum, K562, Diencephalon, Parietal, NHEK, H9, Heart, GM12878, HepG2, Forebrain, Occipital, H1, A549, Hs68, AG04450, BJ, PA1, SH-SY5Y_D0_exp2, HeLa_S3, H9, Hs68, PA1, PA1, Temporal, Liver, Liver_T14, Liver_T3, Liver_N11, Liver_T13, Liver_T11, Liver_T15, Liver_N13, Liver_N12, Liver_T8, Stomach, Thyroid, Kidney, Lung, Liver_N22, Liver_T19, Liver_T18, Liver_N19, Liver_N20, Liver_…	-, -, -, -, -, -, -, -, -, -, -, -, -, -, -, -, -, -, -, -, -, -, -, -, -, -, -, -, -, -, -, -, -, -, -, -, -, -, -, -, -, -, -, -, -, -, -	-	hsa-CNOT1_0028	CNOT1,	CNOT1	NM_001265612
chr16	58722118	58723902	NA	NA	NA	NA	NA	NA	-	hsa-GOT2_0006	GOT2,	NA	NA
chr16	66725827	66729099	HSA_CIRCpedia_18122	human_hg38	DYNC1LI2	ENST00000258198.6	GM12878, Cerebellum, H1, AG04450, Cortex, Forebrain, Parietal, NHEK, SH-SY5Y_D0_exp1, BJ, Occipital, Temporal, Diencephalon, H9, HepG2, PA1, HeLa_S3, Hs68, K562, PA1, PA1, A549, Liver_N12, Liver_N10, Liver_N7, Liver_T15, Liver_N14, Liver_N13, Liver_T14, Liver_N6, Liver, Liver_N15, Liver_N11, Thyroid, Liver_N21, Liver_N20, Liver_N17, Liver_T17, Liver_T19, Liver_N18	-, -, -, -, -, -, -, -, -, -, -, -, -, -, -, -, -, -, -, -, -, -, -, -, -, -, -, -, -, -, -, -, -, -, -, -, -, -, -, -	-	hsa-DYNC1LI2_0012	DYNC1LI2,	DYNC1LI2	NM_006141
chr16	67207598	67208090	HSA_CIRCpedia_130339	human_hg38	LRRC29	NM_012163	Cortex	-	-	hsa-LRRC29_0008	LRRC29,	LRRC29	NM_001365159
chr16	67238201	67238307	HSA_CIRCpedia_18166	human_hg38	FHOD1	NM_001318202	Hs68, K562	-, -	NA	NA	NA	FHOD1	NM_001318202
chr16	67736021	67736126	NA	NA	NA	NA	NA	NA	NA	NA	NA	NA	NA
chr16	67744287	67772086	HSA_CIRCpedia_18211	human_hg38	RANBP10	ENST00000317506.7	PA1, Temporal, A549, AG04450, Cerebellum, Parietal, Cortex, BJ, Hs68, Diencephalon, Liver_N11, Liver	-, -, -, -, -, -, -, -, -, -, -, -	-	hsa-RANBP10_0003	RANBP10,	RANBP10	NM_001320238
chr16	67868339	67868599	HSA_CIRCpedia_18216	human_hg38	NUTF2	NM_001322038	BJ, PA1, HepG2, A549, GM12878, K562, Parietal, SH-SY5Y_D4_exp1, Cerebellum, Occipital, NHEK, HeLa_S3, AG04450, Hs68, Cortex, H1, Diencephalon, Forebrain, PA1, PA1, Liver_N13, Liver_N6, Liver, Thyroid, Liver_N22, Liver_N20, Liver_T22	+, +, +, +, +, +, +, +, +, +, +, +, +, +, +, +, +, +, +, +, +, +, +, +, +, +, +	+	hsa-NUTF2_0002	NUTF2,	NUTF2	NM_001322038
chr16	68121986	68126610	HSA_CIRCpedia_18256	human_hg38	NFATC3	ENST00000553077.5	PA1, BJ, HepG2, SH-SY5Y_D0_exp2, Occipital, Cortex, SH-SY5Y_D4_exp2, H9, NHEK, GM12878, HeLa_S3, K562, SH-SY5Y_D0_exp1, SK_N_SH, SH-SY5Y_D2_exp1, SH-SY5Y_D8_exp2, Forebrain, Parietal, AG04450, Hs68, Cerebellum, Heart, H1, HUVEC, A549, SH-SY5Y_D4_exp1, H9, H9, Hs68, PA1, PA1, Diencephalon, Temporal, Liver_T10, Liver_T8, Liver, Liver_T14, Liver_N12, Liver_N8, Liver_T13, Liver_T12, Liver_T15, Liver_…	+, +, +, +, +, +, +, +, +, +, +, +, +, +, +, +, +, +, +, +, +, +, +, +, +, +, +, +, +, +, +, +, +, +, +, +, +, +, +, +, +, +, +, +, +, +, +, +, +, +, +, +, +, +, +, +, +, +, +, +, +, +, +, +, +, +, +, +, +, +	+	hsa-NFATC3_0001	NFATC3,	NFATC3	NM_004555
chr16	68266592	68266721	HSA_CIRCpedia_18276	human_hg38	SLC7A6	ENST00000618043.4	Heart, Cerebellum, HUVEC, Diencephalon, AG04450, SH-SY5Y_D4_exp2, HeLa_S3, Temporal, H9, NHEK, A549, BJ, K562, SH-SY5Y_D2_exp1, GM12878, Cortex, Occipital, SH-SY5Y_D0_exp2, SH-SY5Y_D4_exp1, Parietal, Hs68, HepG2, PA1, H9, Hs68, Liver_T12, Liver_T14, Liver_N12, Liver_T3, Liver_T15, Liver_N13, Liver_N10, Liver_T11, Liver_N15, Liver, Liver_N11, Liver_N14, Lung, Thyroid, Stomach, Liver_T22, Liver_N17…	+, +, +, +, +, +, +, +, +, +, +, +, +, +, +, +, +, +, +, +, +, +, +, +, +, +, +, +, +, +, +, +, +, +, +, +, +, +, +, +, +, +, +, +, +, +, +, +, +	NA	NA	NA	SLC7A6	NM_001076785
chr16	68287322	68287871	HSA_CIRCpedia_18287	human_hg38	SLC7A6	ENST00000563080.1	NHEK, Hs68, PA1, Cortex, Parietal, HUVEC, A549, HepG2, K562, BJ, H1, HeLa_S3, GM12878, AG04450, Hs68, Liver_N20	+, +, +, +, +, +, +, +, +, +, +, +, +, +, +, +	+	hsa-SLC7A6_0004	SLC7A6,	NA	NA
chr16	69284047	69284244	HSA_CIRCpedia_18377	human_hg38	SNTB2	ENST00000336278.8	AG04450, PA1, SH-SY5Y_D0_exp1, Cerebellum, Forebrain, GM12878, Hs68, Cortex, Parietal, H1, A549, Temporal, Heart, H9, HeLa_S3, HUVEC, Occipital, BJ, HepG2, K562, Diencephalon, NHEK, Hs68, PA1, PA1, Liver, Liver_N13, Liver_T14, Liver_N14, Liver_N11, Liver_N6, Liver_T3, Liver_T11, Liver_T13, Thyroid, Stomach, Kidney, Lung, Liver_T17, Liver_N19, Liver_T21, Liver_N20, Liver_N18, Liver_T20, Liver_N17,…	+, +, +, +, +, +, +, +, +, +, +, +, +, +, +, +, +, +, +, +, +, +, +, +, +, +, +, +, +, +, +, +, +, +, +, +, +, +, +, +, +, +, +, +, +, +, +, +	+	hsa-SNTB2_0009	SNTB2,	SNTB2	NM_006750
chr16	69370482	69372355	HSA_CIRCpedia_18387	human_hg38	TERF2	ENST00000254942.7	Temporal, SH-SY5Y_D4_exp1, Parietal, Heart, BJ, HeLa_S3, H9, Occipital, NHEK, Cortex, PA1, Hs68, HUVEC, Forebrain, SH-SY5Y_D2_exp1, Cerebellum, GM12878, Diencephalon, A549, H1, SH-SY5Y_D8_exp2, SH-SY5Y_D0_exp1, K562, AG04450, SK_N_SH, H9, H9, Hs68, PA1, PA1, Liver_N7, Liver_T12, Liver_T3, Liver_N10, Liver_N13, Liver_N11, Liver_T8, Liver_T14, Liver_N6, Liver_T15, Liver, Liver_T13, Liver_N14, Liver…	-, -, -, -, -, -, -, -, -, -, -, -, -, -, -, -, -, -, -, -, -, -, -, -, -, -, -, -, -, -, -, -, -, -, -, -, -, -, -, -, -, -, -, -, -, -, -, -, -, -, -, -, -, -, -, -, -, -, -, -, -, -, -, -, -, -	-	hsa-TERF2_0004	TERF2,	TERF2	NM_005652
chr16	69447149	69459121	HSA_CIRCpedia_179523	human_hg38	CYB5B	ENST00000512062.5	Liver_N21	+	+	hsa-CYB5B_0002	CYB5B,	CYB5B	NM_030579
chr16	69669976	69695379	HSA_CIRCpedia_81950	human_hg38	NFAT5	ENST00000426654.6	Temporal, Parietal, Hs68, Liver_T6	+, +, +, +	+	hsa-NFAT5_0023	NFAT5,	NFAT5	NM_001113178
chr16	70314901	70316104	HSA_CIRCpedia_18493	human_hg38	DDX19B	ENST00000566216.5	HepG2, K562, SH-SY5Y_D4_exp1, BJ, Cortex, Hs68, Parietal, Cerebellum, GM12878, HeLa_S3, Occipital, H9, Temporal, AG04450, PA1, H1, Diencephalon, PA1, Liver, Kidney, Thyroid, Liver_T22, Liver_T20, Liver_T18, Liver_N17	+, +, +, +, +, +, +, +, +, +, +, +, +, +, +, +, +, +, +, +, +, +, +, +, +	+	hsa-RP11-529K1_0007	NA	DDX19B	NM_001257172
chr16	70331721	70366861	NA	NA	NA	NA	NA	NA	NA	NA	NA	NA	NA
chr16	70333520	70371563	NA	NA	NA	NA	NA	NA	NA	NA	NA	NA	NA
chr16	71761511	71764726	HSA_CIRCpedia_18630	human_hg38	AP1G1	ENST00000299980.8	Hs68, BJ, Temporal, Cerebellum, H9, PA1, Occipital, Parietal, Diencephalon, Cortex, Liver, Liver_N7, Liver_N15, Stomach, Lung, Liver_N18	-, -, -, -, -, -, -, -, -, -, -, -, -, -, -, -	NA	NA	NA	AP1G1	NM_001030007
chr16	71765488	71769699	HSA_CIRCpedia_18632	human_hg38	AP1G1	ENST00000299980.8	Hs68, K562, BJ, HepG2, SH-SY5Y_D4_exp2, NHEK, PA1, Cortex, HeLa_S3, Heart, GM12878, Occipital, HUVEC, Diencephalon, H9, AG04450, A549, H1, Forebrain, Parietal, Hs68, PA1, PA1, Cerebellum, Liver_N10, Liver_N6, Liver_T3, Liver_T14, Liver_T8, Liver_N11, Liver_N14, Liver_N15, Liver, Liver_N7, Liver_T6, Stomach, Liver_N18, Liver_N17, Liver_T17, Liver_N20, Liver_N22, Liver_N19, Liver_T20	-, -, -, -, -, -, -, -, -, -, -, -, -, -, -, -, -, -, -, -, -, -, -, -, -, -, -, -, -, -, -, -, -, -, -, -, -, -, -, -, -, -, -	-	hsa-AP1G1_0009	AP1G1,	AP1G1	NM_001030007
chr16	72522552	72555326	HSA_CIRCpedia_344640	human_hg38	LINC01572	ENST00000624829.3	PA1, SH-SY5Y_D8_exp2, K562, Heart, Cortex, H9, Hs68, Liver_T3, Liver_T6	-, -, -, -, -, -, -, -, -	-	hsa-LINC01572_0006	LINC01572,	LINC01572	NR_126330
chr16	74334891	74336706	HSA_CIRCpedia_18682	human_hg38	AC009053.1	ENST00000566802.5	H1, K562, HeLa_S3, Hs68, GM12878, NHEK, BJ, PA1, Diencephalon, HUVEC, Forebrain, AG04450, A549, Temporal, HepG2, PA1, Liver_T8, Liver_N13, Liver_N7, Liver_N11, Liver_N21	-, -, -, -, -, -, -, -, -, -, -, -, -, -, -, -, -, -, -, -, -	NA	NA	NA	LOC283922	NR_026950
chr16	75797966	75905142	NA	NA	NA	NA	NA	NA	+	hsa-RNA5SP430_0001	LOC105371348,	NA	NA
chr16	78108422	78109835	HSA_CIRCpedia_18824	human_hg38	WWOX	NM_130791	Occipital, SH-SY5Y_D8_exp2, GM12878, Diencephalon, SH-SY5Y_D4_exp2, HeLa_S3, Parietal, Hs68, Liver_N11, Liver_N7, Liver, Thyroid, Stomach, Liver_N17	+, +, +, +, +, +, +, +, +, +, +, +, +, +	+	hsa-WWOX_0002	NA	WWOX	NM_130791
chr16	78632788	78633016	NA	NA	NA	NA	NA	NA	-	hsa-WWOX_0099	WWOX,	NA	NA
chr16	80633018	80685129	HSA_CIRCpedia_82179	human_hg38	CDYL2	NM_152342	Hs68, Diencephalon, Liver_T22, Liver_T19	-, -, -, -	-	hsa-CDYL2_0002	CDYL2,	CDYL2	NM_152342
chr16	80684537	80685129	HSA_CIRCpedia_18832	human_hg38	CDYL2	NM_152342	Diencephalon, Forebrain, BJ, Heart, Temporal, GM12878, Cerebellum, Occipital, Hs68, Parietal, H9, Cortex, HeLa_S3, AG04450, HUVEC, Hs68, Liver_N14, Liver_T8, Liver_T11, Liver_N7, Liver_T12, Liver_N12, Liver_T14, Liver_N10, Liver_N13, Liver_N8, Liver_T10, Liver_N3, Liver_T13, Liver_N15, Liver, Liver_N6, Liver_T7, Liver_T15, Liver_N11, Liver_T3, Liver_T6, Kidney, Thyroid, Lung, Stomach, Liver_N20, …	-, -, -, -, -, -, -, -, -, -, -, -, -, -, -, -, -, -, -, -, -, -, -, -, -, -, -, -, -, -, -, -, -, -, -, -, -, -, -, -, -, -, -, -, -, -, -, -, -, -, -, -, -	-	hsa-CDYL2_0001	NA	NA	NA
chr16	83906986	83912367	HSA_CIRCpedia_18907	human_hg38	MLYCD	NM_012213	Cortex, SK_N_SH, Occipital, H1, Temporal, Hs68, K562, GM12878, H9, Forebrain, PA1, Diencephalon, AG04450, Cerebellum, Heart, Parietal, A549, Liver_N8, Liver_N13, Liver_T10, Liver_N14, Liver_N7, Liver_T3, Liver_T8, Liver_N6, Liver_N3, Liver_N11, Liver_T12, Liver_T14, Liver_T11, Liver, Liver_N15, Liver_T7, Lung, Thyroid, Liver_T6, Stomach, Liver_N21, Liver_T21, Liver_T20, Liver_T19, Liver_T22, Live…	+, +, +, +, +, +, +, +, +, +, +, +, +, +, +, +, +, +, +, +, +, +, +, +, +, +, +, +, +, +, +, +, +, +, +, +, +, +, +, +, +, +, +, +, +, +, +, +	+	hsa-MLYCD_0001	MLYCD,	MLYCD	NM_012213
chr16	84071797	84075502	NA	NA	NA	NA	NA	NA	NA	NA	NA	NA	NA
chr16	85528232	85528342	NA	NA	NA	NA	NA	NA	NA	NA	NA	NA	NA
chr16	85633913	85634132	HSA_CIRCpedia_18957	human_hg38	GSE1	NM_014615	Heart, Diencephalon, AG04450, HUVEC, HeLa_S3, Occipital, BJ, SK_N_SH, K562, A549, NHEK, GM12878, HepG2, SH-SY5Y_D2_exp1, Hs68, SH-SY5Y_D0_exp1, Parietal, Cerebellum, Hs68, Liver_T12, Liver, Liver_T11, Liver_T10, Liver_T7, Liver_N15, Liver_N11, Liver_T3, Liver_N3, Liver_T8, Liver_T15, Liver_T14, Liver_N12, Liver_N14, Liver_N7, Liver_N8, Liver_T13, Liver_N10, Liver_N6, Liver_N13, Kidney, Liver_T6, …	+, +, +, +, +, +, +, +, +, +, +, +, +, +, +, +, +, +, +, +, +, +, +, +, +, +, +, +, +, +, +, +, +, +, +, +, +, +, +, +, +, +, +, +, +, +, +, +, +, +, +, +, +, +, +, +	+	hsa-GSE1_0001	GSE1,	GSE1	NM_014615
chr16	87738551	87738927	NA	NA	NA	NA	NA	NA	NA	NA	NA	NA	NA
chr16	87975047	87984259	HSA_CIRCpedia_19008	human_hg38	BANP	ENST00000439677.5	HUVEC, H1, NHEK, SH-SY5Y_D0_exp1, SH-SY5Y_D4_exp1, HeLa_S3, SH-SY5Y_D2_exp1, BJ, HepG2, Hs68, Cerebellum, PA1, Temporal, A549, Occipital, H9, SH-SY5Y_D8_exp2, GM12878, Parietal, AG04450, Diencephalon, Heart, Cortex, H9, H9, Hs68, PA1, K562, Liver_N6, Liver_N14, Liver_T12, Liver_N11, Liver_N8, Liver_N7, Liver_N13, Liver_T8, Liver_N10, Liver_T15, Liver_T7, Liver_N12, Liver_N15, Liver_T13, Liver_T10…	+, +, +, +, +, +, +, +, +, +, +, +, +, +, +, +, +, +, +, +, +, +, +, +, +, +, +, +, +, +, +, +, +, +, +, +, +, +, +, +, +, +, +, +, +, +, +, +, +, +, +, +, +, +, +, +, +, +, +, +, +, +, +, +	+	hsa-BANP_0011	BANP,	BANP	NM_001384916
chr16	89223156	89224802	HSA_CIRCpedia_19091	human_hg38	ZNF778	ENST00000433976.6	Cerebellum, Heart, Hs68, Cortex, K562, Parietal, PA1, H9, SH-SY5Y_D0_exp2, Liver_N12, Liver_T18	+, +, +, +, +, +, +, +, +, +, +	+	hsa-ZNF778_0003	ZNF778,	ZNF778	NM_001201407
chr16	89224718	89225631	HSA_CIRCpedia_19093	human_hg38	ZNF778	ENST00000433976.6	SH-SY5Y_D0_exp2, BJ, A549, Cerebellum, Cortex, H1, Heart, SH-SY5Y_D2_exp1, AG04450, GM12878, Temporal, SH-SY5Y_D4_exp1, Parietal, Occipital, Hs68, Forebrain, PA1, Diencephalon, K562, SH-SY5Y_D4_exp2, Hs68, PA1, Liver_N12, Liver, Liver_T12, Liver_N3, Liver_N14, Liver_N11, Liver_T15, Liver_T14, Liver_N7, Liver_N6, Lung, Liver_T22, Liver_N21, Liver_N20, Liver_T20, Liver_N19, Liver_N18, Liver_T18, Li…	+, +, +, +, +, +, +, +, +, +, +, +, +, +, +, +, +, +, +, +, +, +, +, +, +, +, +, +, +, +, +, +, +, +, +, +, +, +, +, +, +, +, +	+	hsa-ZNF778_0001	NA	ZNF778	NM_001201407
chr16	89418283	89422305	NA	NA	NA	NA	NA	NA	-	hsa-ANKRD11_0009	ANKRD11,	NA	NA
chr16	89522462	89522592	NA	NA	NA	NA	NA	NA	NA	NA	NA	NA	NA
chr16	89895037	89896083	HSA_CIRCpedia_19210	human_hg38	TCF25	ENST00000640279.1	AG04450, H9, NHEK, HUVEC, Diencephalon, Occipital, Cortex, PA1, Hs68, A549, H1, GM12878, BJ, K562, HepG2, Parietal, SK_N_SH, HeLa_S3, Hs68, PA1, PA1, Liver_T14, Liver, Liver_N17, Liver_N19, Liver_N20, Liver_N18, Liver_N21	+, +, +, +, +, +, +, +, +, +, +, +, +, +, +, +, +, +, +, +, +, +, +, +, +, +, +, +	+	hsa-TCF25_0014	TCF25,	TCF25	NM_014972
chr16	89895037	89909083	HSA_CIRCpedia_19214	human_hg38	TCF25	ENST00000263347.11	Hs68, A549, HepG2	+, +, +	+	hsa-TCF25_0069	TCF25,	NA	NA
chr16_KI270853v1_alt	159174	190506	HSA_CIRCpedia_343559	human_hg38	PARN	NM_001134477	Parietal, Temporal, BJ, Diencephalon, GM12878, Liver_T17	-, -, -, -, -, -	NA	NA	NA	PARN	NM_001134477
chr16_KI270853v1_alt	166157	177083	HSA_CIRCpedia_343114	human_hg38	PARN	NM_001134477	GM12878, PA1, K562, HepG2, Diencephalon, Cerebellum, Temporal, NHEK, HUVEC, Cortex, Occipital, A549, AG04450, H9, BJ, Parietal, Hs68, Hs68, PA1, Liver_N14, Liver_T14, Liver, Liver_N10, Liver_T11, Liver_N7, Liver_N6, Liver_N12, Liver_T12, Liver_N11, Liver_N15, Liver_N8, Liver_T17, Liver_T18, Liver_N21, Liver_T21, Liver_N19, Liver_N17, Liver_T22, Liver_T20, Liver_N20, Liver_N18, Liver_T19	-, -, -, -, -, -, -, -, -, -, -, -, -, -, -, -, -, -, -, -, -, -, -, -, -, -, -, -, -, -, -, -, -, -, -, -, -, -, -, -, -, -	NA	NA	NA	PARN	NM_001134477
chr16_KI270853v1_alt	166157	179383	HSA_CIRCpedia_344162	human_hg38	PARN	NM_001134477	K562, Cerebellum, GM12878, Hs68	-, -, -, -	NA	NA	NA	PARN	NM_001134477
chr16_KI270853v1_alt	172760	177083	HSA_CIRCpedia_345162	human_hg38	PARN	NM_001134477	K562, Hs68, Cortex, PA1, Diencephalon, Liver_N14, Liver	-, -, -, -, -, -, -	NA	NA	NA	PARN	NM_001134477
chr16_KI270853v1_alt	199961	200192	HSA_CIRCpedia_343116	human_hg38	PARN	NM_001134477	AG04450, NHEK, Diencephalon, HepG2, Heart, HeLa_S3, Cortex, Occipital, BJ, SH-SY5Y_D2_exp1, Parietal, Cerebellum, Hs68, K562, GM12878, Temporal, A549, PA1, Liver_N7, Liver_T8, Liver_N6, Liver_N11, Liver_T14, Liver_N8, Liver_T15, Liver, Liver_N12, Liver_N3, Liver_N10, Liver_T12, Liver_N15, Liver_N17, Liver_N18, Liver_T18, Liver_N20, Liver_N19, Liver_T21	-, -, -, -, -, -, -, -, -, -, -, -, -, -, -, -, -, -, -, -, -, -, -, -, -, -, -, -, -, -, -, -, -, -, -, -, -	NA	NA	NA	PARN	NM_001134477
chr16_KI270853v1_alt	1713980	1715397	NA	NA	NA	NA	NA	NA	NA	NA	NA	NA	NA
chr16_KI270853v1_alt	1769238	1769446	HSA_CIRCpedia_343149	human_hg38	ABCC1	NM_004996	HepG2, Cerebellum, NHEK, H1, Hs68, AG04450, Cortex, Occipital, HeLa_S3, PA1, Diencephalon, HUVEC, GM12878, A549, Parietal, K562, BJ, Liver_T7, Liver_N6	+, +, +, +, +, +, +, +, +, +, +, +, +, +, +, +, +, +, +	NA	NA	NA	ABCC1	NM_004996
chr16_KI270853v1_alt	1974696	2015677	NA	NA	NA	NA	NA	NA	NA	NA	NA	NA	NA
chr17	1480526	1480885	HSA_CIRCpedia_19304	human_hg38	MYO1C	ENST00000359786.9	BJ, Hs68, HeLa_S3, Occipital, H9, Diencephalon, Cortex, K562, A549, HUVEC, Heart, PA1, Temporal, Cerebellum, Parietal, Hs68, H1, HepG2, Liver_N12, Liver_N15, Liver_N11, Stomach, Liver_N22, Liver_N18	-, -, -, -, -, -, -, -, -, -, -, -, -, -, -, -, -, -, -, -, -, -, -, -	-	hsa-MYO1C_0006	MYO1C,	MYO1C	NM_001363855
chr17	1551851	1551957	NA	NA	NA	NA	NA	NA	NA	NA	NA	NA	NA
chr17	3814321	3816270	HSA_CIRCpedia_20461	human_hg38	NCBP3	ENST00000389005.5	Forebrain, K562, Temporal, BJ, Occipital, H9, AG04450, PA1, Parietal, Cerebellum, Cortex, Hs68, Diencephalon, SH-SY5Y_D2_exp1, GM12878, PA1, PA1, Liver_N14, Liver_T7, Liver_N7, Liver_T15, Liver_T11, Liver, Liver_N12, Liver_N3, Liver_T14, Stomach, Liver_T19, Liver_N19, Liver_T18, Liver_T20	-, -, -, -, -, -, -, -, -, -, -, -, -, -, -, -, -, -, -, -, -, -, -, -, -, -, -, -, -, -, -	-	hsa-NCBP3_0001	NCBP3,	NCBP3	NM_001114118
chr17	4066446	4072756	HSA_CIRCpedia_20639	human_hg38	ZZEF1	NM_015113	NHEK, Heart, PA1, AG04450, SH-SY5Y_D2_exp1, Diencephalon, A549, SH-SY5Y_D0_exp1, Parietal, Cortex, GM12878, Temporal, HeLa_S3, H1, SH-SY5Y_D4_exp1, BJ, Forebrain, Hs68, Cerebellum, Occipital, K562, H9, Hs68, Liver_T14, Liver_T13, Liver_N12, Liver_T3, Liver_T15, Liver, Liver_N6, Liver_N8, Liver_N11, Liver_N15, Liver_T7, Liver_N13, Liver_T11, Liver_N10, Liver_N7, Liver_N14, Thyroid, Stomach, Lung, …	-, -, -, -, -, -, -, -, -, -, -, -, -, -, -, -, -, -, -, -, -, -, -, -, -, -, -, -, -, -, -, -, -, -, -, -, -, -, -, -, -, -, -, -, -, -, -, -, -, -, -, -	-	hsa-ZZEF1_0023	NA	ZZEF1	NM_015113
chr17	4242255	4242448	HSA_CIRCpedia_20923	human_hg38	ANKFY1	NM_001257999	PA1, Hs68, HUVEC, K562, Diencephalon, H1, HeLa_S3, SH-SY5Y_D0_exp2, AG04450, Cerebellum, Forebrain, Occipital, Cortex, BJ, NHEK, GM12878, H9, PA1, PA1, Parietal, Liver_T12, Liver_N13, Liver_T8, Liver, Stomach, Liver_T20, Liver_N18, Liver_N19	-, -, -, -, -, -, -, -, -, -, -, -, -, -, -, -, -, -, -, -, -, -, -, -, -, -, -, -	-	hsa-ANKFY1_0024	ANKFY1,	ANKFY1	NM_001257999
chr17	4282797	4296814	HSA_CIRCpedia_20945	human_hg38	UBE2G1	NM_003342	Hs68, A549, Temporal, Cerebellum, H9, K562, Parietal, Heart, Occipital, H1, SH-SY5Y_D2_exp1, HUVEC, Forebrain, HepG2, NHEK, GM12878, PA1, Cortex, BJ, Diencephalon, AG04450, H9, H9, Hs68, PA1, PA1, Liver_T12, Liver_N15, Liver_T13, Liver_T14, Liver_T11, Liver_N7, Liver_T10, Liver_N10, Liver_N6, Liver_N14, Liver_N3, Liver_N13, Liver, Liver_T7, Liver_T3, Liver_N11, Liver_N12, Liver_N8, Lung, Stomach,…	-, -, -, -, -, -, -, -, -, -, -, -, -, -, -, -, -, -, -, -, -, -, -, -, -, -, -, -, -, -, -, -, -, -, -, -, -, -, -, -, -, -, -, -, -, -, -, -, -, -, -, -, -, -, -, -, -, -, -, -, -	-	hsa-UBE2G1_0003	UBE2G1,	UBE2G1	NM_003342
chr17	4282797	4307123	HSA_CIRCpedia_20947	human_hg38	UBE2G1	NM_003342	Forebrain, Occipital, A549, HeLa_S3, SH-SY5Y_D0_exp1, H1, Cortex, PA1, SH-SY5Y_D2_exp1, K562, Diencephalon, SH-SY5Y_D4_exp2, Heart, Cerebellum, NHEK, Hs68, GM12878, Temporal, Hs68, PA1, Parietal, H9, Liver_N3, Liver_N7, Liver_T14, Liver_N12, Liver_T11, Liver_T15, Liver_N14, Liver_T13, Liver_N11, Liver_T8, Liver_N13, Liver_T7, Liver_T3, Liver_T12, Liver_N10, Liver_N15, Liver, Stomach, Lung, Thyroi…	-, -, -, -, -, -, -, -, -, -, -, -, -, -, -, -, -, -, -, -, -, -, -, -, -, -, -, -, -, -, -, -, -, -, -, -, -, -, -, -, -, -, -, -, -, -, -, -, -, -, -	-	hsa-UBE2G1_0001	UBE2G1,	UBE2G1	NM_003342
chr17	4952794	4953845	HSA_CIRCpedia_21335	human_hg38	ENO3	ENST00000520221.5	AG04450, Parietal, NHEK, GM12878, Hs68, BJ, Occipital, PA1, Heart, HeLa_S3, Liver_N7, Liver_N12, Liver_T14, Liver_T12, Liver_N3, Liver_N14, Liver_N8, Liver_N13, Liver_N11, Liver_T8, Liver_N15, Liver_T11, Liver_N6, Liver, Thyroid, Liver_T19, Liver_T20, Liver_N17, Liver_N22, Liver_T21, Liver_N21	+, +, +, +, +, +, +, +, +, +, +, +, +, +, +, +, +, +, +, +, +, +, +, +, +, +, +, +, +, +, +	+	hsa-ENO3_0001	ENO3,	ENO3	NM_001374524
chr17	5331948	5332152	HSA_CIRCpedia_21428	human_hg38	RABEP1	NM_001291582	K562, HeLa_S3, Hs68, AG04450, Forebrain, Cortex, SH-SY5Y_D8_exp2, PA1, Cerebellum, Occipital, Parietal, Diencephalon, H9, Hs68, Liver_N13, Liver_N10, Liver_N12, Liver_T3, Liver_N3, Liver_T15, Liver_N7, Liver_T6, Liver_N18, Liver_T19, Liver_T21, Liver_N22, Liver_T17, Liver_N20	+, +, +, +, +, +, +, +, +, +, +, +, +, +, +, +, +, +, +, +, +, +, +, +, +, +, +, +	+	hsa-RABEP1_0022	RABEP1,	RABEP1	NM_001291582
chr17	5365121	5373454	HSA_CIRCpedia_21447	human_hg38	RABEP1	NM_001083585	GM12878, Parietal, H1, Hs68, Liver_N7, Liver_T14, Liver_T20, Liver_N21	+, +, +, +, +, +, +, +	+	hsa-RABEP1_0037	RABEP1,	RABEP1	NM_001083585
chr17	7223132	7223237	NA	NA	NA	NA	NA	NA	NA	NA	NA	ACADVL	NM_001270447
chr17	7945727	7945986	HSA_CIRCpedia_22687	human_hg38	CNTROB	NM_001037144	K562, Parietal, NHEK, Diencephalon, HepG2, GM12878, H9, BJ, Temporal, Cerebellum, HeLa_S3, HUVEC, Heart, Occipital, PA1, Cortex, A549, AG04450, Hs68, PA1, PA1, Hs68, Liver_N8, Liver_T8, Liver_N12, Liver_T15, Liver_T12, Liver_N10, Liver, Liver_N7, Liver_N11, Liver_N14, Liver_T14, Liver_N15, Liver_N13, Liver_T7, Liver_T3, Thyroid, Lung, Stomach, Kidney, Liver_T6, Liver_T21, Liver_T17, Liver_N21, Li…	+, +, +, +, +, +, +, +, +, +, +, +, +, +, +, +, +, +, +, +, +, +, +, +, +, +, +, +, +, +, +, +, +, +, +, +, +, +, +, +, +, +, +, +, +, +, +, +, +, +, +	+	hsa-CNTROB_0001	CNTROB,	CNTROB	NM_001353207
chr17	16003830	16004262	HSA_CIRCpedia_19376	human_hg38	TTC19	ENST00000261647.9	Diencephalon, AG04450, NHEK, Temporal, BJ, K562, Hs68, Cortex, Occipital, Parietal, H1, Stomach, Liver_T17	+, +, +, +, +, +, +, +, +, +, +, +, +	+	hsa-TTC19_0007	TTC19,	TTC19	NM_001271420
chr17	16101249	16101805	HSA_CIRCpedia_19408	human_hg38	NCOR1	NM_001190440	NHEK, H1, A549, Occipital, AG04450, Cerebellum, Temporal, HUVEC, Diencephalon, BJ, Parietal, Hs68, Cortex, Heart, K562, GM12878, H9, Liver_T14, Liver_N15, Liver_T8, Liver_N11, Liver_N8, Liver_N7, Liver_N10, Liver_N3, Liver, Liver_N6, Liver_N13, Liver_T12, Liver_N14, Liver_T6, Stomach, Kidney, Lung, Liver_N22, Liver_T18, Liver_T19, Liver_T20, Liver_T17, Liver_N17, Liver_N20, Liver_N19, Liver_N21	-, -, -, -, -, -, -, -, -, -, -, -, -, -, -, -, -, -, -, -, -, -, -, -, -, -, -, -, -, -, -, -, -, -, -, -, -, -, -, -, -, -, -	-	hsa-NCOR1_0133	NCOR1,	NCOR1	NM_001190440
chr17	16101275	16101383	NA	NA	NA	NA	NA	NA	NA	NA	NA	NA	NA
chr17	17175292	17177412	HSA_CIRCpedia_77877	human_hg38	MPRIP	ENST00000395811.9	HepG2, Cortex, Diencephalon, Hs68, Parietal, Temporal, Liver_N11, Liver_T12, Liver, Liver_T3, Liver_N17	+, +, +, +, +, +, +, +, +, +, +	+	hsa-MPRIP_0006	MPRIP,	MPRIP	NM_001364716
chr17	17270895	17271008	NA	NA	NA	NA	NA	NA	NA	NA	NA	COPS3	NM_003653
chr17	17884633	17893810	HSA_CIRCpedia_19509	human_hg38	TOM1L2	NM_001082968	A549, Parietal, BJ, GM12878, Cerebellum, NHEK, PA1, Hs68, AG04450, HeLa_S3, Liver_N8, Liver_N15, Liver_N14, Thyroid, Liver_N17, Liver_T17, Liver_N18, Liver_N19	-, -, -, -, -, -, -, -, -, -, -, -, -, -, -, -, -, -	-	hsa-TOM1L2_0015	TOM1L2,	TOM1L2	NM_001082968
chr17	18308312	18308941	HSA_CIRCpedia_19565	human_hg38	TOP3A	ENST00000461127.5	Parietal, SH-SY5Y_D0_exp1, Cortex, Cerebellum, Hs68, H9, PA1, Occipital, AG04450, Hs68, PA1, Diencephalon, Liver_T15	-, -, -, -, -, -, -, -, -, -, -, -, -	-	hsa-TOP3A_0008	TOP3A,	NA	NA
chr17	18865468	18865952	HSA_CIRCpedia_19597	human_hg38	PRPSAP2	ENST00000573432.5	SH-SY5Y_D0_exp2, Occipital, NHEK, Diencephalon, PA1, H9, K562, Forebrain, Hs68, SH-SY5Y_D8_exp2, Parietal, Cortex, SH-SY5Y_D0_exp1, HUVEC, Heart, H9, Hs68, PA1, PA1, Temporal, Cerebellum, Liver_N10, Liver_T10, Liver_T15, Liver_N12, Liver_T11, Liver_N3, Liver_T12, Liver_N8, Liver_N11, Liver_T3, Liver_N14, Liver_T7, Liver_N13, Liver_T8, Liver_N15, Liver_N6, Liver_T14, Liver, Liver_T6, Thyroid, Lung…	+, +, +, +, +, +, +, +, +, +, +, +, +, +, +, +, +, +, +, +, +, +, +, +, +, +, +, +, +, +, +, +, +, +, +, +, +, +, +, +, +, +, +, +, +, +, +, +, +, +, +, +, +	+	hsa-PRPSAP2_0011	PRPSAP2,	PRPSAP2	NM_001243942
chr17	19542392	19546503	HSA_CIRCpedia_19626	human_hg38	SLC47A1	ENST00000584348.5	HeLa_S3, HepG2, PA1, Liver_N6, Liver, Liver_N19, Liver_T20	+, +, +, +, +, +, +	+	hsa-SLC47A1_0006	NA	SLC47A1	NM_018242
chr17	19838500	19843222	HSA_CIRCpedia_19661	human_hg38	ULK2	NM_001142610	Temporal, Occipital, H9, Cortex, Diencephalon, Parietal, Cerebellum, Heart, PA1, Hs68, PA1, Liver_T15, Liver_N14, Liver_N10, Lung, Liver_N21, Liver_N19, Liver_N20	-, -, -, -, -, -, -, -, -, -, -, -, -, -, -, -, -, -	-	hsa-ULK2_0004	ULK2,	ULK2	NM_001142610
chr17	19909180	19909978	HSA_CIRCpedia_19664	human_hg38	AKAP10	ENST00000225737.10	Cerebellum, PA1, SH-SY5Y_D0_exp2, GM12878, Occipital, Diencephalon, Cortex, SH-SY5Y_D4_exp1, Forebrain, K562, Hs68, Hs68, PA1, PA1, Liver, Liver_N13, Liver_N6, Liver_T13, Liver_N20, Liver_N17, Liver_N21, Liver_T22	-, -, -, -, -, -, -, -, -, -, -, -, -, -, -, -, -, -, -, -, -, -	-	hsa-AKAP10_0018	AKAP10,	AKAP10	NM_007202
chr17	20204332	20205912	HSA_CIRCpedia_19689	human_hg38	SPECC1	NM_001243439	Occipital, A549, Diencephalon, H1, GM12878, AG04450, Cortex, Cerebellum, Temporal, NHEK, SH-SY5Y_D4_exp2, BJ, PA1, SH-SY5Y_D2_exp1, HepG2, SH-SY5Y_D4_exp1, SK_N_SH, SH-SY5Y_D8_exp2, SH-SY5Y_D0_exp2, Parietal, Hs68, SH-SY5Y_D0_exp1, H9, HeLa_S3, HUVEC, K562, Forebrain, H9, H9, Hs68, PA1, PA1, Liver_N12, Liver_N13, Liver_T3, Liver, Liver_T14, Liver_T12, Liver_T8, Liver_T11, Liver_T13, Liver_N6, Liv…	+, +, +, +, +, +, +, +, +, +, +, +, +, +, +, +, +, +, +, +, +, +, +, +, +, +, +, +, +, +, +, +, +, +, +, +, +, +, +, +, +, +, +, +, +, +, +, +, +, +, +, +, +, +, +, +, +, +, +, +, +, +, +, +, +, +, +, +	+	hsa-SPECC1_0001	SPECC1,	SPECC1	NM_001243439
chr17	22703535	22703711	NA	NA	NA	NA	NA	NA	NA	NA	n/a	NA	NA
chr17	27304779	27304911	HSA_CIRCpedia_19793	human_hg38	WSB1	NM_001348350	H9	+	NA	NA	NA	WSB1	NM_001348350
chr17	28163542	28172618	HSA_CIRCpedia_19823	human_hg38	NLK	ENST00000407008.7	Occipital, Cortex, GM12878, Cerebellum, HUVEC, Hs68, SH-SY5Y_D0_exp1, H1, K562, PA1, AG04450, Forebrain, H9, HepG2, HeLa_S3, Parietal, Heart, NHEK, Diencephalon, Temporal, H9, Hs68, PA1, Liver_T13, Liver_T14, Liver_T3, Liver_N8, Liver_N14, Liver_T12, Liver_N10, Liver_N11, Liver, Liver_T15, Liver_N3, Liver_N12, Liver_N6, Liver_N7, Liver_T11, Liver_N15, Liver_N13, Liver_T8, Lung, Liver_T19, Liver_N…	+, +, +, +, +, +, +, +, +, +, +, +, +, +, +, +, +, +, +, +, +, +, +, +, +, +, +, +, +, +, +, +, +, +, +, +, +, +, +, +, +, +, +, +, +, +, +, +, +, +, +, +, +	+	hsa-NLK_0009	NLK,	NLK	NM_016231
chr17	28350437	28351800	HSA_CIRCpedia_19836	human_hg38	POLDIP2	NM_001290145	Hs68, AG04450, Cerebellum, Cortex, BJ, HeLa_S3, H1, Parietal, GM12878, Occipital, Diencephalon, Temporal, K562, H9, PA1, H9, Hs68, Liver_T7, Liver_N11, Stomach, Liver_N18, Liver_N19	-, -, -, -, -, -, -, -, -, -, -, -, -, -, -, -, -, -, -, -, -, -	-	hsa-POLDIP2_0005	POLDIP2,	POLDIP2	NM_001290145
chr17	28908782	28914037	HSA_CIRCpedia_19900	human_hg38	PHF12	ENST00000332830.8	Hs68, A549, Cortex, PA1, HUVEC, AG04450, Liver_T12, Liver_T7, Liver_T18, Liver_T21	-, -, -, -, -, -, -, -, -, -	-	hsa-PHF12_0008	PHF12,	PHF12	NM_001033561
chr17	29451454	29467216	HSA_CIRCpedia_19927	human_hg38	TAOK1	ENST00000583121.5	Diencephalon, Cerebellum, BJ, Hs68, H9, SH-SY5Y_D0_exp1, AG04450, GM12878, Parietal, K562, Cortex, Occipital, H9, Hs68, Liver_T12, Liver_N10, Liver_N13, Liver_T15, Liver_N11, Liver_N14, Liver_T7, Liver_N6, Liver_T14, Liver_N15, Liver_T3, Stomach, Liver_T19, Liver_N21, Liver_N17, Liver_N20, Liver_N22, Liver_T17	+, +, +, +, +, +, +, +, +, +, +, +, +, +, +, +, +, +, +, +, +, +, +, +, +, +, +, +, +, +, +, +	+	hsa-TAOK1_0029	TAOK1,	TAOK1	NM_020791
chr17	29676819	29677741	HSA_CIRCpedia_19986	human_hg38	SSH2	ENST00000269033.7	GM12878, AG04450, Occipital, BJ, Diencephalon, Hs68, Cortex, H9, HeLa_S3, A549, Temporal, Cerebellum, SH-SY5Y_D8_exp2, SH-SY5Y_D2_exp1, Forebrain, Heart, HUVEC, HepG2, PA1, NHEK, K562, SH-SY5Y_D0_exp2, SK_N_SH, PA1, Parietal, Liver_N11, Liver_T7, Liver_N10, Liver, Liver_T3, Liver_T15, Lung, Liver_N20, Liver_N19, Liver_T18, Liver_N17	-, -, -, -, -, -, -, -, -, -, -, -, -, -, -, -, -, -, -, -, -, -, -, -, -, -, -, -, -, -, -, -, -, -, -, -	-	hsa-SSH2_0023	SSH2,	SSH2	NM_033389
chr17	29684562	29695523	HSA_CIRCpedia_19990	human_hg38	SSH2	ENST00000269033.7	BJ, H1, PA1, AG04450, Hs68, Heart, HeLa_S3, Parietal, Temporal, Cerebellum, Cortex, A549, H9, HUVEC, GM12878, SH-SY5Y_D0_exp2, NHEK, Occipital, Forebrain, Diencephalon, H9, PA1, Liver_N10, Liver_N6, Liver_N13, Liver, Liver_T8, Lung, Liver_T17, Liver_T22, Liver_N18, Liver_N21, Liver_N20, Liver_N19	-, -, -, -, -, -, -, -, -, -, -, -, -, -, -, -, -, -, -, -, -, -, -, -, -, -, -, -, -, -, -, -, -, -	-	hsa-SSH2_0022	SSH2,	SSH2	NM_033389
chr17	30734896	30735097	HSA_CIRCpedia_20022	human_hg38	SUZ12P1	ENST00000579526.5	NHEK, K562, A549, SH-SY5Y_D0_exp1, Hs68, GM12878, Cortex, BJ, HUVEC, Heart, H1, Occipital, AG04450, PA1, Diencephalon, Parietal, Cerebellum, HeLa_S3, HepG2, SH-SY5Y_D2_exp1, Liver, Liver_T12, Liver_N14, Thyroid, Lung, Stomach, Liver_N21, Liver_N19, Liver_T19, Liver_T21	+, +, +, +, +, +, +, +, +, +, +, +, +, +, +, +, +, +, +, +, +, +, +, +, +, +, +, +, +, +	+	hsa-SUZ12P1_0003	NA	SUZ12P1	NR_024187
chr17	31155982	31169997	HSA_CIRCpedia_20059	human_hg38	NF1	ENST00000487476.5	NHEK, SH-SY5Y_D4_exp2, BJ, K562, Hs68, AG04450, SH-SY5Y_D0_exp1, Cerebellum, Temporal, H9, SH-SY5Y_D4_exp1, PA1, SH-SY5Y_D8_exp2, Parietal, Heart, GM12878, Cortex, A549, H1, Occipital, Diencephalon, SH-SY5Y_D0_exp2, SH-SY5Y_D2_exp1, H9, Hs68, PA1, Liver_T10, Liver_T7, Liver_T14, Liver_N13, Liver_N14, Liver_T11, Liver, Liver_T15, Liver_N15, Liver_N6, Liver_N11, Liver_T12, Liver_T3, Liver_T13, Live…	+, +, +, +, +, +, +, +, +, +, +, +, +, +, +, +, +, +, +, +, +, +, +, +, +, +, +, +, +, +, +, +, +, +, +, +, +, +, +, +, +, +, +, +, +, +, +, +, +, +, +, +, +, +, +, +, +, +, +	+	hsa-NF1_0016	NF1,	NF1	NM_000267
chr17	31325819	31330498	HSA_CIRCpedia_120158	human_hg38	NF1	ENST00000356175.7	Temporal, Occipital, Parietal, Cerebellum, GM12878, Liver_N12, Liver_T21	+, +, +, +, +, +, +	+	hsa-NF1_0020	NF1,	NF1	NM_000267
chr17	31940285	31940486	HSA_CIRCpedia_20117	human_hg38	SUZ12	NM_001321207	PA1, H1, K562, HeLa_S3, A549, SH-SY5Y_D0_exp1, Cortex, Diencephalon, Occipital, SH-SY5Y_D2_exp1, BJ, SH-SY5Y_D4_exp1, GM12878, NHEK, Hs68, HUVEC, HepG2, Heart, Parietal, Cerebellum, AG04450, Liver_N11, Liver_T14, Liver_T12, Liver_T8, Liver_N8, Liver_T11, Liver_N6, Liver_N14, Liver_T7, Liver, Liver_N12, Lung, Stomach, Thyroid, Liver_N22, Liver_N19, Liver_N17	+, +, +, +, +, +, +, +, +, +, +, +, +, +, +, +, +, +, +, +, +, +, +, +, +, +, +, +, +, +, +, +, +, +, +, +, +, +	+	hsa-SUZ12_0013	NA	SUZ12	NM_001321207
chr17	31982998	31988497	HSA_CIRCpedia_20127	human_hg38	SUZ12	NM_001321207	HUVEC, NHEK, Hs68, SH-SY5Y_D4_exp1, A549, Cortex, H9, Forebrain, H1, PA1, Heart, AG04450, Parietal, Occipital, GM12878, Cerebellum, Diencephalon, Temporal, H9, H9, Hs68, PA1, PA1, K562, Liver_N7, Liver_N13, Liver_T11, Liver_T13, Liver_N6, Liver_N14, Liver_T8, Liver_N12, Liver_N15, Liver_N11, Liver_N8, Liver_T14, Liver_T15, Liver_N10, Liver_T12, Liver_T7, Liver_T3, Liver_N3, Liver, Liver_T10, Lung…	+, +, +, +, +, +, +, +, +, +, +, +, +, +, +, +, +, +, +, +, +, +, +, +, +, +, +, +, +, +, +, +, +, +, +, +, +, +, +, +, +, +, +, +, +, +, +, +, +, +, +, +, +, +, +, +, +, +, +, +	+	hsa-SUZ12_0003	NA	SUZ12	NM_001321207
chr17	31988319	31988497	HSA_CIRCpedia_20128	human_hg38	SUZ12	NM_001321207	AG04450, HeLa_S3, Diencephalon, Forebrain, HepG2, H9, BJ, Parietal, Cerebellum, H1, GM12878, Heart, K562, HUVEC, Temporal, SH-SY5Y_D0_exp2, Occipital, PA1, Hs68, H9, PA1, PA1, Cortex, Liver_N11, Liver_N7, Liver_T3, Liver_N14, Liver_T11, Liver, Liver_T7, Liver_T8, Liver_N13, Liver_N15, Liver_T10, Liver_N12, Liver_T14, Stomach, Kidney, Lung, Thyroid, Liver_N20, Liver_N17, Liver_N21, Liver_T22, Live…	+, +, +, +, +, +, +, +, +, +, +, +, +, +, +, +, +, +, +, +, +, +, +, +, +, +, +, +, +, +, +, +, +, +, +, +, +, +, +, +, +, +, +, +, +, +, +, +, +	+	hsa-SUZ12_0028	SUZ12,	SUZ12	NM_001321207
chr17	32173830	32175362	HSA_CIRCpedia_20143	human_hg38	RHOT1	ENST00000333942.10	K562, HepG2, AG04450, BJ, Hs68, Cerebellum, A549, HeLa_S3, Cortex, GM12878, Parietal, Temporal, Forebrain, Occipital, PA1, Diencephalon, Liver, Liver_N15, Liver_N11, Liver_T13, Liver_T12, Liver_N14, Liver_N13, Liver_T11, Liver_N7, Liver_N8, Lung, Thyroid, Liver_N22, Liver_T19, Liver_T17, Liver_T21, Liver_N19, Liver_N21, Liver_N20, Liver_N17, Liver_N18	+, +, +, +, +, +, +, +, +, +, +, +, +, +, +, +, +, +, +, +, +, +, +, +, +, +, +, +, +, +, +, +, +, +, +, +, +	+	hsa-RHOT1_0021	NA	RHOT1	NM_001033566
chr17	32198946	32201056	HSA_CIRCpedia_20156	human_hg38	RHOT1	ENST00000333942.10	HeLa_S3, Diencephalon, Hs68, H1	+, +, +, +	+	hsa-RHOT1_0019	NA	RHOT1	NM_001033566
chr17	35103354	35103453	NA	NA	NA	NA	NA	NA	NA	NA	NA	RAD51L3-RFFL	NR_037714
chr17	35353335	35441366	NA	NA	NA	NA	NA	NA	NA	NA	NA	NA	NA
chr17	35725978	35726091	NA	NA	NA	NA	NA	NA	NA	NA	NA	NA	NA
chr17	37440504	37440662	HSA_CIRCpedia_20381	human_hg38	TADA2A	ENST00000615182.4	HeLa_S3, H1, PA1, Diencephalon, Heart, HepG2, BJ, Hs68, Temporal, H9, NHEK, AG04450, Parietal, Forebrain, K562, A549, Cortex, GM12878, HUVEC, Occipital, Hs68, PA1, PA1, Cerebellum, Liver_T15, Liver_N11, Liver, Liver_T10, Thyroid, Lung, Kidney, Stomach, Liver_T17	+, +, +, +, +, +, +, +, +, +, +, +, +, +, +, +, +, +, +, +, +, +, +, +, +, +, +, +, +, +, +, +, +	+	hsa-TADA2A_0038	NA	TADA2A	NM_001291918
chr17	37982363	38061189	NA	NA	NA	NA	NA	NA	NA	NA	NA	NA	NA
chr17	39424626	39427790	HSA_CIRCpedia_20496	human_hg38	MED1	ENST00000394287.7	GM12878, HeLa_S3, Temporal, Parietal, NHEK, K562, Hs68, Heart, Cerebellum, Cortex, H1, A549, H9, Occipital, AG04450, Forebrain, HepG2, Diencephalon, PA1, BJ, Hs68, PA1, Liver, Liver_N15, Stomach, Lung, Liver_N21, Liver_T18, Liver_N17, Liver_N19	-, -, -, -, -, -, -, -, -, -, -, -, -, -, -, -, -, -, -, -, -, -, -, -, -, -, -, -, -, -	-	hsa-MED1_0015	MED1,	MED1	NM_004774
chr17	40053297	40053657	HSA_CIRCpedia_20557	human_hg38	MED24	NM_001079518	HUVEC, PA1, Occipital, Diencephalon, Temporal, H1, NHEK, SH-SY5Y_D8_exp2, Parietal, H9, GM12878, Cortex, BJ, SH-SY5Y_D0_exp2, HeLa_S3, A549, Cerebellum, Heart, PA1, K562, AG04450, Hs68, Liver_T8, Liver_T12, Liver_N14, Liver, Liver_N12, Liver_T11, Liver_N11, Liver_N3, Stomach, Liver_N20, Liver_N17, Liver_N18, Liver_N21	-, -, -, -, -, -, -, -, -, -, -, -, -, -, -, -, -, -, -, -, -, -, -, -, -, -, -, -, -, -, -, -, -, -, -	-	hsa-MED24_0002	MED24,	MED24	NM_001079518
chr17	42193131	42193316	NA	NA	NA	NA	NA	NA	NA	NA	NA	GHDC	NM_001142623
chr17	42345558	42348517	HSA_CIRCpedia_20765	human_hg38	STAT3	NM_003150	Heart, Diencephalon, K562, A549, PA1, Hs68, GM12878, HepG2, BJ, Occipital, AG04450, Cortex, HeLa_S3, Liver_N8, Liver_T11, Liver_T8, Liver_N15, Liver_T15, Liver_N11, Liver, Liver_N12, Liver_N7, Stomach, Liver_T6, Thyroid, Liver_T21, Liver_T19, Liver_N17, Liver_N18, Liver_N19, Liver_N20	-, -, -, -, -, -, -, -, -, -, -, -, -, -, -, -, -, -, -, -, -, -, -, -, -, -, -, -, -, -, -	-	hsa-STAT3_0008	STAT3,	STAT3	NM_001369512
chr17	42500706	42501304	HSA_CIRCpedia_20782	human_hg38	ATP6V0A1	ENST00000393829.6	Forebrain, Heart, NHEK, H1, SH-SY5Y_D2_exp1, HeLa_S3, Diencephalon, Cerebellum, Parietal, SK_N_SH, PA1, BJ, Cortex, Occipital, HUVEC, K562, H9, HepG2, Hs68, AG04450, Temporal, Hs68, GM12878, Liver_N10, Liver_N13, Liver_N11, Liver_T12, Liver_N12, Liver, Liver_T14, Liver_T3, Liver_T10, Liver_N14, Liver_N7, Liver_N15, Liver_T15, Liver_N8, Liver_T13, Liver_T7, Liver_N6, Liver_T8, Lung, Liver_T6, Stom…	+, +, +, +, +, +, +, +, +, +, +, +, +, +, +, +, +, +, +, +, +, +, +, +, +, +, +, +, +, +, +, +, +, +, +, +, +, +, +, +, +, +, +, +, +, +, +, +, +, +, +, +, +, +	+	hsa-ATP6V0A1_0008	ATP6V0A1,	ATP6V0A1	NM_001130020
chr17	42592055	42592162	NA	NA	NA	NA	NA	NA	NA	NA	NA	RETREG3	NR_026697
chr17	42610107	42659552	NA	NA	NA	NA	NA	NA	+	hsa-TUBG2_0001	NA	NA	NA
chr17	42727634	42728952	HSA_CIRCpedia_20831	human_hg38	EZH1	ENST00000428826.6	Diencephalon, Temporal, Hs68, Occipital, Heart, SH-SY5Y_D2_exp1, Parietal, SH-SY5Y_D0_exp1, Forebrain, Cerebellum, PA1, Cortex, Liver_N15, Liver_T7, Liver_N12, Liver_N6, Liver_N11, Liver_N7, Liver_T8, Liver_N13, Liver_N14, Thyroid, Stomach, Liver_N18, Liver_N22, Liver_T20, Liver_T18, Liver_N20	-, -, -, -, -, -, -, -, -, -, -, -, -, -, -, -, -, -, -, -, -, -, -, -, -, -, -, -	-	hsa-EZH1_0008	EZH1,	EZH1	NM_001321079
chr17	42727634	42730918	HSA_CIRCpedia_20832	human_hg38	EZH1	ENST00000428826.6	Diencephalon, NHEK, Heart, Hs68, Temporal, SH-SY5Y_D0_exp1, GM12878, Parietal, Occipital, H9, SH-SY5Y_D2_exp1, Cortex, AG04450, H1, K562, Cerebellum, PA1, BJ, PA1, A549, Liver_T3, Liver_N10, Liver_T15, Liver_T8, Liver_N14, Liver_N12, Liver_N6, Liver_T10, Liver, Liver_N3, Liver_T11, Liver_T14, Liver_N7, Liver_T7, Liver_T12, Liver_N8, Liver_N15, Liver_N11, Liver_N13, Stomach, Thyroid, Liver_T6, Kid…	-, -, -, -, -, -, -, -, -, -, -, -, -, -, -, -, -, -, -, -, -, -, -, -, -, -, -, -, -, -, -, -, -, -, -, -, -, -, -, -, -, -, -, -, -, -, -, -, -, -, -, -, -, -, -	-	hsa-EZH1_0007	EZH1,	EZH1	NM_001321082
chr17	42957137	42961351	HSA_CIRCpedia_20858	human_hg38	AARSD1	NM_001261434	A549, BJ, GM12878, Liver_T7, Liver_N22	-, -, -, -, -	-	hsa-AARSD1_0006	AARSD1,PTGES3L-AARSD1,	AARSD1	NM_001261434
chr17	43378751	43379262	NA	NA	NA	NA	NA	NA	-	hsa-LINC00910_0001	LINC00910,	NA	NA
chr17	44083544	44083854	HSA_CIRCpedia_20970	human_hg38	HDAC5	ENST00000225983.10	H9, PA1, Temporal, Occipital, Hs68, H1, Cerebellum, Diencephalon, BJ, HepG2, K562, Cortex, GM12878, HeLa_S3, AG04450, HUVEC, NHEK, Parietal, H9, PA1, Liver_T14, Liver_N14, Liver_N13, Liver_N20, Liver_T18, Liver_N21, Liver_N18	-, -, -, -, -, -, -, -, -, -, -, -, -, -, -, -, -, -, -, -, -, -, -, -, -, -, -	-	hsa-HDAC5_0006	HDAC5,	HDAC5	NM_001015053
chr17	47370436	47374966	NA	NA	NA	NA	NA	NA	NA	NA	EFCAB13,	EFCAB13	NM_001195192
chr17	47402131	47414919	HSA_CIRCpedia_21142	human_hg38	EFCAB13	NM_001195192	GM12878, Hs68, Occipital, Cortex, Heart, Forebrain, Parietal, Temporal, Cerebellum, SH-SY5Y_D2_exp1, Diencephalon, K562, Liver_N8, Liver_T13, Liver_N15, Liver_T11, Liver_N13, Liver_T3, Liver_N14, Liver_N12, Liver_T15, Liver_T14, Liver_T10, Liver_N7, Liver, Liver_N6, Liver_T12, Liver_N3, Liver_T7, Liver_T8, Liver_N10, Liver_N11, Thyroid, Kidney, Lung, Stomach, Liver_T6, Liver_N17, Liver_T20, Liver…	+, +, +, +, +, +, +, +, +, +, +, +, +, +, +, +, +, +, +, +, +, +, +, +, +, +, +, +, +, +, +, +, +, +, +, +, +, +, +, +, +, +, +, +, +, +, +, +, +	+	hsa-EFCAB13_0001	NA	EFCAB13	NM_001195192
chr17	47402131	47416908	NA	NA	NA	NA	NA	NA	+	hsa-EFCAB13_0032	EFCAB13,	NA	NA
chr17	47596352	47599739	HSA_CIRCpedia_21167	human_hg38	NPEPPS	ENST00000530173.5	Occipital, Forebrain, Parietal, Cerebellum, GM12878, K562, AG04450, Hs68, PA1, SH-SY5Y_D2_exp1, HeLa_S3, Cortex, Liver_T7, Liver_N11, Liver_T8, Liver_N13, Liver_N6, Liver_N12, Liver_T18, Liver_N17, Liver_T19, Liver_T20	+, +, +, +, +, +, +, +, +, +, +, +, +, +, +, +, +, +, +, +, +, +	+	hsa-NPEPPS_0039	NPEPPS,	NPEPPS	NM_001330257
chr17	47599675	47601747	HSA_CIRCpedia_21171	human_hg38	NPEPPS	ENST00000530173.5	Cerebellum, Parietal, AG04450, GM12878, Cortex, Diencephalon, Heart, H9, PA1, K562, Hs68, PA1, Liver_N10, Liver_T20	+, +, +, +, +, +, +, +, +, +, +, +, +, +	+	hsa-NPEPPS_0016	NPEPPS,	NPEPPS	NM_001330257
chr17	47663088	47668410	HSA_CIRCpedia_21191	human_hg38	KPNB1	ENST00000535458.6	H1, Hs68, Cortex, SH-SY5Y_D0_exp1, Diencephalon, Occipital, NHEK, Temporal, A549, SH-SY5Y_D4_exp1, Heart, PA1, AG04450, Parietal, HeLa_S3, Forebrain, Cerebellum, BJ, GM12878, K562, H9, SH-SY5Y_D4_exp2, SH-SY5Y_D2_exp1, H9, Hs68, PA1, PA1, Liver, Liver_N13, Liver_N15, Liver_T11, Liver_N11, Liver_N6, Liver_N3, Liver_N8, Liver_N12, Liver_T10, Liver_T12, Liver_T3, Liver_T13, Liver_T7, Liver_T15, Live…	+, +, +, +, +, +, +, +, +, +, +, +, +, +, +, +, +, +, +, +, +, +, +, +, +, +, +, +, +, +, +, +, +, +, +, +, +, +, +, +, +, +, +, +, +, +, +, +, +, +, +, +, +, +, +, +, +, +, +, +, +, +	+	hsa-KPNB1_0011	KPNB1,	KPNB1	NM_002265
chr17	47664158	47674782	HSA_CIRCpedia_21198	human_hg38	KPNB1	ENST00000535458.6	Cerebellum, BJ, Diencephalon, H9, SH-SY5Y_D2_exp1, HUVEC, GM12878, H1, SH-SY5Y_D8_exp2, PA1, SH-SY5Y_D0_exp1, SH-SY5Y_D4_exp2, Hs68, K562, Parietal, AG04450, Forebrain, Heart, Cortex, Temporal, Occipital, A549, NHEK, H9, Hs68, PA1, PA1, Liver_T15, Liver_N6, Liver_N8, Liver_T14, Liver_T7, Liver_T11, Liver_T3, Liver_T12, Liver, Stomach, Liver_N21, Liver_T22, Liver_N17, Liver_T17	+, +, +, +, +, +, +, +, +, +, +, +, +, +, +, +, +, +, +, +, +, +, +, +, +, +, +, +, +, +, +, +, +, +, +, +, +, +, +, +, +	+	hsa-KPNB1_0030	KPNB1,	KPNB1	NM_002265
chr17	47676408	47677127	HSA_CIRCpedia_21207	human_hg38	KPNB1	ENST00000535458.6	A549, AG04450, BJ, PA1, Temporal, GM12878, Hs68, K562, SH-SY5Y_D2_exp1, Hs68, PA1, Parietal, Liver_T14, Liver_N11, Liver_N17	+, +, +, +, +, +, +, +, +, +, +, +, +, +, +	+	hsa-KPNB1_0035	KPNB1,	KPNB1	NM_002265
chr17	47680558	47680669	NA	NA	NA	NA	NA	NA	NA	NA	NA	NA	NA
chr17	48112030	48113399	NA	NA	NA	NA	NA	NA	+	hsa-SNX11_0005	SNX11,	NA	NA
chr17	48112030	48113401	HSA_CIRCpedia_21226	human_hg38	SNX11	ENST00000581298.5	A549, SH-SY5Y_D4_exp2, K562, Temporal, SH-SY5Y_D2_exp1, Diencephalon, NHEK, Hs68, HepG2, GM12878, BJ, Parietal, H1, PA1, SH-SY5Y_D0_exp1, Forebrain, HeLa_S3, Cortex, Cerebellum, Heart, HUVEC, SH-SY5Y_D8_exp2, AG04450, H9, H9, Hs68, PA1, Occipital, Liver_N11, Liver_N13, Liver_N12, Liver_T3, Liver, Liver_T13, Liver_T12, Liver_N15, Liver_N6, Liver_T8, Liver_N14, Liver_N3, Liver_N8, Liver_T15, Liver_…	+, +, +, +, +, +, +, +, +, +, +, +, +, +, +, +, +, +, +, +, +, +, +, +, +, +, +, +, +, +, +, +, +, +, +, +, +, +, +, +, +, +, +, +, +, +, +, +, +, +, +, +, +, +, +, +, +, +, +, +	+	hsa-SNX11_0001	SNX11,	SNX11	NM_001330320
chr17	49311311	49312042	HSA_CIRCpedia_21262	human_hg38	ZNF652	NM_001145365	Temporal, Parietal, PA1, SH-SY5Y_D0_exp1, HepG2, Forebrain, SH-SY5Y_D0_exp2, Occipital, Heart, K562, AG04450, H9, SH-SY5Y_D4_exp2, SK_N_SH, Diencephalon, SH-SY5Y_D2_exp1, Cortex, A549, Cerebellum, BJ, NHEK, HeLa_S3, H1, Hs68, GM12878, H9, Hs68, PA1, PA1, Liver_T14, Liver_N11, Liver, Liver_N15, Liver_T10, Liver_T15, Liver_N14, Liver_T12, Liver_T11, Liver_T7, Liver_T8, Liver_N13, Liver_N8, Liver_N3…	-, -, -, -, -, -, -, -, -, -, -, -, -, -, -, -, -, -, -, -, -, -, -, -, -, -, -, -, -, -, -, -, -, -, -, -, -, -, -, -, -, -, -, -, -, -, -, -, -, -, -, -, -, -, -, -, -, -, -, -, -, -, -, -, -	-	hsa-ZNF652_0003	ZNF652,	ZNF652	NM_001145365
chr17	49311311	49312845	HSA_CIRCpedia_21263	human_hg38	ZNF652	NM_001145365	PA1, SH-SY5Y_D0_exp1, Parietal, K562, GM12878, Occipital, Heart, SH-SY5Y_D2_exp1, SH-SY5Y_D4_exp1, Hs68, H1, Forebrain, Diencephalon, SH-SY5Y_D0_exp2, BJ, SH-SY5Y_D8_exp2, Cortex, HeLa_S3, HepG2, Temporal, NHEK, A549, AG04450, SH-SY5Y_D4_exp2, Cerebellum, H9, H9, Hs68, PA1, PA1, Liver_N14, Liver_T14, Liver_T10, Liver, Liver_T3, Liver_N8, Liver_N11, Liver_T11, Liver_T8, Liver_T13, Liver_N12, Liver…	-, -, -, -, -, -, -, -, -, -, -, -, -, -, -, -, -, -, -, -, -, -, -, -, -, -, -, -, -, -, -, -, -, -, -, -, -, -, -, -, -, -, -, -, -, -, -, -, -, -, -, -, -, -, -, -, -, -, -, -, -, -, -, -, -	-	hsa-ZNF652_0001	ZNF652,	ZNF652	NM_001145365
chr17	50667553	50669528	HSA_CIRCpedia_21349	human_hg38	ABCC3	NM_003786	Hs68, SK_N_SH, BJ, AG04450, Liver_N14, Liver_N15, Liver_T7, Liver, Liver_N12, Liver_N18, Liver_N20	+, +, +, +, +, +, +, +, +, +, +	+	hsa-ABCC3_0001	ABCC3,	ABCC3	NM_003786
chr17	50741101	50741731	HSA_CIRCpedia_21357	human_hg38	LUC7L3	ENST00000505658.5	Parietal, Heart, PA1, SH-SY5Y_D2_exp1, Cortex, Forebrain, AG04450, H1, HeLa_S3, Occipital, K562, BJ, A549, Temporal, H9, GM12878, Hs68, Cerebellum, Diencephalon, PA1, Liver_T8, Liver_T14, Liver_N3, Liver_T7, Liver_T12, Liver_N12, Liver_T11, Liver, Liver_N13, Liver_N14, Liver_N15, Liver_N6, Liver_N11, Liver_T3, Liver_N8, Liver_N7, Lung, Thyroid, Stomach, Liver_T22, Liver_T17, Liver_N19, Liver_N20,…	+, +, +, +, +, +, +, +, +, +, +, +, +, +, +, +, +, +, +, +, +, +, +, +, +, +, +, +, +, +, +, +, +, +, +, +, +, +, +, +, +, +, +, +, +, +, +, +, +	+	hsa-LUC7L3_0001	LUC7L3,	LUC7L3	NM_006107
chr17	55031167	55047154	HSA_CIRCpedia_21479	human_hg38	STXBP4	NM_178509	SH-SY5Y_D0_exp1, Occipital, Cortex, Cerebellum, PA1, H1, AG04450, Forebrain, Temporal, K562, Hs68, Heart, GM12878, HeLa_S3, Diencephalon, Parietal, PA1, Liver_N14, Liver_N7, Liver_T11, Liver, Liver_T14, Liver_T3, Liver_N11, Liver_N10, Liver_N6, Liver_T7, Liver_T8, Liver_N3, Liver_N12, Liver_T13, Liver_T10, Liver_N15, Liver_N13, Lung, Stomach, Thyroid, Liver_T6, Liver_T21, Liver_N18, Liver_T18, Li…	+, +, +, +, +, +, +, +, +, +, +, +, +, +, +, +, +, +, +, +, +, +, +, +, +, +, +, +, +, +, +, +, +, +, +, +, +, +, +, +, +, +, +, +, +, +, +, +, +	+	hsa-STXBP4_0003	NA	STXBP4	NM_178509
[truncated: 1,798 more rows]
