# Supplementary material for: Exploratory Circular RNA Profiling in Adrenocortical Tumors
Source: Cancers (Basel). 2022 Sep 2;14(17):4313. doi: 10.3390/cancers14174313 (PMC9454786; doi:10.3390/cancers14174313)
Supplement: Supplementary file 1 [file cancers-14-04313-s001.zip › Supplementary Table S3.xlsx]

## Sheet: Sheet1
Top 10 circRNA	chr	Start	End	CircPedia ID	CircPedia genome	CircPedia gene	ENSGENE ID	CircPedia tissue, cell line	CircPedia strand	Stand	CircAtlas name	CIRI2_gene	CircExplorer2_gene	Circexplorer2_gene_ID
PHC3	chr3	170145422	170149244	HSA_CIRCpedia_44334	human_hg38	PHC3	NM_001308116	H1, HeLa_S3, SH-SY5Y_D4_exp1, NHEK, Forebrain, SH-SY5Y_D8_exp2, SH-SY5Y_D4_exp2, H9, Occipital, SH-SY5Y_D0_exp1, Cortex, GM12878, SH-SY5Y_D2_exp1, Hs68, Heart, A549, PA1, SK_N_SH, HepG2, HUVEC, SH-SY5Y_D0_exp2, Diencephalon, Cerebellum, AG04450, BJ, Parietal, Temporal, K562, H9, H9, Hs68, PA1, PA1, Liver_N10, Liver_N12, Liver_N11, Liver, Liver_N8, Liver_N7, Liver_N6, Liver_T10, Liver_T14, Liver_N…	-, -, -, -, -, -, -, -, -, -, -, -, -, -, -, -, -, -, -, -, -, -, -, -, -, -, -, -, -, -, -, -, -, -, -, -, -, -, -, -, -, -, -, -, -, -, -, -, -, -, -, -, -, -, -, -, -, -, -, -, -, -, -, -, -, -, -, -, -, -	-	hsa-PHC3_0006	PHC3,	PHC3	NM_001308116
FCGBP	chr19	39877662	39893527	HSA_CIRCpedia_348989	human_hg38	FCGBP	ENST00000616721.5	HepG2, Liver_T11, Thyroid, Lung, Stomach, Liver_T21	-, -, -, -, -, -	-	hsa-FCGBP_0002	FCGBP,	FCGBP	NM_003890
TIMMDC1	chr3	119503531	119504021	HSA_CIRCpedia_43071	human_hg38	TIMMDC1	NM_016589	Hs68, H9, Forebrain, BJ, Occipital, HUVEC, K562, Parietal, SH-SY5Y_D0_exp2, A549, H1, NHEK, PA1, GM12878, Cerebellum, HeLa_S3, HepG2, AG04450, Heart, SK_N_SH, Cortex, SH-SY5Y_D0_exp1, Diencephalon, Temporal, SH-SY5Y_D8_exp2, H9, Hs68, PA1, PA1, Liver_N3, Liver_T8, Liver_T14, Liver_T7, Liver_T10, Liver_N6, Liver_T15, Liver, Liver_N13, Liver_N7, Liver_N15, Stomach, Liver_T6, Lung, Thyroid, Liver_T2…	+, +, +, +, +, +, +, +, +, +, +, +, +, +, +, +, +, +, +, +, +, +, +, +, +, +, +, +, +, +, +, +, +, +, +, +, +, +, +, +, +, +, +, +, +, +, +, +, +, +, +, +	+	hsa-TIMMDC1_0005	TIMMDC1,	TIMMDC1	NM_016589
KDM4C	chr9	6880011	6893232	HSA_CIRCpedia_64306	human_hg38	KDM4C	ENST00000536108.5	AG04450, PA1, Temporal, Parietal, H1, Forebrain, SH-SY5Y_D2_exp1, Diencephalon, SH-SY5Y_D4_exp2, H9, SH-SY5Y_D8_exp2, Cortex, K562, HepG2, HeLa_S3, Hs68, A549, Cerebellum, SH-SY5Y_D0_exp1, Occipital, Heart, SH-SY5Y_D4_exp1, NHEK, GM12878, BJ, HUVEC, H9, H9, Hs68, PA1, PA1, Liver_T3, Liver_T13, Liver_T12, Liver_N6, Liver_N7, Liver_N12, Liver_T15, Liver_T10, Liver_N14, Liver, Liver_N10, Liver_N3, L…	+, +, +, +, +, +, +, +, +, +, +, +, +, +, +, +, +, +, +, +, +, +, +, +, +, +, +, +, +, +, +, +, +, +, +, +, +, +, +, +, +, +, +, +, +, +, +, +, +, +, +, +, +, +, +, +, +, +, +, +, +, +, +, +, +, +, +	+	hsa-KDM4C_0003	NA	KDM4C	NM_001146696
MAN1A2	chr1	117402185	117420649	HSA_CIRCpedia_27486	human_hg38	MAN1A2	ENST00000356554.7	Heart, A549, AG04450, HepG2, SH-SY5Y_D0_exp1, Temporal, SH-SY5Y_D4_exp2, SH-SY5Y_D0_exp2, SK_N_SH, H1, SH-SY5Y_D2_exp1, Diencephalon, Parietal, BJ, SH-SY5Y_D8_exp2, Occipital, Forebrain, NHEK, Cortex, HeLa_S3, HUVEC, K562, SH-SY5Y_D4_exp1, Hs68, GM12878, Cerebellum, H9, Hs68, PA1, PA1, Liver_N14, Liver_N11, Liver_N6, Liver_T13, Liver_N7, Liver_T7, Liver_N10, Liver_N15, Liver_N3, Liver_N8, Liver_T…	+, +, +, +, +, +, +, +, +, +, +, +, +, +, +, +, +, +, +, +, +, +, +, +, +, +, +, +, +, +, +, +, +, +, +, +, +, +, +, +, +, +, +, +, +, +, +, +, +, +, +, +, +, +, +, +, +, +, +, +, +, +, +, +, +, +, +	+	hsa-MAN1A2_0003	MAN1A2,	MAN1A2	NM_006699
RAB3IP	chr12	69800208	69801721	HSA_CIRCpedia_9499	human_hg38	RAB3IP	ENST00000247833.11	Cortex, SK_N_SH, HeLa_S3, SH-SY5Y_D0_exp2, H1, GM12878, SH-SY5Y_D0_exp1, SH-SY5Y_D2_exp1, SH-SY5Y_D4_exp1, AG04450, Diencephalon, BJ, H9, NHEK, SH-SY5Y_D4_exp2, Forebrain, HUVEC, Parietal, Hs68, Temporal, PA1, A549, K562, Occipital, Heart, SH-SY5Y_D8_exp2, HepG2, H9, Hs68, PA1, PA1, Cerebellum, Liver_N10, Liver_T11, Liver_N15, Liver_N12, Liver_T12, Liver_T10, Liver_T15, Liver, Liver_N6, Liver_T14…	+, +, +, +, +, +, +, +, +, +, +, +, +, +, +, +, +, +, +, +, +, +, +, +, +, +, +, +, +, +, +, +, +, +, +, +, +, +, +, +, +, +, +, +, +, +, +, +, +, +, +, +, +, +, +, +, +, +, +, +, +, +, +, +, +, +, +, +, +	+	hsa-RAB3IP_0013	RAB3IP,	RAB3IP	NM_022456
ZNF680	chr7	64543706	64544432	HSA_CIRCpedia_58439	human_hg38	ZNF680	NM_178558	Parietal, Heart, HepG2, Diencephalon, Temporal, Occipital, Cerebellum, H9, SH-SY5Y_D2_exp1, PA1, K562, NHEK, SH-SY5Y_D0_exp1, Hs68, GM12878, Cortex, A549, Hs68, PA1, AG04450, Liver_T15, Liver_T7, Liver_N7, Liver_N15, Liver_N11, Liver_N13, Liver_T8, Liver_N6, Liver, Liver_N3, Liver_T12, Liver_T11, Liver_T14, Stomach, Lung, Liver_T6, Liver_T18, Liver_N20, Liver_N19, Liver_T19, Liver_T22, Liver_T20,…	-, -, -, -, -, -, -, -, -, -, -, -, -, -, -, -, -, -, -, -, -, -, -, -, -, -, -, -, -, -, -, -, -, -, -, -, -, -, -, -, -, -, -, -	-	hsa-ZNF680_0001	ZNF680,	ZNF680	NM_178558
FGF12	chr3	192335360	192360538	HSA_CIRCpedia_106215	human_hg38	FGF12	NM_021032	Hs68, Occipital, Cortex, Diencephalon, Heart, Cerebellum, Parietal, Liver_T20	-, -, -, -, -, -, -, -	-	hsa-FGF12_0001	FGF12,	FGF12	NM_001377294
CCT2	chr12	69589484	69592159	HSA_CIRCpedia_9492	human_hg38	CCT2	ENST00000299300.10	PA1, SH-SY5Y_D0_exp1, SH-SY5Y_D4_exp2, Cerebellum, Occipital, H1, AG04450, SH-SY5Y_D0_exp2, GM12878, SH-SY5Y_D4_exp1, Heart, A549, Temporal, Hs68, SH-SY5Y_D8_exp2, H9, Cortex, Diencephalon, Forebrain, SH-SY5Y_D2_exp1, Parietal, H9, Hs68, PA1, PA1, K562, Liver_T7, Liver_T11, Liver_T12, Liver_N3, Liver_T3, Liver_N15, Liver_N10, Liver_T15, Liver, Liver_T14, Liver_T10, Liver_N11, Liver_T8, Liver_N8, …	+, +, +, +, +, +, +, +, +, +, +, +, +, +, +, +, +, +, +, +, +, +, +, +, +, +, +, +, +, +, +, +, +, +, +, +, +, +, +, +, +, +, +, +, +, +, +, +, +, +, +, +, +, +, +, +, +, +, +, +, +, +	+	hsa-CCT2_0004	CCT2,	CCT2	NM_006431
COL6A2	chr21	46122107	46122158	NA	NA	NA	NA	NA	NA	NA	NA	NA	COL6A2	NM_058174
	GeneID	logFC	AveExpr	t	P.Value	adj.P.Val	B
PHC3	PHC3:-:chr3:170145422:170149244	1.23322	13.2066	3.09985	0.00193825	0.589502	-3.87909
FCGBP	FCGBP:-:chr19:39877662:39893527	-1.01706	13.0986	-2.46467	0.0137205	0.589502	-4.17634
TIMMDC1	TIMMDC1:+:chr3:119503531:119504021	-0.600579	13.0265	-1.754	0.0794423	0.589502	-4.42847
KDM4C	KDM4C:+:chr9:6880011:6893232	-0.733538	12.9568	-1.69053	0.0909378	0.589502	-4.44685
MAN1A2	MAN1A2:+:chr1:117402185:117420649	-0.638607	12.9093	-1.68895	0.0912403	0.589502	-4.4473
RAB3IP	RAB3IP:+:chr12:69800208:69801721	-0.638607	12.9093	-1.68895	0.0912403	0.589502	-4.4473
ZNF680	ZNF680:-:chr7:64543706:64544432	-0.638607	12.9093	-1.68895	0.0912403	0.589502	-4.4473
FGF12	FGF12:-:chr3:192335360:192360538	-0.682014	12.931	-1.651	0.0987506	0.589502	-4.45796
CCT2	CCT2:+:chr12:69589484:69592159	-0.670855	12.9254	-1.6471	0.0995501	0.589502	-4.45905
COL6A2	COL6A2:+:chr21:46122107:46122158	0.675552	12.9278	1.64593	0.0998238	0.589502	-4.45942
