# Supplementary material for: Exploratory Circular RNA Profiling in Adrenocortical Tumors
Source: Cancers (Basel). 2022 Sep 2;14(17):4313. doi: 10.3390/cancers14174313 (PMC9454786; doi:10.3390/cancers14174313)
Supplement: Supplementary file 1 [file cancers-14-04313-s001.zip › Supplementary-Table S4.xlsx]

## Sheet: Sheet1
chrom	chromStart	chromEnd	miR:peak	score	strand	seedType	mfe	alignScore
>PHC3	0	10	hsa-miR-377-5p:AGOPeak1	11.00	+	7mer-m8	-7.60	20.00
>PHC3	0	10	hsa-miR-655-5p:AGOPeak1	11.00	+	6mer	-5.30	14.00
>PHC3	0	10	mml-miR-377-5p:AGOPeak1	11.00	+	7mer-m8	-7.60	20.00
>PHC3	0	10	mmu-miR-329-5p:AGOPeak1	11.00	+	6mer	-5.10	13.00
>PHC3	0	10	mmu-miR-377-5p:AGOPeak1	11.00	+	7mer-m8	-7.60	20.00
>PHC3	0	10	mmu-miR-672-5p:AGOPeak1	11.00	+	7mer-m8	-9.60	8.00
>PHC3	0	10	oar-miR-377-5p:AGOPeak1	11.00	+	7mer-m8	-7.60	20.00
>PHC3	0	10	oar-miR-655-5p:AGOPeak1	11.00	+	6mer	-5.30	14.00
>PHC3	0	10	rno-miR-329-5p:AGOPeak1	11.00	+	6mer	-5.00	9.00
>PHC3	0	10	rno-miR-377-5p:AGOPeak1	11.00	+	7mer-m8	-7.60	20.00
>PHC3	0	10	rno-miR-672-5p:AGOPeak1	11.00	+	7mer-m8	-9.60	8.00
>PHC3	0	13	bta-miR-185:AGOPeak1	11.00	+	7mer-A1	-8.20	20.00
>PHC3	0	13	hsa-miR-185-5p:AGOPeak1	11.00	+	7mer-A1	-8.20	20.00
>PHC3	0	13	mdo-miR-7354-3p:AGOPeak1	11.00	+	8mer	-12.20	22.00
>PHC3	0	13	mml-miR-185-5p:AGOPeak1	11.00	+	7mer-A1	-8.20	20.00
>PHC3	0	13	mmu-miR-185-5p:AGOPeak1	11.00	+	7mer-A1	-8.20	20.00
>PHC3	0	13	rno-miR-185-5p:AGOPeak1	11.00	+	7mer-A1	-8.20	20.00
>PHC3	0	16	bmo-miR-1175-5p:AGOPeak1	11.00	+	7mer-m8	-12.00	35.00
>PHC3	0	20	hsa-miR-6770-5p:AGOPeak1	11.00	+	6mer	-6.00	25.00
>PHC3	0	23	mmu-miR-7080-5p:AGOPeak1	11.00	+	6mer	-18.70	40.00
>PHC3	3	25	gga-miR-135a-2-3p:AGOPeak1	11.00	+	6mer	-10.30	25.00
>PHC3	3	25	gga-miR-135a-3-3p:AGOPeak1	11.00	+	6mer	-10.50	25.00
>PHC3	3	25	hsa-miR-135a-2-3p:AGOPeak1	11.00	+	6mer	-10.30	25.00
>PHC3	3	25	hsa-miR-135b-3p:AGOPeak1	11.00	+	6mer	-7.90	21.00
>PHC3	3	25	mdo-miR-135a-3p:AGOPeak1	11.00	+	6mer	-10.30	25.00
>PHC3	3	25	mdo-miR-135b-3p:AGOPeak1	11.00	+	6mer	-7.90	21.00
>PHC3	3	25	mml-miR-135a-2-3p:AGOPeak1	11.00	+	6mer	-10.30	25.00
>PHC3	3	25	mml-miR-135b-3p:AGOPeak1	11.00	+	6mer	-7.90	21.00
>PHC3	3	25	mmu-miR-135b-3p:AGOPeak1	11.00	+	6mer	-7.90	21.00
>PHC3	4	25	oan-miR-135a-3p:AGOPeak1	11.00	+	6mer	-10.40	27.00
>PHC3	3	25	oan-miR-135b-1-3p:AGOPeak1	11.00	+	6mer	-8.60	23.00
>PHC3	3	26	mdo-miR-7398a-1-5p:AGOPeak1	11.00	+	6mer	-8.70	24.00
>PHC3	3	26	mdo-miR-7398a-5-5p:AGOPeak1	11.00	+	6mer	-8.70	22.00
>PHC3	3	26	mdo-miR-7398a-5p:AGOPeak1	11.00	+	6mer	-8.70	26.00
>PHC3	8	29	cgr-miR-125a-3p:AGOPeak1	11.00	+	6mer	-17.80	25.00
>PHC3	7	29	eca-miR-125a-3p:AGOPeak1	11.00	+	6mer	-17.60	23.00
>PHC3	7	29	hsa-miR-125a-3p:AGOPeak1	11.00	+	6mer	-17.60	23.00
>PHC3	7	29	mml-miR-125a-3p:AGOPeak1	11.00	+	6mer	-17.60	23.00
>PHC3	7	29	mmu-miR-125a-3p:AGOPeak1	11.00	+	6mer	-17.60	23.00
>PHC3	7	29	rno-miR-125a-3p:AGOPeak1	11.00	+	6mer	-17.60	23.00
>PHC3	11	32	gga-miR-143-5p:AGOPeak1	11.00	+	7mer-A1	-7.40	21.00
>PHC3	10	32	hsa-miR-143-5p:AGOPeak1	11.00	+	7mer-A1	-10.20	23.00
>PHC3	11	32	mmu-miR-143-5p:AGOPeak1	11.00	+	7mer-A1	-7.40	21.00
>PHC3	11	32	rno-miR-143-5p:AGOPeak1	11.00	+	7mer-A1	-7.40	21.00
>PHC3	11	32	ssc-miR-143-5p:AGOPeak1	11.00	+	7mer-A1	-7.40	21.00
>PHC3	11	34	bta-miR-210:AGOPeak1	11.00	+	6mer	-13.30	41.00
>PHC3	13	34	mdo-miR-210-3p:AGOPeak1	11.00	+	6mer	-12.10	37.00
>PHC3	13	35	mmu-miR-881-3p:AGOPeak1	11.00	+	6mer	-6.80	32.00
>PHC3	14	36	rno-miR-881-3p:AGOPeak1	11.00	+	8mer	-6.68	41.00
>PHC3	20	45	mdo-miR-103-1-5p:AGOPeak1	11.00	+	6mer	-14.30	31.00
>PHC3	20	45	mml-miR-103-5p:AGOPeak1	11.00	+	6mer	-14.30	31.00
>PHC3	20	45	oan-miR-103-1-5p:AGOPeak1	11.00	+	6mer	-14.30	31.00
>PHC3	26	47	hsa-miR-337-5p:AGOPeak1	11.00	+	7mer-m8	-11.40	41.00
>PHC3	26	47	mml-miR-337-5p:AGOPeak1	11.00	+	7mer-m8	-11.40	41.00
>PHC3	29	48	rno-miR-3585-3p:AGOPeak1	11.00	+	7mer-m8	-11.40	34.00
>PHC3	27	50	dme-miR-6-2-5p:AGOPeak1	11.00	+	7mer-A1	-11.50	23.00
>PHC3	27	50	dme-miR-6-3-5p:AGOPeak1	11.00	+	8mer	-20.00	41.00
>PHC3	31	50	mdo-miR-7384-3p:AGOPeak1	11.00	+	7mer-A1	-9.70	20.00
>PHC3	29	50	mmu-miR-1247-3p:AGOPeak1	11.00	+	8mer	-14.80	25.00
>PHC3	29	50	rno-miR-1247-3p:AGOPeak1	11.00	+	8mer	-14.80	25.00
>PHC3	31	52	dre-miR-204-2-3p:AGOPeak1	11.00	+	6mer	-10.00	22.00
>PHC3	31	52	hsa-miR-204-3p:AGOPeak1	11.00	+	7mer-m8	-17.40	33.00
>PHC3	31	52	mmu-miR-204-3p:AGOPeak1	11.00	+	7mer-m8	-17.40	33.00
>PHC3	30	52	rno-miR-204-3p:AGOPeak1	11.00	+	7mer-m8	-17.20	31.00
>PHC3	33	53	hsa-miR-6742-3p:AGOPeak1	11.00	+	6mer	-9.34	20.00
>PHC3	35	57	hsa-miR-4786-3p:AGOPeak1	11.00	+	6mer	-13.50	16.00
>PHC3	35	58	bta-miR-671:AGOPeak1	11.00	+	8mer	-26.20	36.00
>PHC3	34	58	cgr-miR-671-5p:AGOPeak1	11.00	+	8mer	-26.10	37.00
>PHC3	35	58	eca-miR-671-5p:AGOPeak1	11.00	+	8mer	-26.20	36.00
>PHC3	35	58	hsa-miR-671-5p:AGOPeak1	11.00	+	8mer	-26.20	36.00
>PHC3	35	58	mml-miR-671-5p:AGOPeak1	11.00	+	8mer	-26.20	36.00
>PHC3	35	58	mmu-miR-671-5p:AGOPeak1	11.00	+	8mer	-26.20	36.00
>PHC3	39	61	cel-miR-1823-3p:AGOPeak1	11.00	+	7mer-m8	-14.90	30.00
>PHC3	38	61	cel-miR-60-5p:AGOPeak1	11.00	+	7mer-m8	-10.80	32.00
>PHC3	39	62	dme-miR-2498-3p:AGOPeak1	11.00	+	6mer	-9.00	17.00
>PHC3	40	62	hsa-miR-582-3p:AGOPeak1	11.00	+	6mer	-8.20	23.00
>PHC3	40	62	mml-miR-582-3p:AGOPeak1	11.00	+	6mer	-8.20	23.00
>PHC3	43	66	dme-miR-958-5p:AGOPeak1	11.00	+	6mer	-10.20	28.00
>PHC3	46	67	bta-miR-379:AGOPeak1	11.00	+	7mer-A1	-15.10	43.00
>PHC3	46	67	eca-miR-379:AGOPeak1	11.00	+	7mer-A1	-15.10	43.00
>PHC3	46	67	hsa-miR-379-5p:AGOPeak1	11.00	+	7mer-A1	-15.10	43.00
>PHC3	46	67	mml-miR-379-5p:AGOPeak1	11.00	+	7mer-A1	-15.10	43.00
>PHC3	47	67	mmu-miR-1193-5p:AGOPeak1	11.00	+	7mer-A1	-8.20	33.00
>PHC3	46	67	mmu-miR-379-5p:AGOPeak1	11.00	+	7mer-A1	-15.10	43.00
>PHC3	45	67	oar-miR-379-5p:AGOPeak1	11.00	+	7mer-A1	-14.90	41.00
>PHC3	46	67	rno-miR-379-5p:AGOPeak1	11.00	+	7mer-A1	-15.10	43.00
>PHC3	47	69	dre-miR-133c-5p:AGOPeak1	11.00	+	6mer	-16.90	39.00
>PHC3	47	69	gga-miR-133c-5p:AGOPeak1	11.00	+	6mer	-13.70	37.00
>PHC3	48	69	mmu-miR-133a-5p:AGOPeak1	11.00	+	6mer	-16.30	41.00
>PHC3	47	70	bta-miR-138:AGOPeak1	11.00	+	6mer	-17.20	28.00
>PHC3	47	70	cel-miR-35-5p:AGOPeak1	11.00	+	6mer	-10.10	21.00
>PHC3	47	70	dme-miR-133-5p:AGOPeak1	11.00	+	6mer	-13.30	24.00
>PHC3	47	70	dre-miR-138-5p:AGOPeak1	11.00	+	6mer	-17.20	28.00
>PHC3	53	70	gga-miR-138-5p:AGOPeak1	11.00	+	6mer	-10.20	26.00
>PHC3	45	70	gga-miR-29b-1-5p:AGOPeak1	11.00	+	6mer	-15.40	28.00
>PHC3	45	70	gga-miR-29b-2-5p:AGOPeak1	11.00	+	6mer	-18.60	30.00
>PHC3	48	70	hsa-miR-133a-5p:AGOPeak1	11.00	+	7mer-m8	-17.60	36.00
>PHC3	47	70	hsa-miR-138-5p:AGOPeak1	11.00	+	6mer	-17.20	28.00
>PHC3	48	70	mdo-miR-133a-1-5p:AGOPeak1	11.00	+	7mer-m8	-17.60	36.00
>PHC3	48	70	mdo-miR-133a-2-5p:AGOPeak1	11.00	+	7mer-m8	-15.20	32.00
>PHC3	48	70	mml-miR-133c-5p:AGOPeak1	11.00	+	7mer-m8	-17.60	36.00
>PHC3	47	70	mml-miR-138-5p:AGOPeak1	11.00	+	6mer	-17.20	28.00
>PHC3	45	70	mml-miR-29b-1-5p:AGOPeak1	11.00	+	6mer	-15.40	28.00
>PHC3	45	70	mml-miR-29b-2-5p:AGOPeak1	11.00	+	6mer	-18.60	30.00
>PHC3	47	70	mmu-miR-138-5p:AGOPeak1	11.00	+	6mer	-17.20	28.00
>PHC3	48	70	oan-miR-133a-5p:AGOPeak1	11.00	+	7mer-m8	-17.60	36.00
>PHC3	47	70	oan-miR-138-5p:AGOPeak1	11.00	+	6mer	-17.20	28.00
>PHC3	48	70	rno-miR-133a-5p:AGOPeak1	11.00	+	7mer-m8	-17.60	36.00
>PHC3	47	70	rno-miR-138-5p:AGOPeak1	11.00	+	6mer	-17.20	28.00
>PHC3	54	76	mmu-miR-18b-3p:AGOPeak1	11.00	+	7mer-A1	-7.97	26.00
>PHC3	54	76	oan-miR-18-3p:AGOPeak1	11.00	+	7mer-A1	-8.60	26.00
>PHC3	56	79	aae-miR-8-3p:AGOPeak1	11.00	+	8mer	-12.80	44.00
>PHC3	56	79	bmo-miR-8-3p:AGOPeak1	11.00	+	8mer	-12.80	44.00
>PHC3	58	79	bta-miR-200b:AGOPeak1	11.00	+	8mer	-16.30	48.00
>PHC3	56	79	bta-miR-200c:AGOPeak1	11.00	+	8mer	-17.90	48.00
>PHC3	56	79	cel-miR-236-3p:AGOPeak1	11.00	+	8mer	-14.20	46.00
>PHC3	57	79	cin-miR-200-3p:AGOPeak1	11.00	+	8mer	-16.00	45.00
>PHC3	56	79	dme-miR-8-3p:AGOPeak1	11.00	+	8mer	-12.80	44.00
>PHC3	57	79	dre-miR-200b-3p:AGOPeak1	11.00	+	8mer	-16.20	46.00
>PHC3	57	79	dre-miR-200c-3p:AGOPeak1	11.00	+	8mer	-16.20	49.00
>PHC3	56	79	gga-miR-200b-3p:AGOPeak1	11.00	+	8mer	-16.70	47.00
>PHC3	57	79	gga-miR-429-3p:AGOPeak1	11.00	+	8mer	-14.80	48.00
>PHC3	57	79	hsa-miR-200b-3p:AGOPeak1	11.00	+	8mer	-16.20	46.00
>PHC3	56	79	hsa-miR-200c-3p:AGOPeak1	11.00	+	8mer	-17.90	48.00
>PHC3	57	79	hsa-miR-429:AGOPeak1	11.00	+	8mer	-16.10	51.00
>PHC3	57	79	mdo-miR-200b-3p:AGOPeak1	11.00	+	8mer	-16.20	46.00
>PHC3	57	79	mdo-miR-200c-3p:AGOPeak1	11.00	+	8mer	-17.00	46.00
>PHC3	59	79	mdo-miR-429:AGOPeak1	11.00	+	8mer	-14.10	44.00
>PHC3	57	79	mmu-miR-200b-3p:AGOPeak1	11.00	+	8mer	-16.20	46.00
>PHC3	56	79	mmu-miR-200c-3p:AGOPeak1	11.00	+	8mer	-17.90	48.00
>PHC3	57	79	mmu-miR-429-3p:AGOPeak1	11.00	+	8mer	-14.80	48.00
>PHC3	56	79	oan-miR-200b-3p:AGOPeak1	11.00	+	8mer	-16.70	47.00
>PHC3	57	79	oan-miR-429-3p:AGOPeak1	11.00	+	8mer	-14.80	48.00
>PHC3	56	79	rno-miR-200b-3p:AGOPeak1	11.00	+	8mer	-16.70	47.00
>PHC3	58	79	rno-miR-200c-3p:AGOPeak1	11.00	+	8mer	-17.10	48.00
>PHC3	58	80	dme-miR-983-5p:AGOPeak1	11.00	+	6mer	-3.10	22.00
>PHC3	58	80	hsa-miR-655-3p:AGOPeak1	11.00	+	6mer	-2.90	13.00
>PHC3	60	80	mmu-miR-374c-5p:AGOPeak1	11.00	+	6mer	-7.30	24.00
>PHC3	58	80	oar-miR-655-3p:AGOPeak1	11.00	+	6mer	-2.90	13.00
>PHC3	60	83	dme-miR-965-5p:AGOPeak1	11.00	+	7mer-A1	-15.90	34.00
>PHC3	65	84	bmo-miR-279b-5p:AGOPeak1	11.00	+	7mer-A1	-8.10	25.00
>PHC3	62	86	atr-miR8570:AGOPeak1	11.00	+	7mer-A1	-16.20	35.00
>PHC3	68	88	cin-miR-4001c-3p:AGOPeak1	11.00	+	7mer-A1	-9.10	26.00
>PHC3	68	88	cin-miR-4001f-3p:AGOPeak1	11.00	+	7mer-A1	-10.70	27.00
>PHC3	67	88	mdo-miR-7333-3p:AGOPeak1	11.00	+	7mer-A1	-10.00	36.00
>PHC3	69	91	mdo-miR-7385g-5p:AGOPeak1	11.00	+	7mer-A1	-7.20	33.00
>PHC3	72	94	dme-miR-999-5p:AGOPeak1	11.00	+	7mer-m8	-10.90	48.00
>PHC3	73	95	bta-miR-376e:AGOPeak1	11.00	+	6mer	-3.40	20.00
>PHC3	74	95	hsa-miR-376c-3p:AGOPeak1	11.00	+	6mer	-2.50	19.00
>PHC3	74	95	mdo-miR-7385b-3p:AGOPeak1	11.00	+	7mer-m8	-10.80	41.00
>PHC3	74	95	mml-miR-376c-3p:AGOPeak1	11.00	+	6mer	-2.50	19.00
>PHC3	74	95	mmu-miR-376c-3p:AGOPeak1	11.00	+	6mer	-2.48	21.00
>PHC3	74	95	oar-miR-376c-3p:AGOPeak1	11.00	+	6mer	-2.50	19.00
>PHC3	73	95	oar-miR-376e-3p:AGOPeak1	11.00	+	6mer	-3.40	20.00
>PHC3	74	95	rno-miR-376c-3p:AGOPeak1	11.00	+	6mer	-2.48	21.00
>PHC3	74	96	mdo-miR-7385c-3p:AGOPeak1	11.00	+	8mer	-14.40	39.00
>PHC3	76	98	bta-miR-194:AGOPeak1	11.00	+	6mer	-5.30	20.00
>PHC3	76	98	hsa-miR-194-5p:AGOPeak1	11.00	+	6mer	-5.30	20.00
>PHC3	76	98	mml-miR-194-5p:AGOPeak1	11.00	+	6mer	-5.30	20.00
>PHC3	76	98	mmu-miR-194-5p:AGOPeak1	11.00	+	6mer	-5.30	20.00
>PHC3	76	98	oan-miR-194-5p:AGOPeak1	11.00	+	6mer	-5.30	20.00
>PHC3	76	98	rno-miR-194-5p:AGOPeak1	11.00	+	6mer	-5.30	20.00
>PHC3	80	101	mml-miR-628-3p:AGOPeak1	11.00	+	7mer-m8	-7.70	39.00
>PHC3	78	101	mmu-miR-325-5p:AGOPeak1	11.00	+	6mer	-9.40	42.00
>PHC3	78	101	rno-miR-325-5p:AGOPeak1	11.00	+	6mer	-9.40	42.00
>PHC3	81	103	mmu-miR-146b-3p:AGOPeak1	11.00	+	7mer-A1	-17.50	31.00
>PHC3	81	103	oan-miR-146b-3p:AGOPeak1	11.00	+	7mer-A1	-12.20	19.00
>PHC3	83	104	dme-miR-929-3p:AGOPeak1	11.00	+	6mer	-13.10	35.00
>PHC3	87	109	dme-miR-12-3p:AGOPeak1	11.00	+	6mer	-5.60	29.00
>PHC3	89	110	aae-miR-252-5p:AGOPeak1	11.00	+	7mer-m8	-7.20	27.00
>PHC3	89	111	hsa-miR-548ax:AGOPeak1	11.00	+	6mer	-6.70	22.00
>PHC3	89	111	mml-miR-548h-5p:AGOPeak1	11.00	+	6mer	-7.40	21.00
>PHC3	92	114	mmu-miR-3572-5p:AGOPeak1	11.00	+	6mer	-9.70	20.00
>PHC3	96	117	mmu-miR-135a-2-3p:AGOPeak1	11.00	+	6mer	-9.50	24.00
>PHC3	93	117	mmu-miR-7046-5p:AGOPeak1	11.00	+	6mer	-17.00	23.00
>PHC3	95	117	rno-miR-135a-3p:AGOPeak1	11.00	+	6mer	-9.40	22.00
>PHC3	96	118	tae-miR9666a-3p:AGOPeak1	11.00	+	7mer-m8	-13.10	25.00
>PHC3	98	119	dme-miR-1012-5p:AGOPeak1	11.00	+	6mer	-10.90	12.00
>PHC3	99	123	mdo-miR-7375c-3p:AGOPeak1	11.00	+	7mer-m8	-23.10	50.00
>PHC3	106	126	cin-miR-4060-3p:AGOPeak1	11.00	+	7mer-A1	-10.40	28.00
>PHC3	109	130	mdo-miR-7391-3p:AGOPeak1	11.00	+	6mer	-10.20	16.00
>PHC3	116	136	cin-miR-4050-3p:AGOPeak1	11.00	+	6mer	-10.40	25.00
>PHC3	115	136	mdo-miR-100-3p:AGOPeak1	11.00	+	6mer	-12.20	25.00
>PHC3	115	136	mml-miR-100-3p:AGOPeak1	11.00	+	6mer	-12.20	25.00
>PHC3	114	137	dre-miR-27b-5p:AGOPeak1	11.00	+	7mer-A1	-11.30	21.00
>PHC3	114	137	gga-miR-27b-5p:AGOPeak1	11.00	+	7mer-A1	-11.30	21.00
>PHC3	115	137	hsa-miR-27b-5p:AGOPeak1	11.00	+	7mer-A1	-11.40	23.00
>PHC3	114	137	mdo-miR-27b-5p:AGOPeak1	11.00	+	7mer-A1	-12.50	17.00
>PHC3	114	137	mml-miR-27b-5p:AGOPeak1	11.00	+	7mer-A1	-11.30	21.00
>PHC3	115	137	mmu-miR-27b-5p:AGOPeak1	11.00	+	7mer-A1	-11.40	23.00
>PHC3	115	137	oan-miR-27b-5p:AGOPeak1	11.00	+	7mer-A1	-11.40	23.00
>PHC3	113	137	rno-miR-27b-5p:AGOPeak1	11.00	+	7mer-A1	-11.20	22.00
>PHC3	114	137	ssc-miR-27b-5p:AGOPeak1	11.00	+	7mer-A1	-11.30	21.00
>PHC3	123	145	mmu-miR-297a-3p:AGOPeak1	11.00	+	6mer	-0.62	8.00
>PHC3	123	145	mmu-miR-297b-3p:AGOPeak1	11.00	+	6mer	-0.62	8.00
>PHC3	123	145	mmu-miR-297c-3p:AGOPeak1	11.00	+	6mer	-0.62	8.00
>PHC3	124	145	mmu-miR-466d-3p:AGOPeak1	11.00	+	6mer	-2.50	14.00
>PHC3	123	145	mmu-miR-466n-3p:AGOPeak1	11.00	+	6mer	-9.10	22.00
>PHC3	124	145	mmu-miR-669d-3p:AGOPeak1	11.00	+	6mer	-0.68	8.00
>PHC3	124	145	rno-miR-466c-3p:AGOPeak1	11.00	+	6mer	-1.68	8.00
>PHC3	124	146	dme-miR-318-5p:AGOPeak1	11.00	+	6mer	-7.70	30.00
>PHC3	124	146	dme-miR-iab-8-3p:AGOPeak1	11.00	+	7mer-m8	-7.90	40.00
>PHC3	127	148	dme-miR-967-5p:AGOPeak1	11.00	+	7mer-m8	-11.30	28.00
>PHC3	127	148	dme-miR-977-3p:AGOPeak1	11.00	+	6mer	-5.30	20.00
>PHC3	126	149	mdo-miR-139-3p:AGOPeak1	11.00	+	7mer-m8	-15.90	36.00
>PHC3	128	150	mmu-miR-802-3p:AGOPeak1	11.00	+	7mer-A1	-10.60	26.00
>PHC3	127	150	rno-miR-802-3p:AGOPeak1	11.00	+	7mer-A1	-10.80	27.00
>PHC3	132	152	mdo-miR-7386f-5p:AGOPeak1	11.00	+	6mer	-10.30	26.00
>PHC3	130	153	cgr-miR-423-3p:AGOPeak1	11.00	+	6mer	-14.60	27.00
>PHC3	130	153	eca-miR-423-3p:AGOPeak1	11.00	+	6mer	-14.60	27.00
>PHC3	130	153	hsa-miR-423-3p:AGOPeak1	11.00	+	6mer	-14.60	27.00
>PHC3	130	153	mml-miR-423-3p:AGOPeak1	11.00	+	6mer	-14.60	27.00
>PHC3	130	153	mmu-miR-423-3p:AGOPeak1	11.00	+	6mer	-14.60	27.00
>PHC3	130	153	rno-miR-423-3p:AGOPeak1	11.00	+	6mer	-14.60	27.00
>PHC3	130	153	ssc-miR-423-3p:AGOPeak1	11.00	+	6mer	-14.60	27.00
>PHC3	130	154	bta-miR-423-3p:AGOPeak1	11.00	+	7mer-m8	-15.60	25.00
>PHC3	133	154	mml-miR-99a-3p:AGOPeak1	11.00	+	6mer	-7.00	16.00
>PHC3	133	154	mml-miR-99b-3p:AGOPeak1	11.00	+	6mer	-7.60	18.00
>PHC3	141	162	mmu-miR-1955-3p:AGOPeak1	11.00	+	6mer	-13.90	33.00
>PHC3	143	164	dme-miR-284-3p:AGOPeak1	11.00	+	6mer	-9.20	35.00
>PHC3	142	165	hsa-miR-3617-3p:AGOPeak1	11.00	+	7mer-m8	-6.40	21.00
>PHC3	143	165	mdo-miR-34a-3p:AGOPeak1	11.00	+	7mer-m8	-6.70	34.00
>PHC3	144	165	mmu-miR-34a-3p:AGOPeak1	11.00	+	7mer-m8	-6.70	32.00
>PHC3	143	165	rno-miR-34a-3p:AGOPeak1	11.00	+	7mer-m8	-6.70	34.00
>PHC3	144	166	hsa-miR-34a-3p:AGOPeak1	11.00	+	7mer-m8	-7.30	24.00
>PHC3	144	167	gga-miR-551-5p:AGOPeak1	11.00	+	6mer	-6.60	24.00
>PHC3	145	167	hsa-miR-551b-5p:AGOPeak1	11.00	+	6mer	-10.60	32.00
>PHC3	144	167	mmu-miR-551b-5p:AGOPeak1	11.00	+	6mer	-10.90	31.00
>PHC3	144	167	oan-miR-551-5p:AGOPeak1	11.00	+	6mer	-7.40	27.00
>PHC3	144	167	rno-miR-551b-5p:AGOPeak1	11.00	+	6mer	-10.90	31.00
>PHC3	147	169	oan-miR-1422b-3p:AGOPeak1	11.00	+	8mer	-6.40	31.00
>PHC3	154	174	cin-miR-92e-5p:AGOPeak1	11.00	+	6mer	-13.90	28.00
>PHC3	150	174	dre-miR-92b-5p:AGOPeak1	11.00	+	6mer	-14.10	33.00
>PHC3	153	174	rno-miR-1188-5p:AGOPeak1	11.00	+	7mer-m8	-15.00	30.00
>PHC3	153	174	vvi-miR2950-3p:AGOPeak1	11.00	+	6mer	-9.40	21.00
>PHC3	155	176	dme-miR-4951-5p:AGOPeak1	11.00	+	6mer	-10.40	22.00
>PHC3	154	176	mmu-miR-5134-3p:AGOPeak1	11.00	+	6mer	-13.50	13.00
>PHC3	153	177	aae-miR-2945-5p:AGOPeak1	11.00	+	6mer	-11.20	32.00
>PHC3	160	183	bmo-miR-308-5p:AGOPeak1	11.00	+	6mer	-10.10	20.00
>PHC3	162	184	cgr-miR-140-5p:AGOPeak1	11.00	+	6mer	-8.70	26.00
>PHC3	162	184	dre-miR-140-5p:AGOPeak1	11.00	+	6mer	-8.70	26.00
>PHC3	162	184	eca-miR-140-5p:AGOPeak1	11.00	+	6mer	-8.70	26.00
>PHC3	162	184	hsa-miR-140-5p:AGOPeak1	11.00	+	6mer	-8.70	26.00
>PHC3	162	184	mdo-miR-140-5p:AGOPeak1	11.00	+	6mer	-8.70	26.00
>PHC3	162	184	mml-miR-140-5p:AGOPeak1	11.00	+	6mer	-8.70	26.00
>PHC3	162	184	mmu-miR-140-5p:AGOPeak1	11.00	+	6mer	-8.70	26.00
>PHC3	164	184	oan-miR-140-5p:AGOPeak1	11.00	+	6mer	-7.40	23.00
>PHC3	162	184	rno-miR-140-5p:AGOPeak1	11.00	+	6mer	-8.70	26.00
>PHC3	163	185	hsa-miR-194-3p:AGOPeak1	11.00	+	6mer	-11.30	24.00
>PHC3	163	185	mmu-miR-194-1-3p:AGOPeak1	11.00	+	6mer	-12.20	25.00
>PHC3	163	185	mmu-miR-194-2-3p:AGOPeak1	11.00	+	6mer	-11.30	24.00
>PHC3	163	185	oan-miR-194-3p:AGOPeak1	11.00	+	6mer	-12.20	25.00
>PHC3	164	185	rno-miR-194-3p:AGOPeak1	11.00	+	6mer	-11.40	23.00
>PHC3	164	186	gga-miR-1329-5p:AGOPeak1	11.00	+	6mer	-5.50	28.00
>PHC3	164	186	mmu-miR-216a-3p:AGOPeak1	11.00	+	7mer-m8	-16.10	43.00
>PHC3	164	186	rno-miR-216a-3p:AGOPeak1	11.00	+	7mer-m8	-16.10	43.00
>PHC3	166	187	bta-miR-128:AGOPeak1	11.00	+	7mer-m8	-10.50	32.00
>PHC3	167	187	cin-miR-4011b-5p:AGOPeak1	11.00	+	7mer-m8	-13.00	32.00
>PHC3	165	187	dre-miR-128-3p:AGOPeak1	11.00	+	7mer-m8	-10.40	30.00
>PHC3	166	187	eca-miR-128:AGOPeak1	11.00	+	7mer-m8	-10.50	32.00
>PHC3	166	187	gga-miR-128-3p:AGOPeak1	11.00	+	7mer-m8	-10.50	32.00
>PHC3	166	187	hsa-miR-128-3p:AGOPeak1	11.00	+	7mer-m8	-10.50	32.00
>PHC3	165	187	hsa-miR-216a-3p:AGOPeak1	11.00	+	7mer-m8	-17.20	40.00
>PHC3	166	187	mdo-miR-128a-3p:AGOPeak1	11.00	+	7mer-m8	-10.50	32.00
>PHC3	165	187	mml-miR-128a-3p:AGOPeak1	11.00	+	7mer-m8	-10.40	30.00
>PHC3	166	187	mml-miR-128b-3p:AGOPeak1	11.00	+	7mer-m8	-10.50	32.00
>PHC3	166	187	mmu-miR-128-3p:AGOPeak1	11.00	+	7mer-m8	-10.50	32.00
>PHC3	166	187	oan-miR-128-3p:AGOPeak1	11.00	+	7mer-m8	-10.50	32.00
>PHC3	166	187	rno-miR-128-3p:AGOPeak1	11.00	+	7mer-m8	-10.50	32.00
>PHC3	166	188	cgr-miR-140-3p:AGOPeak1	11.00	+	6mer	-17.80	25.00
>PHC3	167	188	osa-miR396e-5p:AGOPeak1	11.00	+	6mer	-7.78	19.00
>PHC3	167	190	dme-miR-34-3p:AGOPeak1	11.00	+	6mer	-9.27	24.00
>PHC3	168	190	hsa-miR-449b-3p:AGOPeak1	11.00	+	7mer-m8	-10.40	28.00
>PHC3	168	190	mml-miR-449b-3p:AGOPeak1	11.00	+	7mer-m8	-10.40	28.00
>PHC3	168	191	mmu-miR-3058-5p:AGOPeak1	11.00	+	7mer-m8	-15.80	31.00
>PHC3	171	193	bta-miR-15b:AGOPeak1	11.00	+	6mer	-15.40	30.00
>PHC3	171	193	bta-miR-16a:AGOPeak1	11.00	+	6mer	-11.40	36.00
>PHC3	171	193	bta-miR-195:AGOPeak1	11.00	+	6mer	-14.60	34.00
>PHC3	172	193	bta-miR-424-5p:AGOPeak1	11.00	+	6mer	-11.20	32.00
>PHC3	169	193	cgr-miR-15a-5p:AGOPeak1	11.00	+	6mer	-23.00	36.00
>PHC3	171	193	cgr-miR-15b-5p:AGOPeak1	11.00	+	6mer	-15.40	30.00
>PHC3	171	193	cgr-miR-16-5p:AGOPeak1	11.00	+	6mer	-12.80	36.00
>PHC3	171	193	dre-miR-15a-5p:AGOPeak1	11.00	+	6mer	-18.40	40.00
>PHC3	171	193	dre-miR-15b-5p:AGOPeak1	11.00	+	6mer	-15.50	33.00
>PHC3	172	193	dre-miR-15c:AGOPeak1	11.00	+	6mer	-13.80	24.00
>PHC3	171	193	dre-miR-16a:AGOPeak1	11.00	+	6mer	-11.40	36.00
>PHC3	171	193	dre-miR-16b:AGOPeak1	11.00	+	6mer	-10.70	36.00
>PHC3	171	193	dre-miR-16c-5p:AGOPeak1	11.00	+	6mer	-9.30	35.00
>PHC3	171	193	dre-miR-457a:AGOPeak1	11.00	+	6mer	-13.00	26.00
>PHC3	171	193	dre-miR-457b-5p:AGOPeak1	11.00	+	6mer	-12.00	30.00
>PHC3	171	193	eca-miR-15b:AGOPeak1	11.00	+	6mer	-15.40	30.00
>PHC3	172	193	eca-miR-195:AGOPeak1	11.00	+	6mer	-14.40	36.00
>PHC3	171	193	eca-miR-424:AGOPeak1	11.00	+	6mer	-12.40	30.00
>PHC3	171	193	gga-miR-16-5p:AGOPeak1	11.00	+	6mer	-11.40	36.00
>PHC3	171	193	hsa-miR-15a-5p:AGOPeak1	11.00	+	6mer	-19.10	38.00
>PHC3	171	193	hsa-miR-15b-5p:AGOPeak1	11.00	+	6mer	-15.40	30.00
>PHC3	171	193	hsa-miR-16-5p:AGOPeak1	11.00	+	6mer	-12.80	36.00
>PHC3	172	193	hsa-miR-195-5p:AGOPeak1	11.00	+	6mer	-14.40	36.00
>PHC3	171	193	hsa-miR-424-5p:AGOPeak1	11.00	+	6mer	-12.40	30.00
>PHC3	171	193	mdo-miR-16-5p:AGOPeak1	11.00	+	6mer	-12.80	36.00
>PHC3	172	193	mdo-miR-497-5p:AGOPeak1	11.00	+	6mer	-22.20	42.00
>PHC3	171	193	mml-miR-15b-5p:AGOPeak1	11.00	+	6mer	-15.40	30.00
>PHC3	171	193	mml-miR-16-5p:AGOPeak1	11.00	+	6mer	-12.80	36.00
>PHC3	172	193	mml-miR-195-5p:AGOPeak1	11.00	+	6mer	-14.40	36.00
>PHC3	171	193	mml-miR-424-5p:AGOPeak1	11.00	+	6mer	-12.40	30.00
>PHC3	171	193	mmu-miR-15a-5p:AGOPeak1	11.00	+	6mer	-19.10	38.00
>PHC3	171	193	mmu-miR-15b-5p:AGOPeak1	11.00	+	6mer	-15.40	30.00
>PHC3	171	193	mmu-miR-16-5p:AGOPeak1	11.00	+	6mer	-12.80	36.00
>PHC3	172	193	mmu-miR-195a-5p:AGOPeak1	11.00	+	6mer	-14.40	36.00
>PHC3	171	193	mmu-miR-322-5p:AGOPeak1	11.00	+	6mer	-12.70	34.00
>PHC3	171	193	oan-miR-16a-5p:AGOPeak1	11.00	+	6mer	-12.80	36.00
>PHC3	174	193	rno-miR-15a-5p:AGOPeak1	11.00	+	6mer	-17.30	36.00
>PHC3	171	193	rno-miR-15b-5p:AGOPeak1	11.00	+	6mer	-15.40	30.00
>PHC3	171	193	rno-miR-16-5p:AGOPeak1	11.00	+	6mer	-12.80	36.00
>PHC3	172	193	rno-miR-195-5p:AGOPeak1	11.00	+	6mer	-14.40	36.00
>PHC3	171	193	rno-miR-322-5p:AGOPeak1	11.00	+	6mer	-12.70	34.00
>PHC3	172	194	bta-miR-214:AGOPeak1	11.00	+	6mer	-22.20	37.00
>PHC3	173	194	dre-miR-214:AGOPeak1	11.00	+	6mer	-21.20	37.00
>PHC3	172	194	eca-miR-214:AGOPeak1	11.00	+	6mer	-22.20	37.00
>PHC3	173	194	gga-miR-214:AGOPeak1	11.00	+	6mer	-21.20	37.00
>PHC3	172	194	hsa-miR-214-3p:AGOPeak1	11.00	+	6mer	-22.20	37.00
>PHC3	172	194	hsa-miR-3619-5p:AGOPeak1	11.00	+	6mer	-20.10	31.00
>PHC3	173	194	mml-miR-214-3p:AGOPeak1	11.00	+	6mer	-21.20	37.00
>PHC3	172	194	mmu-miR-214-3p:AGOPeak1	11.00	+	6mer	-22.20	37.00
>PHC3	172	194	oan-miR-214-3p:AGOPeak1	11.00	+	6mer	-22.20	37.00
>PHC3	173	194	rno-miR-214-3p:AGOPeak1	11.00	+	6mer	-21.20	37.00
>PHC3	173	194	ssc-miR-214-3p:AGOPeak1	11.00	+	6mer	-21.20	37.00
>PHC3	173	195	bta-miR-21-3p:AGOPeak1	11.00	+	8mer	-17.00	36.00
>PHC3	174	195	gga-miR-214b-3p:AGOPeak1	11.00	+	7mer-A1	-10.30	22.00
>PHC3	176	198	cgr-let-7a-2:AGOPeak1	11.00	+	7mer-m8	-14.90	39.00
>PHC3	176	198	dre-let-7c-3p:AGOPeak1	11.00	+	6mer	-7.70	28.00
>PHC3	176	198	dre-let-7d-3p:AGOPeak1	11.00	+	6mer	-7.70	28.00
>PHC3	176	198	gga-let-7a-2-3p:AGOPeak1	11.00	+	6mer	-8.20	29.00
>PHC3	176	198	gga-let-7c-3p:AGOPeak1	11.00	+	6mer	-7.70	28.00
>PHC3	176	198	gga-let-7g-3p:AGOPeak1	11.00	+	7mer-m8	-16.90	40.00
>PHC3	176	198	hsa-let-7a-2-3p:AGOPeak1	11.00	+	7mer-m8	-14.90	39.00
>PHC3	176	198	hsa-let-7c-3p:AGOPeak1	11.00	+	6mer	-7.70	28.00
>PHC3	177	198	hsa-let-7g-3p:AGOPeak1	11.00	+	7mer-m8	-17.00	42.00
>PHC3	176	198	hsa-miR-493-5p:AGOPeak1	11.00	+	6mer	-9.30	28.00
>PHC3	176	198	mdo-let-7a-3p:AGOPeak1	11.00	+	7mer-m8	-14.90	39.00
>PHC3	176	198	mdo-let-7g-3p:AGOPeak1	11.00	+	7mer-m8	-16.90	40.00
>PHC3	176	198	mml-let-7a-2-3p:AGOPeak1	11.00	+	7mer-m8	-14.90	39.00
>PHC3	176	198	mml-let-7c-3p:AGOPeak1	11.00	+	6mer	-7.70	28.00
>PHC3	176	198	mml-let-7g-3p:AGOPeak1	11.00	+	7mer-m8	-16.90	40.00
>PHC3	176	198	mml-miR-493-5p:AGOPeak1	11.00	+	6mer	-9.30	28.00
>PHC3	177	198	mmu-let-7a-2-3p:AGOPeak1	11.00	+	7mer-m8	-15.00	41.00
>PHC3	176	198	mmu-let-7c-1-3p:AGOPeak1	11.00	+	6mer	-7.70	28.00
>PHC3	179	198	mmu-miR-493-5p:AGOPeak1	11.00	+	6mer	-9.60	27.00
>PHC3	178	198	oan-let-7g-3p:AGOPeak1	11.00	+	7mer-m8	-17.10	44.00
>PHC3	176	198	oar-miR-493-5p:AGOPeak1	11.00	+	6mer	-9.30	28.00
>PHC3	176	198	rno-let-7a-2-3p:AGOPeak1	11.00	+	7mer-m8	-14.90	39.00
>PHC3	176	198	rno-let-7c-1-3p:AGOPeak1	11.00	+	6mer	-7.70	28.00
>PHC3	177	198	rno-let-7g-3p:AGOPeak1	11.00	+	7mer-m8	-17.00	42.00
>PHC3	176	198	rno-miR-493-5p:AGOPeak1	11.00	+	6mer	-9.30	28.00
>PHC3	177	199	mmu-let-7g-3p:AGOPeak1	11.00	+	7mer-m8	-18.70	44.00
>PHC3	178	199	zma-miR529-3p:AGOPeak1	11.00	+	6mer	-6.00	17.00
>PHC3	179	201	mmu-miR-679-5p:AGOPeak1	11.00	+	6mer	-11.50	37.00
>PHC3	181	202	mmu-miR-873a-3p:AGOPeak1	11.00	+	6mer	-13.90	30.00
>PHC3	180	202	oan-miR-873-3p:AGOPeak1	11.00	+	6mer	-14.90	24.00
>PHC3	181	202	rno-miR-873-3p:AGOPeak1	11.00	+	6mer	-13.90	30.00
>PHC3	186	207	oar-miR-411b-3p:AGOPeak1	11.00	+	6mer	-5.10	27.00
>PHC3	186	208	hsa-miR-513b-3p:AGOPeak1	11.00	+	7mer-m8	-10.00	30.00
>PHC3	186	209	oar-miR-409-3p:AGOPeak1	11.00	+	6mer	-6.90	26.00
>PHC3	188	209	osa-miR166a-5p:AGOPeak1	11.00	+	6mer	-11.10	41.00
>PHC3	188	209	osa-miR166b-5p:AGOPeak1	11.00	+	6mer	-13.50	40.00
>PHC3	189	209	osa-miR166c-5p:AGOPeak1	11.00	+	6mer	-11.30	40.00
>PHC3	188	209	osa-miR166d-5p:AGOPeak1	11.00	+	6mer	-11.10	39.00
>PHC3	188	209	osa-miR166h-5p:AGOPeak1	11.00	+	6mer	-14.50	42.00
>PHC3	188	209	zma-miR166a-5p:AGOPeak1	11.00	+	6mer	-13.50	40.00
>PHC3	188	209	zma-miR166b-5p:AGOPeak1	11.00	+	6mer	-11.10	41.00
>PHC3	188	209	zma-miR166d-5p:AGOPeak1	11.00	+	6mer	-11.10	41.00
>PHC3	188	209	zma-miR166g-5p:AGOPeak1	11.00	+	6mer	-11.50	41.00
>PHC3	188	209	zma-miR166i-5p:AGOPeak1	11.00	+	7mer-m8	-14.60	45.00
>PHC3	188	209	zma-miR166m-5p:AGOPeak1	11.00	+	6mer	-14.50	42.00
>PHC3	189	210	cel-miR-1-3p:AGOPeak1	11.00	+	7mer-m8	-10.40	34.00
>PHC3	188	210	dme-miR-1-3p:AGOPeak1	11.00	+	7mer-m8	-12.80	37.00
>PHC3	188	210	dre-miR-206-3p:AGOPeak1	11.00	+	7mer-m8	-12.30	35.00
>PHC3	188	210	hsa-miR-1-3p:AGOPeak1	11.00	+	7mer-m8	-11.20	36.00
>PHC3	188	210	mmu-miR-1a-3p:AGOPeak1	11.00	+	7mer-m8	-11.20	36.00
>PHC3	188	210	rno-miR-1b:AGOPeak1	11.00	+	7mer-m8	-11.20	36.00
>PHC3	188	210	rno-miR-206-3p:AGOPeak1	11.00	+	7mer-m8	-12.30	35.00
>PHC3	190	212	dme-miR-316-3p:AGOPeak1	11.00	+	6mer	-9.60	26.00
>PHC3	191	212	eca-miR-873:AGOPeak1	11.00	+	6mer	-11.80	28.00
>PHC3	191	212	hsa-miR-873-5p:AGOPeak1	11.00	+	6mer	-11.80	28.00
>PHC3	192	212	mml-miR-873-5p:AGOPeak1	11.00	+	6mer	-12.00	30.00
>PHC3	191	212	mmu-miR-873a-5p:AGOPeak1	11.00	+	6mer	-11.80	28.00
>PHC3	191	212	rno-miR-873-5p:AGOPeak1	11.00	+	6mer	-11.80	28.00
>PHC3	193	215	hsa-miR-4709-5p:AGOPeak1	11.00	+	6mer	-7.70	30.00
>PHC3	196	217	atr-miR535:AGOPeak1	11.00	+	6mer	-9.60	30.00
>PHC3	197	219	hsa-miR-4524a-3p:AGOPeak1	11.00	+	6mer	-7.80	30.00
>PHC3	200	223	hsa-miR-375-5p:AGOPeak1	11.00	+	7mer-m8	-9.90	27.00
>PHC3	200	223	rno-miR-375-5p:AGOPeak1	11.00	+	7mer-m8	-9.90	27.00
>PHC3	207	229	bta-miR-2320-3p:AGOPeak1	11.00	+	6mer	-8.20	19.00
>PHC3	214	236	mdo-miR-7296-3p:AGOPeak1	11.00	+	7mer-m8	-10.20	33.00
>PHC3	214	238	bta-miR-7:AGOPeak1	11.00	+	6mer	-7.90	22.00
>PHC3	215	238	dme-miR-7-5p:AGOPeak1	11.00	+	6mer	-8.10	24.00
>PHC3	216	238	gga-miR-7:AGOPeak1	11.00	+	6mer	-7.90	26.00
>PHC3	214	238	hsa-miR-7-5p:AGOPeak1	11.00	+	6mer	-7.90	22.00
>PHC3	215	238	mml-miR-7:AGOPeak1	11.00	+	6mer	-8.10	24.00
>PHC3	215	238	mmu-miR-7a-5p:AGOPeak1	11.00	+	6mer	-8.10	24.00
>PHC3	214	238	mmu-miR-7b-5p:AGOPeak1	11.00	+	6mer	-7.90	22.00
>PHC3	215	238	oan-miR-7-5p:AGOPeak1	11.00	+	6mer	-8.10	24.00
>PHC3	215	238	rno-miR-7a-5p:AGOPeak1	11.00	+	6mer	-8.10	24.00
>PHC3	212	239	mdo-miR-7292-5p:AGOPeak1	11.00	+	6mer	-6.00	18.00
>PHC3	218	240	dme-miR-316-3p:AGOPeak1	11.00	+	6mer	-12.00	36.00
>PHC3	219	240	eca-miR-873:AGOPeak1	11.00	+	6mer	-9.80	25.00
>PHC3	219	240	hsa-miR-873-5p:AGOPeak1	11.00	+	6mer	-9.80	25.00
>PHC3	220	240	mml-miR-873-5p:AGOPeak1	11.00	+	6mer	-9.90	27.00
>PHC3	219	240	mmu-miR-873a-5p:AGOPeak1	11.00	+	6mer	-9.80	25.00
>PHC3	219	240	rno-miR-873-5p:AGOPeak1	11.00	+	6mer	-9.80	25.00
>PHC3	224	244	gga-miR-301a-5p:AGOPeak1	11.00	+	6mer	-5.30	24.00
>PHC3	223	245	hsa-miR-888-3p:AGOPeak1	11.00	+	7mer-m8	-12.70	32.00
>PHC3	224	246	hsa-miR-6855-3p:AGOPeak1	11.00	+	7mer-m8	-7.88	30.00
>PHC3	226	246	mml-miR-873-3p:AGOPeak1	11.00	+	6mer	-9.90	31.00
>PHC3	226	247	mmu-miR-873a-3p:AGOPeak1	11.00	+	7mer-m8	-12.10	27.00
>PHC3	225	247	oan-miR-873-3p:AGOPeak1	11.00	+	6mer	-10.70	24.00
>PHC3	226	247	rno-miR-873-3p:AGOPeak1	11.00	+	7mer-m8	-12.10	27.00
>PHC3	228	250	cel-miR-2208b-3p:AGOPeak1	11.00	+	6mer	-8.80	26.00
>PHC3	226	250	gga-miR-2131-5p:AGOPeak1	11.00	+	6mer	-12.80	27.00
>PHC3	231	251	bta-miR-17-3p:AGOPeak1	11.00	+	6mer	-10.30	22.00
>PHC3	228	251	cel-miR-232-5p:AGOPeak1	11.00	+	6mer	-8.70	18.00
>PHC3	229	251	cgr-miR-17-3p:AGOPeak1	11.00	+	6mer	-13.50	25.00
>PHC3	228	251	dre-miR-17a-2-3p:AGOPeak1	11.00	+	6mer	-10.00	19.00
>PHC3	229	251	dre-miR-17a-3p:AGOPeak1	11.00	+	6mer	-10.10	21.00
>PHC3	229	251	dre-miR-20a-3p:AGOPeak1	11.00	+	6mer	-13.80	24.00
>PHC3	229	251	gga-miR-106-3p:AGOPeak1	11.00	+	6mer	-8.30	18.00
>PHC3	231	251	gga-miR-17-3p:AGOPeak1	11.00	+	6mer	-10.30	22.00
>PHC3	229	251	hsa-miR-17-3p:AGOPeak1	11.00	+	6mer	-11.00	25.00
>PHC3	229	251	mdo-miR-12366b-5p:AGOPeak1	11.00	+	6mer	-11.60	25.00
>PHC3	230	251	mdo-miR-17-3p:AGOPeak1	11.00	+	6mer	-10.20	23.00
>PHC3	231	251	mml-miR-17-3p:AGOPeak1	11.00	+	6mer	-10.30	22.00
>PHC3	228	251	mmu-miR-106a-3p:AGOPeak1	11.00	+	6mer	-9.00	18.00
>PHC3	229	251	mmu-miR-17-3p:AGOPeak1	11.00	+	6mer	-10.90	24.00
>PHC3	229	251	mmu-miR-20b-3p:AGOPeak1	11.00	+	6mer	-10.60	19.00
>PHC3	231	251	oan-miR-17-3p:AGOPeak1	11.00	+	6mer	-10.30	22.00
>PHC3	232	251	oan-miR-191-3p:AGOPeak1	11.00	+	6mer	-12.00	27.00
>PHC3	229	251	rno-miR-17-1-3p:AGOPeak1	11.00	+	6mer	-11.30	25.00
>PHC3	229	251	rno-miR-20b-3p:AGOPeak1	11.00	+	6mer	-10.60	18.00
>PHC3	230	252	mmu-miR-666-3p:AGOPeak1	11.00	+	7mer-m8	-15.00	37.00
>PHC3	229	252	rno-miR-666-3p:AGOPeak1	11.00	+	7mer-m8	-15.00	35.00
>PHC3	234	253	aae-miR-980-3p:AGOPeak1	11.00	+	7mer-A1	-14.90	37.00
>PHC3	232	253	bta-miR-22-3p:AGOPeak1	11.00	+	7mer-A1	-11.30	31.00
>PHC3	231	253	cel-miR-1822-3p:AGOPeak1	11.00	+	7mer-A1	-8.30	16.00
>PHC3	231	253	dme-miR-4968-5p:AGOPeak1	11.00	+	7mer-A1	-7.70	26.00
>PHC3	231	253	dme-miR-980-3p:AGOPeak1	11.00	+	7mer-A1	-13.60	32.00
>PHC3	231	253	dre-miR-22a-3p:AGOPeak1	11.00	+	7mer-A1	-14.00	30.00
>PHC3	231	253	dre-miR-22b-3p:AGOPeak1	11.00	+	7mer-A1	-11.60	28.00
>PHC3	231	253	eca-miR-22:AGOPeak1	11.00	+	7mer-A1	-11.40	29.00
>PHC3	231	253	gga-miR-22-3p:AGOPeak1	11.00	+	7mer-A1	-11.40	29.00
>PHC3	231	253	hsa-miR-22-3p:AGOPeak1	11.00	+	7mer-A1	-11.40	29.00
>PHC3	231	253	mdo-miR-22-3p:AGOPeak1	11.00	+	7mer-A1	-11.40	29.00
>PHC3	231	253	mml-miR-22:AGOPeak1	11.00	+	7mer-A1	-11.40	29.00
>PHC3	231	253	mmu-miR-22-3p:AGOPeak1	11.00	+	7mer-A1	-11.40	29.00
>PHC3	231	253	oan-miR-22-3p:AGOPeak1	11.00	+	7mer-A1	-11.40	29.00
>PHC3	231	253	rno-miR-22-3p:AGOPeak1	11.00	+	7mer-A1	-11.40	29.00
>PHC3	231	253	ssc-miR-22-3p:AGOPeak1	11.00	+	7mer-A1	-11.40	29.00
>PHC3	233	254	gga-miR-1552-3p:AGOPeak1	11.00	+	7mer-m8	-16.90	30.00
>PHC3	237	256	mml-miR-222-5p:AGOPeak1	11.00	+	6mer	-12.30	24.00
